# Supplementary material for: Gene Expression Profile of Mexican Lime (Citrus aurantifolia) Trees in Response to Huanglongbing Disease caused by Candidatus Liberibacter asiaticus
Source: Microorganisms. 2020 Apr 7;8(4):528. doi: 10.3390/microorganisms8040528 (PMC7232340; doi:10.3390/microorganisms8040528)
Supplement: Supplementary file 1 [file microorganisms-08-00528-s001.zip]

Archive with 5 entries (4 files):
- microorganisms-743944-Supplementary Material/
- microorganisms-743944-Supplementary Material/microorganisms-743944-Supplementary Figure S1.docx
- microorganisms-743944-Supplementary Material/microorganisms-743944-Supplementary Table S1 pimers sequences.xls
- microorganisms-743944-Supplementary Material/microorganisms-743944-Supplementary Table S2 DEGs.xls
- microorganisms-743944-Supplementary Material/microorganisms-743944-Supplementary Table S3 stress DEGs.xlsx
