# Supplementary material for: Gene Expression Profile of Mexican Lime (Citrus aurantifolia) Trees in Response to Huanglongbing Disease caused by Candidatus Liberibacter asiaticus
Source: Microorganisms. 2020 Apr 7;8(4):528. doi: 10.3390/microorganisms8040528 (PMC7232340; doi:10.3390/microorganisms8040528)
Supplement: Supplementary file 1 [file microorganisms-08-00528-s001.zip › microorganisms-743944-Supplementary Material/microorganisms-743944-Supplementary Table S1 pimers sequences.xls]

## Sheet: Table S1
Primer ID	Forward primers (5'-3')	Reverse primers (5'-3')	Target gene	Reference
C.a 3956	AACTCTTCCTCCATTCTAAACCAAACCA	ACAAGGCGAAGAAGAAACAGATGAAATA	EBF1	This study
C.a 7967	GGCGTAACACCATTGCTATTCCTATC	ACGGCGTCGGTCCATTTTCA	LAC7	This study
C.a 43627	GTGAGTTGACGGTGGCGGTGACG	CGGGCATGACGGTGACAGC	ABI1	This study
C a.50651	ATGCAGGCTGTGGGTATGTGAAA	CCTGGTGTAGAATTGTGGTGGAGAC	PLC6	This study
C.a 54994	TACATGGCTACAGGGAACGATAAGTG	GAAATGCTCTGCTAACCCCAACCT	GES	This study
C.a 58088	GGAAAGAAACAAGCGGCAACCTC	TCTGGCGAAGTCACTGGGATAACA	CYP79A2	This study
C.a 59238	GGGATCCAAGGGCCAGTTTATGT	CCACGCTTGTCCCCCTTCTTCTTAG	CESA4	This study
C.a 68576	TCCACTCCTGCTGCCTCCATTG	AGACGGCGACGGGCTTAGACTT	LHCB5	This study
C.a 91780	TCGGCATTTGGTGAGACTAAG	CCACAAGACCACGGAGAGGA	GSTU6	This study
C.a 107057	TCCAACCCGAGACAAAGAAAGA	CACTCGCTATTGTACACCAGACG	Thioredoxin-like 4,	This study
HLBas	TCGAGCGCGTATGCAA TACG	GCGTTATCCCGTAGAAAAAGGTAG	16S rDNA	Li et al., 2006
COX	GTATGCCACGTCGCATTCCAGA	GCCAAAACTGCTAAGGGCATTC	COX	Li et al., 2006

## Sheet: Hoja4
Anotte DEG´s							Results MAPMAN								Nt_sequence
Gene_ID	Description	Subject_Arabidpsis	Description	Asymptomatic	symptomatic		BinCode	BinName	id	type	description	Asymptomatic	Symptomatic		ID	Sequence
Citrus_au_0000059238	sp=Cellulose synthase A catalytic subunit 4 [UDP-forming] Arabidopsis thaliana (Mouse-ear cress)	AT5G44030.1	sp=:known chromosome:TAIR10:5:17714645:17719723:1 gene:AT5G44030 transcript:AT5G44030.1 gene_biotype:protein_coding transcript_biotype:protein_coding gene_symbol:CESA4 description:Cellulose synthase A catalytic subunit 4 [UDP-forming] [Source:UniProtKB/Swiss-Prot;Acc:Q84JA6]	-1.36258	4.51511		10.2.1	cell wall.cellulose synthesis.cellulose synthase	at5g44030.1	Transcript	Symbols: CESA4, IRX5, NWS2 | CESA4 (CELLULOSE SYNTHASE A4); cellulose synthase/ transferase, transferring glycosyl groups | chr5:17714645-17719723 FORWARD	-1.36258	4.515		Citrus_au_0000059238	AGCGGCCTCCAACTCGCCAGAGTGGATCAAAGTTATGTCGAGTTTGCGGCGACGAGATTGGACTTAAAGAAAATGGGGAGCTGTTTGTGGCGTGTCACGAATGCGGCTTCCCCGTTTGCAGGCCTTGTTATGAGTATGAAAGGAGTGAAGGGAGCCAGTGCTGCCCTGGATGCAACACTCGTTATAAGCGTCACAAAGGCTGTGCTAGAGTGGCTGGAGATGAAGAAGATAACTTTGATGATGATTTTGAGGATGAGTTCAAGAACCATTTTGATAACCAAGATCATGATCAGCATCATCACGTTACTACTACTCGCTCGGAAAATGGAGACAATAATCAGAACCAATTTCTCAATGGCCCTGGTTCCTTTGCAGGAAGCGTTGCTGGTAAGGATTTTG…
Citrus_au_0000054994	sp=S-linalool synthase Clarkia breweri (Fairy fans) (Eucharidium breweri)	AT1G61120.1	sp=:known chromosome:TAIR10:1:22523637:22528811:1 gene:AT1G61120 transcript:AT1G61120.1 gene_biotype:protein_coding transcript_biotype:protein_coding gene_symbol:GES description:(E,E)-geranyllinalool synthase [Source:UniProtKB/Swiss-Prot;Acc:Q93YV0]	5.97179			16.1.5	secondary metabolism.isoprenoids.terpenoids	at1g61120.1	Transcript	Symbols: TPS04, GES | TPS04 (TERPENE SYNTHASE 04); (E,E)-geranyllinalool synthase | chr1:22523637-22528811 FORWARD	5.972			Citrus_au_0000054994	TTCTTCGGATGCATGGTTATAGTGTATCACCATGTATGCATATGGTTATTTATTTTTATGTTTCTTGTCGAATGGTGTTGTATGTATAATTGAATGTGCTAACCAGCTGATTTTTTCTACCAGAAAGCTGTGGAAGTTCAAATTCCTATTGTTTTTTGAAGTTAATAGTCATCATGGAACTTCCACAGCTTTGCAATATTCAGGCATTAGTTAAAGAGATCAAAGGAGGGATGTTTTCGAACATCGATTATCCAAACTCGTTTGTTTCTCCTTCTGCTTACGACACAGCATGGTTAGCCATGATTCCAGATTCGGAGCAACCATTTTCGAGACCCATGTTCGAGAATTGCTTGAATTGGGTGCTTAATAACCAAAGAGAAGATGGGAGCTGGGGAGAGT…
Citrus_au_7967	sp=Laccase-7 Arabidopsis thaliana (Mouse-ear cress)	AT3G09220.1	sp=:known chromosome:TAIR10:3:2827239:2830542:-1 gene:AT3G09220 transcript:AT3G09220.1 gene_biotype:protein_coding transcript_biotype:protein_coding gene_symbol:LAC7 description:Laccase-7 [Source:UniProtKB/Swiss-Prot;Acc:Q9SR40]		4.02087		16.1	secondary metabolism.simple phenols	at3g09220.1	Transcript	Symbols: LAC7 | LAC7 (laccase 7); laccase | chr3:2827239-2830542 REVERSE		4.021		Citrus_au_7967	AAACATACAAGCTTAAGGTTGAGAAAGGGAAGACCTATCTCCTACGTATTATCAACGCTGCACTCAATAACCAGCTCTTCTTCAAGATAGCCAACCACAAATTTACAGTCGTCGCCGTTGACGCTGGGTACACTGATCCCTACGTCACCGATGTGGTGGTGATAGCTCCCGGCCAAACCACTGACGTTCTGCTAAAAGCCGACCAGCCAGTGGGCTCTTATTACATGGCTGCAAGAGCATACGCTGCCCCGCCGCCGACGATAGTAGCGTTCGATAACACCACCACGAGAGGCATCGTTGTCTACGATGGTGCCAGCACGGTCAATCCTATAATGCCAGCCTTACCAGCTTACAATGATACGCCTACAGCCTACACGTTTTACAGTAATATAACTGGAT…
Citrus_au_0000050651	sp=Phosphoinositide phospholipase C 6 Arabidopsis thaliana (Mouse-ear cress)	AT2G40116.1	sp=:known chromosome:TAIR10:2:16751714:16754535:1 gene:AT2G40116 transcript:AT2G40116.1 gene_biotype:protein_coding transcript_biotype:protein_coding gene_symbol:PLC6 description:Phosphoinositide phospholipase C 6 [Source:UniProtKB/Swiss-Prot;Acc:Q8GV43]	2.77075			30.4.4	signalling.phosphinositides.phosphoinositide phospholipase C	at2g40116.1	Transcript	phosphoinositide-specific phospholipase C family protein | chr2:16751714-16754535 FORWARD	2.771			Citrus_au_0000050651	AAGCTGCTGTATCCTATGGAACAAATGTTGTGAGGTAATTGTTAACTTTTATTAAGAGGTTGATATATGTATGTCTATTTTAGTCAATTTCTGTGTTGACTAACGAATTCTAATGCTTAGATTCACCCAGAAAAATATTTTGAGAATATACCNNNNNNNNNNNNNNNNNNNNNNNNNNNNNNNNNNNNNNNNNNNNNNNNNNNNCATGGAGCTCAAATGGTTGCATTTAACATGCAGGTTTTTCAATATTCCCTTTTGCAGTACTATTTTGTATTACTGCTAGTGTCTTTTTAGTTTGAGAATCGGTCTCTTTGGTTCTTGCATGGAGCTCAAATGGTTGCATTTAACATGCAGGGATACGGGAAATCTCTTTGGCTGATGCATGGGATGTTTCGAGCT…
Citrus_au_0000043627	sp=Protein phosphatase 2C 56 Arabidopsis thaliana (Mouse-ear cress)	AT4G26080.1	sp=:known chromosome:TAIR10:4:13219961:13222284:-1 gene:AT4G26080 transcript:AT4G26080.1 gene_biotype:protein_coding transcript_biotype:protein_coding gene_symbol:ABI1 description:Protein phosphatase 2C 56 [Source:UniProtKB/Swiss-Prot;Acc:P49597]	2.96854			17.1.2	hormone metabolism.abscisic acid.signal transduction	at4g26080.1	Transcript	Symbols: ABI1 | ABI1 (ABA INSENSITIVE 1); calcium ion binding / protein serine/threonine phosphatase | chr4:13219961-13222284 REVERSE	2.969			Citrus_au_0000043627	ACCCG_-_ATGCTCAGAAGAGTTCGAGCTGATTCCATCGCCTTCTCTCTGAACAGTCACTACATGGAACCCCTTTCAGAGCGAGAAGAAGCGCAACTCGAACGATTCGACTTGGTCGCTGACACGGACTTGGCATCGGCGAGTCCAGGCTTGTCATTTGTACTAAGCACCGACGATTCCAGGAGCACGACTAGCTCCGGGGACATCTCCGCAAGCTCCGGCGAGATTCCAGCGATTCTTGTCGAGGAAACAGTGGTTCCGAGGCTGGTGGACCCCATTCCTTCCATCGGTGAGTTGACGGTGGCGGTGACGCCGACGGCGAGGCTGAAGTGTGTGGGGAGGGATAATAAAGGAGTTACCTGGGGTTTAACATCGGTGATTGGTAGACGCAGGGAGATGG…
Citrus_au_0000058088	sp=Uncharacterized protein Citrus clementina.	AT5G05260.1	sp=:known chromosome:TAIR10:5:1559778:1561765:-1 gene:AT5G05260 transcript:AT5G05260.1 gene_biotype:protein_coding transcript_biotype:protein_coding gene_symbol:CYP79A2 description:cytochrome p450 79a2 [Source:TAIR;Acc:AT5G05260]	8.23053	9.18843		16.5.1.1.2.1	secondary metabolism.sulfur-containing.glucosinolates.synthesis.aromatic.CYP79A2 monooxygenase	at5g05260.1	Transcript	Symbols: CYP79A2 | CYP79A2 (CYTOCHROME P450 79A2); oxidoreductase, acting on paired donors, with incorporation or reduction of molecular oxygen, NADH or NADPH as one donor, and incorporation of one atom of oxygen / oxygen binding | chr5:1559778-1561765 REVERSE	8.231			Citrus_au_0000058088	CTTTTTGCTTACTTCGATAGCCATTATTTTTCTGTTCATACTTTTGAATCAAATTATCTCC_-_ATGGATTTCCTTTTTAATCTTGAAAATATTCCGACTGATGAATCTAAATTATCATTTATAACCATTGTTTTGGCGACACTGATTGCTCTTATTACTGGTTTCTTCAGACTTAACAAAGTGTTGCCAATTCTAGGCAACAAATTTGCACCCGGATCATTCGGCACTGTTCCAAGGGAAAGAAACAAGCGGCAACCTCTCCCTCCAGGCCCTGCTCCGTGGCCAATTGTCGGAAGCCTTCCAGAAATGTGGAGAAACAAGCCAACTTTCAAGTGGATTCATGGTCTCATGAGAGAACTGAACACGAACATTTGTTGCATCCGTCTAGGAAATGTTCA…
Citrus_au_0000091780	sp=Probable glutathione S-transferase Glycine max (Soybean) (Glycine hispida)	AT2G29440.1	sp=:known chromosome:TAIR10:2:12620060:12621148:-1 gene:AT2G29440 transcript:AT2G29440.1 gene_biotype:protein_coding transcript_biotype:protein_coding gene_symbol:GSTU6 description:Glutathione S-transferase U6 [Source:UniProtKB/Swiss-Prot;Acc:Q9ZW26]		-3.71654		26.9	misc.glutathione S transferases	at2g29440.1	Transcript	Symbols: ATGSTU6, GST24 | ATGSTU6 (ARABIDOPSIS THALIANA GLUTATHIONE S-TRANSFERASE TAU 6); glutathione transferase | chr2:12620060-12621148 REVERSE		-3.717		Citrus_au_0000091780	GAAATCTTTGTCAAGCAAGAGTAAGAGTTCTATAAAAGTTACCGACTTCACTGCACAAGGCACCGCAACAAACACTCTTAATCTCTCTTAGAAGTGCACAATCAACC_-_ATGGCTGAGGAAGTGAAGCTCTATGGCACATGGGTAAGTCCTTTTAGCCACAGAATCGAGCTTGCACTGAAACTGAAAGGGGTTCCATTTGAGTACATAGAAGAAGACTTGTCCAACAAGAGTCCTGAACTTCTTAAATACAACCCAGTTCATAAGAAAATCCCAGTGCTCGTACACAATGGTAAACCAATAGCTGAGTCCCTAGTCATTCTTGAGTACATTGATGAGACATGGAAGAATAATCCCATTTTGCCTCAAGATCCTTATCAAAGAGCCATGGTTCGCTTCT…
Citrus_au_0000107057	sp=Thioredoxin-like 4, chloroplastic Arabidopsis thaliana (Mouse-ear cress)	AT1G07700.1	sp=:known chromosome:TAIR10:1:2379661:2381362:1 gene:AT1G07700 transcript:AT1G07700.1 gene_biotype:protein_coding transcript_biotype:protein_coding description:Thioredoxin-like 4, chloroplastic [Source:UniProtKB/Swiss-Prot;Acc:Q9C5C5]		-3.45658		21.1	redox.thioredoxin	at1g07700.1	Transcript	thioredoxin family protein | chr1:2379647-2381362 FORWARD		-3.457		Citrus_au_0000107057	AAAAAATGATGTTATATGGGTATTAAACTATTTTTTTCTCATTAATTTTATATTTTGTTGATGCAGATACTTCAGAACCATTGAATGCTTTAGTCTAAAATGAATAATTTTTTGGCTTGGTTTGTGAATATCCTCTATACTTTGCCTACCATATAGAGATTCTCCTTTTACTTTTCCCCTTCGTAACAGTGATGATTATCATGCTATATATAACCCAGCTGATGGAATGAGACGAAGAATTGGGAACAAGTTGGAAGGTGGCTGTTCTATCCTGCAAAGTATTAAGGGACATGCCAAGAATTTATTATAAATTTTTGTTTTAAGTGTTATATAGGCCGTTGTTGTGGAAACTTGCTGTATATATTTTC_-_ATGCAAAAACAGAATATTTTTTACAAAG…
Citrus_au_0000068576	sp=Chlorophyll a-b binding protein CP26, chloroplastic Arabidopsis thaliana (Mouse-ear cress)	AT4G10340.1	sp=:known chromosome:TAIR10:4:6408016:6409677:1 gene:AT4G10340 transcript:AT4G10340.1 gene_biotype:protein_coding transcript_biotype:protein_coding gene_symbol:LHCB5 description:Chlorophyll a-b binding protein CP26, chloroplastic [Source:UniProtKB/Swiss-Prot;Acc:Q9XF89]		-2.37472		1.1.1.2	PS.lightreaction.photosystem II.LHC-II	at4g10340.1	Transcript	Symbols: LHCB5 | LHCB5 (LIGHT HARVESTING COMPLEX OF PHOTOSYSTEM II 5); chlorophyll binding | chr4:6408016-6409677 FORWARD		-2.375		Citrus_au_0000068576	GAAGCCTTTAACAAGTTTGGTGCTAACTGTGGTCCTGAAGCTGTCTGGTTCAAGGTTAATTTGCATTTTTCCAGATCGTTGCTCCTTTATGTCGTGTATTTGCTTATGGTTTTGTTAATGTCCTGTTTTTGCAGACTGGAGCTCTACTTCTTGATGGAAACACATTGAACTACTTCGGAAAGAACACCATTTCATTTCTCTAACACAAAGAAGCAGCAGCAGCAACACTCTGAAG_-_ATGGCTTCATTGGCAGCATCGTCCACTCCTGCTGCCTCCATTGGAGTTAAGGAGATGCTTGGCAACCCTCTCAATGTCAGCAGTGCTGTTAGGACTTCAGCTCCAGGTGCATCCANNAACCCTTCTACTTTCAAGCCCGTTGCTCTCTTCTCCAAGAAGAA…
Citrus_au_3956	sp=EIN3-binding F-box protein 1 Arabidopsis thaliana (Mouse-ear cress)	AT2G25490.1	sp=:known chromosome:TAIR10:2:10847375:10850532:-1 gene:AT2G25490 transcript:AT2G25490.1 gene_biotype:protein_coding transcript_biotype:protein_coding gene_symbol:EBF1 description:EIN3-binding F-box protein 1 [Source:UniProtKB/Swiss-Prot;Acc:Q9SKK0]		2.0563		29.5.11.4.3.2	protein.degradation.ubiquitin.E3.SCF.FBOX	at2g25490.1	Transcript	Symbols: EBF1, FBL6 | EBF1 (EIN3-BINDING F BOX PROTEIN 1); protein binding / ubiquitin-protein ligase | chr2:10847375-10850532 REVERSE		2.056		Citrus_au_3956	GCACGTAGCAAAAACAGAGAGAGTGTCGTCACAGTTAATGCACCTTCTCAAGAATTCTCAACACGACAACCATTTTTTTCTCTTTTTGTCCTCCACAAAGCTTTTCTTGGTACATGCACACACGCGCATATGTATATAATTAGAGCGGTCTTGTTCATTTTTGGTCCAAACTCATTCATGCACATTCCCTCATCAACTCTTCCTCCATTCTAAACCAAACCATCTTTTCTTTTTTTCTTTTTTTCTTTTTTTTTTGCCCTACTCGTTTAGGGTTATTGCTACTTCATGCATTAAACCTCTCAAGCGTTCTTGTATTTCATCTGTTTCTTCTTCGCCTTGTCTTTTTTGGTTGCTGTTTTTTCTCTCCAGCGAGGGTTCTTTTTTCCGACTGCTCTCCTT…
