# Supplementary material for: Gene Expression Profile of Mexican Lime (Citrus aurantifolia) Trees in Response to Huanglongbing Disease caused by Candidatus Liberibacter asiaticus
Source: Microorganisms. 2020 Apr 7;8(4):528. doi: 10.3390/microorganisms8040528 (PMC7232340; doi:10.3390/microorganisms8040528)
Supplement: Supplementary file 1 [file microorganisms-08-00528-s001.zip › microorganisms-743944-Supplementary Material/microorganisms-743944-Supplementary Table S2 DEGs.xls]

## Sheet: DEG´s asymptomatic (early)  
Gene_ID	go_id	go_description	kegg_id	Subject_Arabidpsis	Description	Normalized count DESeq2				logFC_DESeq2	FDR_DESeq2	pvalue_DESeq2	Normalized count EdgeR				logFC_edgeR	FDR_edgeR	pvalue_edgeR	combined_nominal_pvalues	combined_pvalues	mean_logFCs
						Mock inoculated R1	Mock inoculated R2	CLas inoculated R1	CLas inoculated R2				Mock inoculated R1	Mock inoculated R2	CLas inoculated R1	CLas inoculated R2
Citrus_au_0000034139	-	-	-			434.557	477.092	2.04706	25.2099	-5.06119	0.00512219	0.000224024	22.2598	24.4638	0.104891	1.29184	-5.03635	7.31045e-18	8.89405e-21	1.10727e-22	2.23238e-20	-5.04877
Citrus_au_0000026482	GO:0009534;GO:0044183;GO:0061077;GO:0009409;GO:0009651;GO:0009414	C:chloroplast thylakoid;F:protein binding involved in protein folding;P:chaperone-mediated protein folding;P:response to cold;P:response to salt stress;P:response to water deprivation	ath:AT4G04330	AT4G04330.1	sp=:known chromosome:TAIR10:4:2116553:2118597:-1 gene:AT4G04330 transcript:AT4G04330.1 gene_biotype:protein_coding transcript_biotype:protein_coding description:Chaperonin-like RbcX protein [Source:TAIR;Acc:AT4G04330]	302.215	240.55	2.04706	17.453	-4.7826	8.27979e-16	1.54975e-18	15.4806	12.3347	0.104891	0.894352	-4.76329	1.80369e-18	2.13814e-21	2.96906e-37	2.06905e-34	-4.77295
Citrus_au_0000096965	GO:0050664;GO:0009807	F:oxidoreductase activity, acting on NAD(P)H, oxygen as acceptor;P:lignan biosynthetic process	nta:107822129	AT4G39230.1	sp=:known chromosome:TAIR10:4:18265885:18267829:-1 gene:AT4G39230 transcript:AT4G39230.1 gene_biotype:protein_coding transcript_biotype:protein_coding description:NmrA-like negative transcriptional regulator family protein [Source:TAIR;Acc:AT4G39230]	219.254	92.211	8.18824	3.87845	-4.69862	4.4099e-11	1.91452e-13	11.2311	4.72831	0.419564	0.198745	-4.6708	7.69263e-13	2.37575e-15	2.90906e-26	7.77107e-24	-4.68471
Citrus_au_0000024269						604.43	587.344	6.14118	46.5414	-4.49802	0.00400971	0.000164361	30.9613	30.1173	0.314673	2.38494	-4.48574	1.82109e-12	5.85141e-15	4.08602e-17	4.56382e-15	-4.49188
Citrus_au_0000026483	GO:0009534;GO:0044183;GO:0061077;GO:0009409;GO:0009651;GO:0009414	C:chloroplast thylakoid;F:protein binding involved in protein folding;P:chaperone-mediated protein folding;P:response to cold;P:response to salt stress;P:response to water deprivation	ath:AT4G04330	AT4G04330.1	sp=:known chromosome:TAIR10:4:2116553:2118597:-1 gene:AT4G04330 transcript:AT4G04330.1 gene_biotype:protein_coding transcript_biotype:protein_coding description:Chaperonin-like RbcX protein [Source:TAIR;Acc:AT4G04330]	319.992	252.578	4.09412	23.2707	-4.37505	1.30765e-14	2.8925e-17	16.3913	12.9514	0.209782	1.19247	-4.36118	1.8491e-16	2.88418e-19	6.82179e-34	3.90499e-31	-4.36811
Citrus_au_0000012276	GO:0005737;GO:0005524;GO:0042026	C:cytoplasm;F:ATP binding;P:protein refolding	-	AT1G26230.1	sp=:known chromosome:TAIR10:1:9072256:9075307:-1 gene:AT1G26230 transcript:AT1G26230.1 gene_biotype:protein_coding transcript_biotype:protein_coding gene_symbol:CPN60B4 description:Chaperonin 60 subunit beta 4, chloroplastic [Source:UniProtKB/Swiss-Prot;Acc:Q9C667]	493.815	449.027	20.4706	25.2099	-4.36549	5.77661e-26	1.98224e-29	25.2952	23.0248	1.04891	1.29184	-4.35806	4.09654e-28	1.02235e-31	2.80571e-58	7.49499e-55	-4.36177
Citrus_au_2649	GO:0005829;GO:0005768;GO:0010008;GO:0005886;GO:0005802;GO:0005086;GO:0042802;GO:0042803;GO:0010540;GO:0007155;GO:0071555;GO:0000911;GO:0009793;GO:0009880;GO:0006897;GO:0032509;GO:0001736;GO:0010274;GO:0010311;GO:0009942;GO:0010087;GO:0015031;GO:0032012;GO:0048209;GO:0048765;GO:0009826;GO:0016192	C:cytosol;C:endosome;C:endosome membrane;C:plasma membrane;C:trans-Golgi network;F:ARF guanyl-nucleotide exchange factor activity;F:identical protein binding;F:protein homodimerization activity;P:basipetal auxin transport;P:cell adhesion;P:cell wall organization;P:cytokinesis by cell plate formation;P:embryo development ending in seed dormancy;P:embryonic pattern specification;P:endocytosis;P:end…	ath:AT1G13980	AT1G13980.1	sp=:known chromosome:TAIR10:1:4788559:4794654:1 gene:AT1G13980 transcript:AT1G13980.1 gene_biotype:protein_coding transcript_biotype:protein_coding gene_symbol:GN description:ARF guanine-nucleotide exchange factor GNOM [Source:UniProtKB/Swiss-Prot;Acc:Q42510]	308.141	328.752	4.09412	27.1491	-4.33798	2.08352e-14	5.00471e-17	15.7842	16.8574	0.209782	1.39121	-4.32596	2.35324e-15	4.65212e-18	1.82635e-32	8.87051e-30	-4.33197
Citrus_au_4236						359.497	437	16.3765	23.2707	-4.32508	8.76724e-23	4.64946e-26	18.4149	22.4081	0.839128	1.19247	-4.31642	1.06936e-25	3.74593e-29	2.17332e-52	4.64453e-49	-4.32075
Citrus_au_0000012277	GO:0009507;GO:0009941;GO:0009570;GO:0005829;GO:0005524;GO:0044183;GO:0051082;GO:0006458;GO:0061077;GO:0006457;GO:0042026	C:chloroplast;C:chloroplast envelope;C:chloroplast stroma;C:cytosol;F:ATP binding;F:protein binding involved in protein folding;F:unfolded protein binding;P:'de novo' protein folding;P:chaperone-mediated protein folding;P:protein folding;P:protein refolding	ath:AT1G26230	AT1G26230.1	sp=:known chromosome:TAIR10:1:9072256:9075307:-1 gene:AT1G26230 transcript:AT1G26230.1 gene_biotype:protein_coding transcript_biotype:protein_coding gene_symbol:CPN60B4 description:Chaperonin 60 subunit beta 4, chloroplastic [Source:UniProtKB/Swiss-Prot;Acc:Q9C667]	624.182	489.119	12.2824	46.5414	-4.2358	1.92803e-17	2.7667e-20	31.9731	25.0806	0.629346	2.38494	-4.22961	1.9894e-16	3.16507e-19	7.76123e-37	5.29349e-34	-4.23271
Citrus_au_0000015145						3654.23	1764.04	77.7883	219.132	-4.18845	7.37767e-18	1.01266e-20	187.184	90.4546	3.98586	11.2291	-4.18734	4.5844e-13	1.34431e-15	1.10652e-33	5.91175e-31	-4.1879
Citrus_au_0000015142	GO:0009507;GO:0005829;GO:0005506;GO:0006950;GO:0009228;GO:0052837	C:chloroplast;C:cytosol;F:iron ion binding;P:response to stress;P:thiamine biosynthetic process;P:thiazole biosynthetic process	vvi:100265774	AT5G54770.1	sp=:known chromosome:TAIR10:5:22246592:22248332:1 gene:AT5G54770 transcript:AT5G54770.1 gene_biotype:protein_coding transcript_biotype:protein_coding gene_symbol:THI1 description:Thiamine thiazole synthase, chloroplastic [Source:UniProtKB/Swiss-Prot;Acc:Q38814]	209.378	112.257	4.09412	13.5746	-4.17544	1.28022e-10	5.92596e-13	10.7252	5.7562	0.209782	0.695607	-4.15534	2.45394e-12	8.26756e-15	3.01704e-25	7.43956e-23	-4.16539
Citrus_au_0000072858						5718.38	4307.86	268.165	296.701	-4.14958	7.85222e-40	6.90295e-44	292.918	220.894	13.7407	15.204	-4.14914	6.31063e-28	1.77176e-31	2.09372e-72	1.67791e-68	-4.14936
Citrus_au_0000086486	GO:0009534;GO:0044183;GO:0061077;GO:0009409;GO:0009651;GO:0009414	C:chloroplast thylakoid;F:protein binding involved in protein folding;P:chaperone-mediated protein folding;P:response to cold;P:response to salt stress;P:response to water deprivation	ath:AT4G04330	AT4G04330.1	sp=:known chromosome:TAIR10:4:2116553:2118597:-1 gene:AT4G04330 transcript:AT4G04330.1 gene_biotype:protein_coding transcript_biotype:protein_coding description:Chaperonin-like RbcX protein [Source:TAIR;Acc:AT4G04330]	341.72	238.546	8.18824	27.1491	-4.0291	3.5991e-14	8.75749e-17	17.5043	12.2319	0.419564	1.39121	-4.01854	8.58989e-16	1.5006e-18	1.03837e-32	5.28351e-30	-4.02382
Citrus_au_4235	-	-	-			124.441	164.376	8.18824	9.69612	-4.01134	1.69139e-11	6.96482e-14	6.37438	8.42872	0.419564	0.496862	-3.99267	2.42065e-15	4.98386e-18	2.46924e-29	9.53662e-27	-4.00201
Citrus_au_0000016122	GO:0016021;GO:0005351;GO:0005355;GO:0046323	C:integral component of membrane;F:carbohydrate:proton symporter activity;F:glucose transmembrane transporter activity;P:glucose import	ath:AT5G18840	AT5G18840.1	sp=:known chromosome:TAIR10:5:6282881:6286707:1 gene:AT5G18840 transcript:AT5G18840.1 gene_biotype:protein_coding transcript_biotype:protein_coding description:Sugar transporter ERD6-like 16 [Source:UniProtKB/Swiss-Prot;Acc:Q8LBI9]	310.116	316.725	20.4706	19.3922	-3.97548	2.16171e-19	2.42768e-22	15.8854	16.2407	1.04891	0.993725	-3.96741	4.43568e-23	2.62908e-26	6.99979e-46	1.01993e-42	-3.97144
Citrus_au_6649	GO:0008289;GO:0006869	F:lipid binding;P:lipid transport	-			92.8372	62.1422	2.04706	7.75689	-3.96889	1.17565e-06	1.29013e-08	4.75549	3.18647	0.104891	0.39749	-3.93281	2.91483e-10	1.56398e-12	9.35213e-19	1.23371e-16	-3.95085
Citrus_au_0000072854	-	-	-	AT1G06460.1	sp=:known chromosome:TAIR10:1:1967087:1969561:-1 gene:AT1G06460 transcript:AT1G06460.1 gene_biotype:protein_coding transcript_biotype:protein_coding gene_symbol:ACD32.1 description:alpha-crystallin domain 32.1 [Source:TAIR;Acc:AT1G06460]	2773.27	2000.58	147.388	168.712	-3.91638	5.19666e-32	9.72672e-36	142.058	102.584	7.55216	8.6454	-3.91546	5.10773e-25	2.39007e-28	3.37598e-61	9.83823e-58	-3.91592
Citrus_au_2206	GO:0005737;GO:0005856;GO:0005886;GO:0051015;GO:0046872;GO:0003729;GO:0051017	C:cytoplasm;C:cytoskeleton;C:plasma membrane;F:actin filament binding;F:metal ion binding;F:mRNA binding;P:actin filament bundle assembly	ath:AT1G10200	AT1G10200.1	sp=:known chromosome:TAIR10:1:3346390:3347885:-1 gene:AT1G10200 transcript:AT1G10200.1 gene_biotype:protein_coding transcript_biotype:protein_coding gene_symbol:WLIM1 description:LIM domain-containing protein WLIM1 [Source:UniProtKB/Swiss-Prot;Acc:Q94JX5]	817.758	653.495	18.4235	85.3258	-3.82192	8.93122e-13	2.92544e-15	41.8888	33.5093	0.94402	4.37239	-3.8188	1.02039e-10	4.71104e-13	8.66176e-26	2.25741e-23	-3.82036
Citrus_au_0000029803	GO:0009570;GO:0016671;GO:0015035;GO:0047134;GO:0004791;GO:0045454;GO:0034599;GO:0006662	C:chloroplast stroma;F:oxidoreductase activity, acting on a sulfur group of donors, disulfide as acceptor;F:protein disulfide oxidoreductase activity;F:protein-disulfide reductase activity;F:thioredoxin-disulfide reductase activity;P:cell redox homeostasis;P:cellular response to oxidative stress;P:glycerol ether metabolic process	ath:AT5G06690	AT5G06690.1	sp=:known chromosome:TAIR10:5:2060501:2061956:-1 gene:AT5G06690 transcript:AT5G06690.1 gene_biotype:protein_coding transcript_biotype:protein_coding gene_symbol:WCRKC1 description:Thioredoxin-like 3-1, chloroplastic [Source:UniProtKB/Swiss-Prot;Acc:Q9FG36]	1362.93	1038.38	18.4235	153.199	-3.80604	0.0348405	0.00270194	69.8147	53.2448	0.94402	7.85042	-3.80272	1.37858e-06	1.75004e-08	1.17148e-09	4.60772e-08	-3.80438
Citrus_au_0000012274	GO:0009507;GO:0009941;GO:0009570;GO:0005829;GO:0005524;GO:0044183;GO:0051082;GO:0006458;GO:0061077;GO:0006457;GO:0042026	C:chloroplast;C:chloroplast envelope;C:chloroplast stroma;C:cytosol;F:ATP binding;F:protein binding involved in protein folding;F:unfolded protein binding;P:'de novo' protein folding;P:chaperone-mediated protein folding;P:protein folding;P:protein refolding	ath:AT1G26230	AT1G26230.2	sp=:known chromosome:TAIR10:1:9072256:9076743:-1 gene:AT1G26230 transcript:AT1G26230.2 gene_biotype:protein_coding transcript_biotype:protein_coding gene_symbol:CPN60B4 description:Chaperonin 60 subunit beta 4, chloroplastic [Source:UniProtKB/Swiss-Prot;Acc:Q9C667]	440.483	410.94	24.5647	36.8452	-3.79037	2.75506e-20	2.75025e-23	22.5633	21.0718	1.25869	1.88808	-3.78475	2.59237e-22	1.69827e-25	5.13692e-46	8.66679e-43	-3.78756
Citrus_au_0000070473	GO:0016021;GO:0005886;GO:0015171;GO:0032973;GO:0080144;GO:0043090	C:integral component of membrane;C:plasma membrane;F:amino acid transmembrane transporter activity;P:amino acid export across plasma membrane;P:amino acid homeostasis;P:amino acid import	ath:AT1G21890	AT1G21890.1	sp=:known chromosome:TAIR10:1:7682584:7685662:-1 gene:AT1G21890 transcript:AT1G21890.1 gene_biotype:protein_coding transcript_biotype:protein_coding description:WAT1-related protein At1g21890 [Source:UniProtKB/Swiss-Prot;Acc:F4HZQ7]	32510.8	15517.5	747.177	2763.39	-3.77407	0.00281911	0.000104741	1665.33	795.692	38.2852	141.606	-3.77387	1.31077e-08	1.03043e-10	3.57888e-13	2.49945e-11	-3.77397
Citrus_au_0000079998	GO:0005737;GO:0005856;GO:0005886;GO:0051015;GO:0046872;GO:0003729;GO:0051017	C:cytoplasm;C:cytoskeleton;C:plasma membrane;F:actin filament binding;F:metal ion binding;F:mRNA binding;P:actin filament bundle assembly	ath:AT1G10200	AT1G10200.1	sp=:known chromosome:TAIR10:1:3346390:3347885:-1 gene:AT1G10200 transcript:AT1G10200.1 gene_biotype:protein_coding transcript_biotype:protein_coding gene_symbol:WLIM1 description:LIM domain-containing protein WLIM1 [Source:UniProtKB/Swiss-Prot;Acc:Q94JX5]	1682.92	1266.9	59.3647	162.895	-3.72842	7.89269e-17	1.23108e-19	86.2059	64.9628	3.04184	8.34729	-3.72699	2.99883e-14	6.92269e-17	6.96707e-34	3.91179e-31	-3.72771
Citrus_au_1105	GO:0005737;GO:0005524;GO:0042026	C:cytoplasm;F:ATP binding;P:protein refolding	-	AT1G26230.1	sp=:known chromosome:TAIR10:1:9072256:9075307:-1 gene:AT1G26230 transcript:AT1G26230.1 gene_biotype:protein_coding transcript_biotype:protein_coding gene_symbol:CPN60B4 description:Chaperonin 60 subunit beta 4, chloroplastic [Source:UniProtKB/Swiss-Prot;Acc:Q9C667]	685.415	567.298	26.6118	67.8728	-3.72489	6.54901e-17	9.80635e-20	35.1097	29.0894	1.36358	3.47804	-3.72114	2.34768e-16	3.88155e-19	3.3177e-36	2.12705e-33	-3.72302
Citrus_au_0000079710	-	-	-			2117.48	1329.04	96.2118	166.773	-3.71094	4.02857e-21	3.2675e-24	108.466	68.1493	4.92988	8.54603	-3.70973	1.23363e-17	1.53934e-20	5.06492e-42	4.92003e-39	-3.71034
Citrus_au_0000036429	-	-	-			116.54	138.316	2.04706	17.453	-3.69413	1.15709e-07	1.02512e-09	5.96966	7.09246	0.104891	0.894352	-3.6751	2.23069e-09	1.46829e-11	7.02056e-19	9.39562e-17	-3.68461
Citrus_au_0000015195	-	-	-			558.999	386.885	36.8471	36.8452	-3.68215	1.89615e-19	2.07029e-22	28.6341	19.8383	1.88804	1.88808	-3.6778	2.24839e-20	2.03404e-23	4.34491e-43	4.97431e-40	-3.67997
Citrus_au_0000079708	-	-	-			1437.99	721.651	69.6	98.9004	-3.67899	2.32447e-18	2.97302e-21	73.6595	37.0041	3.5663	5.068	-3.67696	2.09567e-16	3.39951e-19	9.17601e-38	6.68514e-35	-3.67798
Citrus_au_0000044870	GO:0005737;GO:0005634;GO:0051213;GO:0003700;GO:0046975;GO:0046872;GO:0007623;GO:0009908;GO:0070544;GO:0042752	C:cytoplasm;C:nucleus;F:dioxygenase activity;F:DNA-binding transcription factor activity;F:histone methyltransferase activity (H3-K36 specific);F:metal ion binding;P:circadian rhythm;P:flower development;P:histone H3-K36 demethylation;P:regulation of circadian rhythm	ath:AT3G20810	AT3G20810.3	sp=:known chromosome:TAIR10:3:7275706:7278320:1 gene:AT3G20810 transcript:AT3G20810.3 gene_biotype:protein_coding transcript_biotype:protein_coding gene_symbol:JMJD5 description:Putative lysine-specific demethylase JMJD5 [Source:UniProtKB/Swiss-Prot;Acc:Q8RWR1]	142.219	84.1926	2.04706	15.5138	-3.67506	7.16358e-07	7.39689e-09	7.28501	4.31715	0.104891	0.79498	-3.65425	2.52635e-08	2.08322e-10	6.47411e-17	7.05898e-15	-3.66465
Citrus_au_0000103013	-	-	-			173.823	46.1055	2.04706	15.5138	-3.63585	3.34152e-05	5.41006e-07	8.9039	2.36415	0.104891	0.79498	-3.61654	4.39909e-05	9.35919e-07	1.48416e-11	7.91616e-10	-3.6262
Citrus_au_0000012422	GO:0005789;GO:0016021;GO:0031090;GO:0020037;GO:0005506;GO:0004497;GO:0016705;GO:0009835	C:endoplasmic reticulum membrane;C:integral component of membrane;C:organelle membrane;F:heme binding;F:iron ion binding;F:monooxygenase activity;F:oxidoreductase activity, acting on paired donors, with incorporation or reduction of molecular oxygen;P:fruit ripening	-	AT4G31500.1	sp=:known chromosome:TAIR10:4:15273471:15275310:-1 gene:AT4G31500 transcript:AT4G31500.1 gene_biotype:protein_coding transcript_biotype:protein_coding gene_symbol:CYP83B1 description:Cytochrome P450 83B1 [Source:UniProtKB/Swiss-Prot;Acc:O65782]	732.822	833.908	65.5059	62.0552	-3.61876	6.77086e-25	2.74586e-28	37.538	42.7603	3.35651	3.17992	-3.61649	3.53833e-24	1.76608e-27	6.11331e-53	1.50745e-49	-3.61762
Citrus_au_9658	GO:0009535;GO:0016021;GO:0010598;GO:0009773	C:chloroplast thylakoid membrane;C:integral component of membrane;C:NAD(P)H dehydrogenase complex (plastoquinone);P:photosynthetic electron transport in photosystem I	cic:CICLE_v10016943mg			754.549	661.514	20.4706	95.022	-3.61244	2.18669e-11	9.14076e-14	38.651	33.9205	1.04891	4.86925	-3.60973	1.16434e-09	7.3734e-12	3.81857e-23	7.94858e-21	-3.61108
Citrus_au_0000109201	GO:0005737;GO:0005634;GO:0051213;GO:0003700;GO:0046975;GO:0046872;GO:0007623;GO:0009908;GO:0070544;GO:0042752	C:cytoplasm;C:nucleus;F:dioxygenase activity;F:DNA-binding transcription factor activity;F:histone methyltransferase activity (H3-K36 specific);F:metal ion binding;P:circadian rhythm;P:flower development;P:histone H3-K36 demethylation;P:regulation of circadian rhythm	ath:AT3G20810	AT3G20810.1	sp=:known chromosome:TAIR10:3:7275706:7278379:1 gene:AT3G20810 transcript:AT3G20810.1 gene_biotype:protein_coding transcript_biotype:protein_coding gene_symbol:JMJD5 description:Putative lysine-specific demethylase JMJD5 [Source:UniProtKB/Swiss-Prot;Acc:Q8RWR1]	541.221	256.587	12.2824	56.2375	-3.53668	4.82528e-09	3.10085e-11	27.7235	13.157	0.629346	2.8818	-3.53179	6.72689e-08	6.12757e-10	8.81817e-19	1.16808e-16	-3.53423
Citrus_au_1478	GO:0009507;GO:0005829;GO:0005506;GO:0006950;GO:0009228;GO:0052837	C:chloroplast;C:cytosol;F:iron ion binding;P:response to stress;P:thiamine biosynthetic process;P:thiazole biosynthetic process	vvi:100265774	AT5G54770.1	sp=:known chromosome:TAIR10:5:22246592:22248332:1 gene:AT5G54770 transcript:AT5G54770.1 gene_biotype:protein_coding transcript_biotype:protein_coding gene_symbol:THI1 description:Thiamine thiazole synthase, chloroplastic [Source:UniProtKB/Swiss-Prot;Acc:Q38814]	6320.83	2768.33	131.012	653.518	-3.53413	0.0224762	0.00149363	323.778	141.952	6.71303	33.4885	-3.53335	2.86568e-06	3.99803e-08	1.46551e-09	5.66686e-08	-3.53374
Citrus_au_0000017916	-	-	cic:CICLE_v10029161mg			2712.03	3175.26	81.8824	434.386	-3.51121	0.0149899	0.000889405	138.921	162.818	4.19564	22.2594	-3.51032	4.10495e-07	4.39231e-09	1.06525e-10	5.02911e-09	-3.51077
Citrus_au_0000112694	-	-	-			568.875	519.188	59.3647	38.7845	-3.47299	3.66875e-19	4.23458e-22	29.14	26.6224	3.04184	1.98745	-3.47021	6.95415e-20	6.50813e-23	2.79174e-42	2.79663e-39	-3.4716
Citrus_au_0000079709	-	-	-			1293.8	711.628	77.7883	102.779	-3.47251	7.06083e-18	9.47142e-21	66.2733	36.4902	3.98586	5.26674	-3.47068	1.76824e-16	2.70289e-19	2.30045e-37	1.63874e-34	-3.4716
Citrus_au_0000076024	-	-	-			1198.98	1258.88	30.7059	193.922	-3.45138	0.0313728	0.00233711	61.4167	64.5517	1.57337	9.93725	-3.44891	1.24004e-06	1.53961e-08	9.01282e-10	3.62503e-08	-3.45015
Citrus_au_0000022949	GO:0009535;GO:0016021;GO:0010598;GO:0009773	C:chloroplast thylakoid membrane;C:integral component of membrane;C:NAD(P)H dehydrogenase complex (plastoquinone);P:photosynthetic electron transport in photosystem I	cic:CICLE_v10016943mg			343.695	334.766	14.3294	48.4806	-3.42742	2.1105e-11	8.75645e-14	17.6054	17.1658	0.734237	2.48431	-3.42164	4.94482e-12	1.83564e-14	1.00775e-25	2.60518e-23	-3.42453
Citrus_au_0000045412	GO:0030176;GO:0030173;GO:0046964;GO:0015297;GO:0005459;GO:0008643;GO:0072334	C:integral component of endoplasmic reticulum membrane;C:integral component of Golgi membrane;F:3'-phosphoadenosine 5'-phosphosulfate transmembrane transporter activity;F:antiporter activity;F:UDP-galactose transmembrane transporter activity;P:carbohydrate transport;P:UDP-galactose transmembrane transport	ath:AT4G23010	AT4G23010.1	sp=:known chromosome:TAIR10:4:12060131:12062816:-1 gene:AT4G23010 transcript:AT4G23010.1 gene_biotype:protein_coding transcript_biotype:protein_coding gene_symbol:UTR2 description:UDP-galactose/UDP-glucose transporter 2 [Source:UniProtKB/Swiss-Prot;Acc:Q29Q28]	134.318	78.1789	6.14118	13.5746	-3.42315	4.18463e-07	4.04677e-09	6.88029	4.00878	0.314673	0.695607	-3.40557	3.18271e-09	2.18429e-11	3.96643e-18	4.90918e-16	-3.41436
Citrus_au_0000099404	GO:0016021;GO:0005886;GO:0022857	C:integral component of membrane;C:plasma membrane;F:transmembrane transporter activity	ath:AT5G40240	AT5G40240.1	sp=:known chromosome:TAIR10:5:16082125:16084581:-1 gene:AT5G40240 transcript:AT5G40240.1 gene_biotype:protein_coding transcript_biotype:protein_coding description:WAT1-related protein At5g40240 [Source:UniProtKB/Swiss-Prot;Acc:Q9FL08]	82.9609	42.0963	4.09412	7.75689	-3.3934	7.28392e-05	1.35426e-06	4.24959	2.15857	0.209782	0.39749	-3.36502	3.12041e-07	3.20257e-09	1.47772e-13	1.0815e-11	-3.37921
Citrus_au_4237	-	-	-			258.759	312.715	10.2353	44.6021	-3.37491	2.0747e-09	1.24912e-11	13.2547	16.0351	0.524455	2.28557	-3.36847	9.06614e-10	5.62816e-12	3.65637e-21	6.26784e-19	-3.37169
Citrus_au_0000076020	-	-	-			1189.11	1399.2	36.8471	213.315	-3.37069	0.0292492	0.00211686	60.9108	71.7469	1.88804	10.931	-3.36853	1.10584e-06	1.34538e-08	7.20023e-10	2.94026e-08	-3.36961
Citrus_au_1838	-	-	cic:CICLE_v10029161mg			1238.49	1383.16	59.3647	199.74	-3.33716	6.14165e-12	2.37573e-14	63.4403	70.9246	3.04184	10.2354	-3.33615	2.9401e-10	1.58671e-12	2.24443e-24	5.10266e-22	-3.33666
Citrus_au_0000020771	GO:0006950	P:response to stress	cit:102626855	AT3G62550.1	sp=:known chromosome:TAIR10:3:23135984:23137173:1 gene:AT3G62550 transcript:AT3G62550.1 gene_biotype:protein_coding transcript_biotype:protein_coding description:Adenine nucleotide alpha hydrolases-like superfamily protein [Source:TAIR;Acc:AT3G62550]	450.359	244.56	18.4235	50.4198	-3.3312	3.41436e-10	1.71485e-12	23.0692	12.5403	0.94402	2.58368	-3.32606	2.82124e-10	1.50496e-12	1.42753e-22	2.86006e-20	-3.32863
Citrus_au_4187	GO:0016021	C:integral component of membrane	-	AT2G45180.1	sp=:known chromosome:TAIR10:2:18626320:18626997:1 gene:AT2G45180 transcript:AT2G45180.1 gene_biotype:protein_coding transcript_biotype:protein_coding description:Bifunctional inhibitor/lipid-transfer protein/seed storage 2S albumin superfamily protein [Source:TAIR;Acc:AT2G45180]	713.069	611.399	85.9765	46.5414	-3.32361	1.00239e-16	1.59477e-19	36.5262	31.3507	4.40542	2.38494	-3.32167	1.30054e-16	1.86627e-19	2.60148e-36	1.7019e-33	-3.32264
Citrus_au_0000012421	GO:0005783;GO:0016021;GO:0016020;GO:0005739;GO:0005886;GO:0020037;GO:0005506;GO:0016709;GO:0048830;GO:0052544;GO:0042742;GO:0009759;GO:0009684;GO:0009682;GO:0040008;GO:0010114;GO:0009641;GO:0000162	C:endoplasmic reticulum;C:integral component of membrane;C:membrane;C:mitochondrion;C:plasma membrane;F:heme binding;F:iron ion binding;F:oxidoreductase activity, acting on paired donors, with incorporation or reduction of molecular oxygen, NAD(P)H as one donor, and incorporation of one atom of oxygen;P:adventitious root development;P:defense response by callose deposition in cell wall;P:defense …	ath:AT4G31500	AT4G31500.1	sp=:known chromosome:TAIR10:4:15273471:15275310:-1 gene:AT4G31500 transcript:AT4G31500.1 gene_biotype:protein_coding transcript_biotype:protein_coding gene_symbol:CYP83B1 description:Cytochrome P450 83B1 [Source:UniProtKB/Swiss-Prot;Acc:O65782]	711.094	689.578	73.6941	67.8728	-3.30696	3.43201e-21	2.67658e-24	36.425	35.3595	3.77608	3.47804	-3.30496	4.3354e-21	3.24587e-24	9.50118e-46	1.32422e-42	-3.30596
Citrus_au_0000110266	GO:0016021;GO:0005886;GO:0022857	C:integral component of membrane;C:plasma membrane;F:transmembrane transporter activity	ath:AT5G40240	AT5G40240.1	sp=:known chromosome:TAIR10:5:16082125:16084581:-1 gene:AT5G40240 transcript:AT5G40240.1 gene_biotype:protein_coding transcript_biotype:protein_coding description:WAT1-related protein At5g40240 [Source:UniProtKB/Swiss-Prot;Acc:Q9FL08]	120.491	58.133	12.2824	5.81767	-3.3097	8.02597e-06	1.08662e-07	6.17202	2.98089	0.629346	0.298117	-3.29349	1.42987e-07	1.38723e-09	5.64232e-15	4.99641e-13	-3.30159
Citrus_au_0000069611	GO:0005783;GO:0016021;GO:0016020;GO:0005739;GO:0005886;GO:0020037;GO:0005506;GO:0016709;GO:0048830;GO:0052544;GO:0042742;GO:0009759;GO:0009684;GO:0009682;GO:0040008;GO:0010114;GO:0009641;GO:0000162	C:endoplasmic reticulum;C:integral component of membrane;C:membrane;C:mitochondrion;C:plasma membrane;F:heme binding;F:iron ion binding;F:oxidoreductase activity, acting on paired donors, with incorporation or reduction of molecular oxygen, NAD(P)H as one donor, and incorporation of one atom of oxygen;P:adventitious root development;P:defense response by callose deposition in cell wall;P:defense …	ath:AT4G31500	AT4G31500.1	sp=:known chromosome:TAIR10:4:15273471:15275310:-1 gene:AT4G31500 transcript:AT4G31500.1 gene_biotype:protein_coding transcript_biotype:protein_coding gene_symbol:CYP83B1 description:Cytochrome P450 83B1 [Source:UniProtKB/Swiss-Prot;Acc:O65782]	1019.23	863.977	81.8824	110.536	-3.28982	9.39754e-21	7.91532e-24	52.2092	44.3022	4.19564	5.66423	-3.28825	6.97407e-20	6.74433e-23	5.6183e-44	6.67037e-41	-3.28903
Citrus_au_11137						63.2083	54.1238	4.09412	7.75689	-3.30086	6.95529e-05	1.28448e-06	3.23778	2.77531	0.209782	0.39749	-3.27225	3.65166e-08	3.14406e-10	1.47184e-14	1.22232e-12	-3.28655
Citrus_au_2325	GO:0009507;GO:0009535;GO:0005829;GO:0016021;GO:0010598;GO:0016491;GO:0048038	C:chloroplast;C:chloroplast thylakoid membrane;C:cytosol;C:integral component of membrane;C:NAD(P)H dehydrogenase complex (plastoquinone);F:oxidoreductase activity;F:quinone binding	ath:AT4G09350	AT1G71000.1	sp=:known chromosome:TAIR10:1:26769336:26770111:-1 gene:AT1G71000 transcript:AT1G71000.1 gene_biotype:protein_coding transcript_biotype:protein_coding description:Chaperone DnaJ-domain superfamily protein [Source:TAIR;Acc:AT1G71000]	1256.27	529.211	61.4118	124.11	-3.26526	3.16106e-11	1.35097e-13	64.3509	27.1364	3.14673	6.35984	-3.26341	5.23519e-10	2.99458e-12	2.31273e-23	4.90973e-21	-3.26434
Citrus_au_0000101459	-	-	cic:CICLE_v10029147mg			231.105	306.702	8.18824	48.4806	-3.24016	1.95403e-07	1.79213e-09	11.8381	15.7268	0.419564	2.48431	-3.23439	3.70126e-07	3.93109e-09	2.85283e-16	2.86678e-14	-3.23727
Citrus_au_0000012428	GO:0005783;GO:0016021;GO:0016020;GO:0005739;GO:0005886;GO:0020037;GO:0005506;GO:0016709;GO:0048830;GO:0052544;GO:0042742;GO:0009759;GO:0009684;GO:0009682;GO:0040008;GO:0010114;GO:0009641;GO:0000162	C:endoplasmic reticulum;C:integral component of membrane;C:membrane;C:mitochondrion;C:plasma membrane;F:heme binding;F:iron ion binding;F:oxidoreductase activity, acting on paired donors, with incorporation or reduction of molecular oxygen, NAD(P)H as one donor, and incorporation of one atom of oxygen;P:adventitious root development;P:defense response by callose deposition in cell wall;P:defense …	ath:AT4G31500	AT4G31500.1	sp=:known chromosome:TAIR10:4:15273471:15275310:-1 gene:AT4G31500 transcript:AT4G31500.1 gene_biotype:protein_coding transcript_biotype:protein_coding gene_symbol:CYP83B1 description:Cytochrome P450 83B1 [Source:UniProtKB/Swiss-Prot;Acc:O65782]	1013.31	904.068	98.2589	106.657	-3.22574	8.54744e-22	5.59946e-25	51.9057	46.358	5.03477	5.46549	-3.22436	1.18392e-20	9.23321e-24	5.68096e-46	9.10545e-43	-3.22505
Citrus_au_0000076025						1734.28	2074.75	61.4118	347.121	-3.22065	0.0382929	0.00309082	88.8366	106.387	3.14673	17.7877	-3.21949	5.26106e-06	8.03283e-08	5.73937e-09	1.99546e-07	-3.22007
Citrus_au_0000023934	GO:0010284;GO:0010283;GO:1902132;GO:1902131;GO:1902125;GO:1902138;GO:0009807	F:lariciresinol reductase activity;F:pinoresinol reductase activity;P:(+)-lariciresinol biosynthetic process;P:(+)-lariciresinol catabolic process;P:(+)-pinoresinol catabolic process;P:(-)-secoisolariciresinol biosynthetic process;P:lignan biosynthetic process	-	AT1G32100.1	sp=:known chromosome:TAIR10:1:11546338:11547994:-1 gene:AT1G32100 transcript:AT1G32100.1 gene_biotype:protein_coding transcript_biotype:protein_coding gene_symbol:PRR1 description:Pinoresinol reductase 1 [Source:UniProtKB/Swiss-Prot;Acc:Q9FVQ6]	252.833	224.514	32.753	19.3922	-3.19821	8.79402e-12	3.4566e-14	12.9511	11.5124	1.67826	0.993725	-3.19307	3.11052e-14	7.27755e-17	1.73963e-28	5.97899e-26	-3.19564
Citrus_au_0000020769	GO:0006950	P:response to stress	cit:102626855	AT3G62550.1	sp=:known chromosome:TAIR10:3:23135984:23137173:1 gene:AT3G62550 transcript:AT3G62550.1 gene_biotype:protein_coding transcript_biotype:protein_coding description:Adenine nucleotide alpha hydrolases-like superfamily protein [Source:TAIR;Acc:AT3G62550]	444.434	228.523	12.2824	62.0552	-3.17387	4.92745e-07	4.84199e-09	22.7657	11.718	0.629346	3.17992	-3.1695	2.58084e-06	3.55051e-08	6.41236e-15	5.58572e-13	-3.17169
Citrus_au_11154	-	-	-			53.332	88.2018	2.04706	13.5746	-3.1666	0.000208164	4.48718e-06	2.73188	4.52273	0.104891	0.695607	-3.14302	3.54405e-06	5.01934e-08	6.78421e-12	3.82878e-10	-3.15481
Citrus_au_0000082503	GO:0009507;GO:0009941;GO:0009534;GO:0009535	C:chloroplast;C:chloroplast envelope;C:chloroplast thylakoid;C:chloroplast thylakoid membrane	ath:AT4G27700	AT4G27700.1	sp=:known chromosome:TAIR10:4:13826374:13827823:-1 gene:AT4G27700 transcript:AT4G27700.1 gene_biotype:protein_coding transcript_biotype:protein_coding description:Rhodanese-like domain-containing protein 14, chloroplastic [Source:UniProtKB/Swiss-Prot;Acc:Q94A65]	671.588	445.018	75.7412	50.4198	-3.14752	1.71579e-14	3.90731e-17	34.4014	22.8192	3.88097	2.58368	-3.14533	8.44735e-15	1.79193e-17	5.41517e-32	2.44491e-29	-3.14642
Citrus_au_8905	GO:0005783;GO:0016021;GO:0016020;GO:0005739;GO:0005886;GO:0020037;GO:0005506;GO:0016709;GO:0048830;GO:0052544;GO:0042742;GO:0009759;GO:0009684;GO:0009682;GO:0040008;GO:0010114;GO:0009641;GO:0000162	C:endoplasmic reticulum;C:integral component of membrane;C:membrane;C:mitochondrion;C:plasma membrane;F:heme binding;F:iron ion binding;F:oxidoreductase activity, acting on paired donors, with incorporation or reduction of molecular oxygen, NAD(P)H as one donor, and incorporation of one atom of oxygen;P:adventitious root development;P:defense response by callose deposition in cell wall;P:defense …	ath:AT4G31500	AT4G31500.1	sp=:known chromosome:TAIR10:4:15273471:15275310:-1 gene:AT4G31500 transcript:AT4G31500.1 gene_biotype:protein_coding transcript_biotype:protein_coding gene_symbol:CYP83B1 description:Cytochrome P450 83B1 [Source:UniProtKB/Swiss-Prot;Acc:O65782]	1548.6	1417.24	182.188	162.895	-3.10371	3.40999e-22	2.02114e-25	79.3257	72.672	9.3353	8.34729	-3.10302	1.31376e-19	1.32343e-22	2.89518e-45	3.56954e-42	-3.10337
Citrus_au_6788	GO:0003676	F:nucleic acid binding	-			53.332	48.1101	6.14118	5.81767	-3.08515	0.000356872	8.57223e-06	2.73188	2.46694	0.314673	0.298117	-3.05946	3.43821e-07	3.57164e-09	9.83331e-13	6.36801e-11	-3.07231
Citrus_au_0000017910	-	-	cic:CICLE_v10029161mg	AT4G37300.1	sp=:known chromosome:TAIR10:4:17554641:17555861:1 gene:AT4G37300 transcript:AT4G37300.1 gene_biotype:protein_coding transcript_biotype:protein_coding gene_symbol:MEE59 description:maternal effect embryo arrest 59 [Source:TAIR;Acc:AT4G37300]	1145.65	1331.05	67.553	226.889	-3.07086	5.3862e-10	2.82281e-12	58.6848	68.2521	3.4614	11.6266	-3.07004	8.73617e-09	6.62244e-11	9.53974e-21	1.55231e-18	-3.07045
Citrus_au_0000084575	GO:0009507;GO:0009570;GO:0009536;GO:0051539;GO:0080041;GO:0016830;GO:0051536;GO:0046872;GO:0019904;GO:0010266;GO:0009228;GO:0009229	C:chloroplast;C:chloroplast stroma;C:plastid;F:4 iron, 4 sulfur cluster binding;F:ADP-ribose pyrophosphohydrolase activity;F:carbon-carbon lyase activity;F:iron-sulfur cluster binding;F:metal ion binding;F:protein domain specific binding;P:response to vitamin B1;P:thiamine biosynthetic process;P:thiamine diphosphate biosynthetic process	ath:AT2G29630	AT2G29630.1	sp=:known chromosome:TAIR10:2:12666986:12669939:1 gene:AT2G29630 transcript:AT2G29630.1 gene_biotype:protein_coding transcript_biotype:protein_coding gene_symbol:THIC description:Phosphomethylpyrimidine synthase, chloroplastic [Source:UniProtKB/Swiss-Prot;Acc:O82392]	3808.3	3397.77	370.518	494.502	-3.05812	1.1707e-21	8.03451e-25	195.076	174.228	18.9853	25.34	-3.05798	8.04644e-17	1.10445e-19	8.88533e-42	8.3773e-39	-3.05805
Citrus_au_0000012424	-	-	-			375.299	394.904	53.2236	40.7237	-3.03683	1.97326e-14	4.67831e-17	19.2243	20.2495	2.72717	2.08682	-3.03401	3.11465e-16	5.24679e-19	1.98069e-33	1.04087e-30	-3.03542
Citrus_au_0000059319	GO:0031225;GO:0005886;GO:0009834	C:anchored component of membrane;C:plasma membrane;P:plant-type secondary cell wall biogenesis	ath:AT5G60490	AT5G60490.1	sp=:known chromosome:TAIR10:5:24325727:24326702:-1 gene:AT5G60490 transcript:AT5G60490.1 gene_biotype:protein_coding transcript_biotype:protein_coding gene_symbol:FLA12 description:Fasciclin-like arabinogalactan protein 12 [Source:UniProtKB/Swiss-Prot;Acc:Q8LEE9]	189.625	136.312	26.6118	13.5746	-3.02474	3.05159e-08	2.38551e-10	9.71335	6.98967	1.36358	0.695607	-3.01811	4.26188e-10	2.36653e-12	2.81851e-20	4.38593e-18	-3.02142
Citrus_au_0000052162	GO:0048046;GO:0005618;GO:0009505;GO:0052692;GO:0005975;GO:0071555	C:apoplast;C:cell wall;C:plant-type cell wall;F:raffinose alpha-galactosidase activity;P:carbohydrate metabolic process;P:cell wall organization	ath:AT5G08380	AT5G08380.1	sp=:known chromosome:TAIR10:5:2694677:2697724:-1 gene:AT5G08380 transcript:AT5G08380.1 gene_biotype:protein_coding transcript_biotype:protein_coding gene_symbol:AGAL1 description:Alpha-galactosidase 1 [Source:UniProtKB/Swiss-Prot;Acc:Q9FT97]	296.289	312.715	47.0824	31.0276	-2.96534	4.21684e-12	1.52593e-14	15.1771	16.0351	2.41249	1.58996	-2.96211	3.21035e-14	7.61127e-17	8.12163e-29	2.95849e-26	-2.96373
Citrus_au_0000020768	GO:0006950	P:response to stress	cit:102626855	AT3G62550.1	sp=:known chromosome:TAIR10:3:23135984:23137173:1 gene:AT3G62550 transcript:AT3G62550.1 gene_biotype:protein_coding transcript_biotype:protein_coding description:Adenine nucleotide alpha hydrolases-like superfamily protein [Source:TAIR;Acc:AT3G62550]	444.434	210.482	30.7059	54.2983	-2.94348	9.56873e-09	6.47746e-11	22.7657	10.7929	1.57337	2.78243	-2.93952	4.01398e-09	2.77983e-11	8.78096e-20	1.30316e-17	-2.9415
Citrus_au_0000084573	GO:0009507;GO:0009570;GO:0009536;GO:0051539;GO:0080041;GO:0016830;GO:0051536;GO:0046872;GO:0019904;GO:0010266;GO:0009228;GO:0009229	C:chloroplast;C:chloroplast stroma;C:plastid;F:4 iron, 4 sulfur cluster binding;F:ADP-ribose pyrophosphohydrolase activity;F:carbon-carbon lyase activity;F:iron-sulfur cluster binding;F:metal ion binding;F:protein domain specific binding;P:response to vitamin B1;P:thiamine biosynthetic process;P:thiamine diphosphate biosynthetic process	ath:AT2G29630	AT2G29630.1	sp=:known chromosome:TAIR10:2:12666986:12669939:1 gene:AT2G29630 transcript:AT2G29630.1 gene_biotype:protein_coding transcript_biotype:protein_coding gene_symbol:THIC description:Phosphomethylpyrimidine synthase, chloroplastic [Source:UniProtKB/Swiss-Prot;Acc:O82392]	3853.73	3299.55	436.024	498.38	-2.93636	2.20082e-21	1.6402e-24	197.404	169.191	22.3418	25.5387	-2.93622	1.56082e-16	2.32343e-19	3.76035e-41	3.44405e-38	-2.93629
Citrus_au_0000000135						49.3815	42.0963	2.04706	9.69612	-2.94929	0.00234614	8.38874e-05	2.52952	2.15857	0.104891	0.496862	-2.918	7.3706e-06	1.18115e-07	2.60962e-10	1.15704e-08	-2.93365
Citrus_au_0000104796	-	-	-	AT3G05625.1	sp=:known chromosome:TAIR10:3:1632284:1634139:1 gene:AT3G05625 transcript:AT3G05625.1 gene_biotype:protein_coding transcript_biotype:protein_coding description:Tetratricopeptide repeat (TPR)-like superfamily protein [Source:TAIR;Acc:AT3G05625]	152.095	184.422	34.8	9.69612	-2.92567	1.09682e-06	1.18386e-08	7.79091	9.45661	1.78315	0.496862	-2.92023	1.37477e-07	1.32948e-09	6.24694e-16	6.10524e-14	-2.92295
Citrus_au_0000023257	GO:0009507;GO:0009941;GO:0009534;GO:0009535	C:chloroplast;C:chloroplast envelope;C:chloroplast thylakoid;C:chloroplast thylakoid membrane	ath:AT4G27700	AT4G27700.1	sp=:known chromosome:TAIR10:4:13826374:13827823:-1 gene:AT4G27700 transcript:AT4G27700.1 gene_biotype:protein_coding transcript_biotype:protein_coding description:Rhodanese-like domain-containing protein 14, chloroplastic [Source:UniProtKB/Swiss-Prot;Acc:Q94A65]	1398.48	1266.9	151.482	199.74	-2.92327	2.4307e-18	3.18472e-21	71.6359	64.9628	7.76194	10.2354	-2.92256	7.03481e-17	9.43651e-20	2.76494e-38	2.16178e-35	-2.92291
Citrus_au_0000012427	GO:0005783;GO:0016021;GO:0016020;GO:0005739;GO:0005886;GO:0020037;GO:0005506;GO:0016709;GO:0048830;GO:0052544;GO:0042742;GO:0009759;GO:0009684;GO:0009682;GO:0040008;GO:0010114;GO:0009641;GO:0000162	C:endoplasmic reticulum;C:integral component of membrane;C:membrane;C:mitochondrion;C:plasma membrane;F:heme binding;F:iron ion binding;F:oxidoreductase activity, acting on paired donors, with incorporation or reduction of molecular oxygen, NAD(P)H as one donor, and incorporation of one atom of oxygen;P:adventitious root development;P:defense response by callose deposition in cell wall;P:defense …	ath:AT4G31500	AT4G31500.1	sp=:known chromosome:TAIR10:4:15273471:15275310:-1 gene:AT4G31500 transcript:AT4G31500.1 gene_biotype:protein_coding transcript_biotype:protein_coding gene_symbol:CYP83B1 description:Cytochrome P450 83B1 [Source:UniProtKB/Swiss-Prot;Acc:O65782]	778.253	637.458	77.7883	110.536	-2.90906	4.10313e-15	8.44792e-18	39.8652	32.687	3.98586	5.66423	-2.90745	2.35324e-15	4.69826e-18	3.18365e-33	1.64605e-30	-2.90826
Citrus_au_2245	GO:0009535;GO:0016021;GO:0017004	C:chloroplast thylakoid membrane;C:integral component of membrane;P:cytochrome complex assembly	ath:AT1G49380	AT1G49380.1	sp=:known chromosome:TAIR10:1:18276707:18279528:1 gene:AT1G49380 transcript:AT1G49380.1 gene_biotype:protein_coding transcript_biotype:protein_coding gene_symbol:CCS1 description:Cytochrome c biogenesis protein CCS1, chloroplastic [Source:UniProtKB/Swiss-Prot;Acc:Q9XIA4]	2439.45	2166.96	292.73	327.729	-2.89207	1.79416e-20	1.62312e-23	124.958	111.115	14.9994	16.7939	-2.89179	1.56082e-16	2.33715e-19	3.65596e-40	3.08409e-37	-2.89193
Citrus_au_0000033830	-	-	cic:CICLE_v10006300mg			193.576	154.353	30.7059	17.453	-2.85685	3.16351e-08	2.48691e-10	9.91571	7.91477	1.57337	0.894352	-2.85151	3.22721e-10	1.75173e-12	2.18627e-20	3.45236e-18	-2.85418
Citrus_au_4970	GO:0009507;GO:0005524;GO:0003677;GO:0004386	C:chloroplast;F:ATP binding;F:DNA binding;F:helicase activity	ath:AT3G02060	AT3G02060.2	sp=:known chromosome:TAIR10:3:354412:358833:1 gene:AT3G02060 transcript:AT3G02060.2 gene_biotype:protein_coding transcript_biotype:protein_coding description:DEAD/DEAH box helicase, putative [Source:TAIR;Acc:AT3G02060]	1536.75	1306.99	176.047	224.95	-2.82564	2.83248e-17	4.15294e-20	78.7186	67.0186	9.02063	11.5272	-2.82505	8.75396e-16	1.55657e-18	5.60019e-36	3.52e-33	-2.82534
Citrus_au_0000045413	GO:0030176;GO:0030173;GO:0046964;GO:0015297;GO:0005459;GO:0008643;GO:0072334	C:integral component of endoplasmic reticulum membrane;C:integral component of Golgi membrane;F:3'-phosphoadenosine 5'-phosphosulfate transmembrane transporter activity;F:antiporter activity;F:UDP-galactose transmembrane transporter activity;P:carbohydrate transport;P:UDP-galactose transmembrane transport	ath:AT4G23010	AT4G23010.1	sp=:known chromosome:TAIR10:4:12060131:12062816:-1 gene:AT4G23010 transcript:AT4G23010.1 gene_biotype:protein_coding transcript_biotype:protein_coding gene_symbol:UTR2 description:UDP-galactose/UDP-glucose transporter 2 [Source:UniProtKB/Swiss-Prot;Acc:Q29Q28]	80.9857	60.1376	12.2824	7.75689	-2.82034	0.00011707	2.32636e-06	4.14841	3.08368	0.629346	0.39749	-2.80671	4.50027e-07	4.89954e-09	3.77337e-13	2.62385e-11	-2.81352
Citrus_au_1826	GO:0016021;GO:0055085	C:integral component of membrane;P:transmembrane transport	-	AT2G16990.1	sp=:known chromosome:TAIR10:2:7383035:7387854:1 gene:AT2G16990 transcript:AT2G16990.1 gene_biotype:protein_coding transcript_biotype:protein_coding description:Major facilitator superfamily protein [Source:TAIR;Acc:AT2G16990]	2160.93	1601.66	339.812	195.862	-2.81298	1.51738e-13	4.09114e-16	110.692	82.1286	17.4119	10.0366	-2.81256	7.37151e-12	2.82848e-14	7.82581e-28	2.45945e-25	-2.81277
Citrus_au_0000114703	GO:0005634;GO:0003677;GO:0003700;GO:0006351	C:nucleus;F:DNA binding;F:DNA-binding transcription factor activity;P:transcription, DNA-templated	zma:542394	AT2G41070.1	sp=:known chromosome:TAIR10:2:17130788:17132370:1 gene:AT2G41070 transcript:AT2G41070.1 gene_biotype:protein_coding transcript_biotype:protein_coding gene_symbol:DPBF4 description:ABSCISIC ACID-INSENSITIVE 5-like protein 3 [Source:UniProtKB/Swiss-Prot;Acc:Q9C5Q2]	100.738	82.188	18.4235	7.75689	-2.81149	2.90434e-05	4.64789e-07	5.16021	4.21436	0.94402	0.39749	-2.80204	1.95964e-07	1.94779e-09	3.22638e-14	2.61173e-12	-2.80676
Citrus_au_9435	GO:0005737;GO:0000287;GO:0010333;GO:0016114	C:cytoplasm;F:magnesium ion binding;F:terpene synthase activity;P:terpenoid biosynthetic process	ag:AAK54279			3057.7	4093.37	634.588	401.419	-2.78744	8.93422e-15	1.92308e-17	156.628	209.896	32.5162	20.5701	-2.78749	3.14694e-12	1.0995e-14	1.51459e-29	5.92095e-27	-2.78746
Citrus_au_0000075925	-	-	-			1880.45	1645.77	311.153	226.889	-2.71282	6.68661e-16	1.23069e-18	96.324	84.39	15.9434	11.6266	-2.71245	1.01798e-13	2.66752e-16	2.56391e-32	1.2267e-29	-2.71263
Citrus_au_2326	GO:0016021	C:integral component of membrane	ath:AT2G41000	AT1G71000.1	sp=:known chromosome:TAIR10:1:26769336:26770111:-1 gene:AT1G71000 transcript:AT1G71000.1 gene_biotype:protein_coding transcript_biotype:protein_coding description:Chaperone DnaJ-domain superfamily protein [Source:TAIR;Acc:AT1G71000]	1917.98	819.876	141.247	277.309	-2.70891	2.8015e-08	2.17611e-10	98.2464	42.0408	7.23748	14.2103	-2.70812	1.95964e-07	1.94646e-09	1.8343e-17	2.10753e-15	-2.70851
Citrus_au_0000044871	GO:0005737;GO:0005634;GO:0051213;GO:0003700;GO:0046975;GO:0046872;GO:0007623;GO:0009908;GO:0070544;GO:0042752	C:cytoplasm;C:nucleus;F:dioxygenase activity;F:DNA-binding transcription factor activity;F:histone methyltransferase activity (H3-K36 specific);F:metal ion binding;P:circadian rhythm;P:flower development;P:histone H3-K36 demethylation;P:regulation of circadian rhythm	ath:AT3G20810	AT3G20810.2	sp=:known chromosome:TAIR10:3:7275674:7278379:1 gene:AT3G20810 transcript:AT3G20810.2 gene_biotype:protein_coding transcript_biotype:protein_coding gene_symbol:JMJD5 description:Putative lysine-specific demethylase JMJD5 [Source:UniProtKB/Swiss-Prot;Acc:Q8RWR1]	100.738	66.1514	2.04706	23.2707	-2.71092	0.00210331	7.32249e-05	5.16021	3.39205	0.104891	1.19247	-2.69695	0.000397714	1.21959e-05	1.95009e-08	6.03398e-07	-2.70393
Citrus_au_7396	GO:0016021;GO:0009705;GO:0005524;GO:0008514	C:integral component of membrane;C:plant-type vacuole membrane;F:ATP binding;F:organic anion transmembrane transporter activity	ath:AT1G79360	AT1G79360.1	sp=:known chromosome:TAIR10:1:29854038:29855821:-1 gene:AT1G79360 transcript:AT1G79360.1 gene_biotype:protein_coding transcript_biotype:protein_coding gene_symbol:OCT2 description:Organic cation/carnitine transporter 2 [Source:UniProtKB/Swiss-Prot;Acc:O64515]	98.763	56.1284	10.2353	13.5746	-2.69962	0.000177482	3.71506e-06	5.05903	2.8781	0.524455	0.695607	-2.6865	2.83023e-06	3.92892e-08	4.45992e-12	2.5853e-10	-2.69306
Citrus_au_0000038305	GO:0009535;GO:0016021	C:chloroplast thylakoid membrane;C:integral component of membrane	ath:AT5G21920	AT5G21920.1	sp=:known chromosome:TAIR10:5:7241201:7242813:-1 gene:AT5G21920 transcript:AT5G21920.1 gene_biotype:protein_coding transcript_biotype:protein_coding gene_symbol:YLMG2 description:YGGT family protein [Source:TAIR;Acc:AT5G21920]	1305.65	1064.44	186.282	182.287	-2.685	6.41579e-16	1.16059e-18	66.8804	54.5811	9.54509	9.34101	-2.68436	3.56979e-15	7.4612e-18	7.07773e-34	3.91179e-31	-2.68468
Citrus_au_0000119206	-	-	-	AT1G52720.1	sp=:known chromosome:TAIR10:1:19640899:19641665:1 gene:AT1G52720 transcript:AT1G52720.1 gene_biotype:protein_coding transcript_biotype:protein_coding description:unknown protein; BEST Arabidopsis thaliana protein match is: unknown protein (TAIR:AT3G15630.1); Has 61 Blast hits to 61 proteins in 13 species: Archae - 0; Bacteria - 0; Metazoa - 0; Fungi - 0; Plants - 61; Viruses - 0; Other Eukaryotes…	235.056	238.546	34.8	38.7845	-2.68551	7.97888e-10	4.38825e-12	12.0405	12.2319	1.78315	1.98745	-2.68149	4.84619e-12	1.78391e-14	4.60375e-24	1.03201e-21	-2.6835
Citrus_au_8619	GO:0009507;GO:0009941;GO:0009570;GO:0098807;GO:0071482;GO:0007623	C:chloroplast;C:chloroplast envelope;C:chloroplast stroma;C:chloroplast thylakoid membrane protein complex;P:cellular response to light stimulus;P:circadian rhythm	ath:AT3G26740	AT3G26740.1	sp=:known chromosome:TAIR10:3:9827801:9828680:1 gene:AT3G26740 transcript:AT3G26740.1 gene_biotype:protein_coding transcript_biotype:protein_coding gene_symbol:CCL description:CCR-like [Source:TAIR;Acc:AT3G26740]	5424.06	3335.63	288.635	1115.05	-2.64136	2.03677e-06	2.34454e-08	277.842	171.041	14.7896	57.1392	-2.64122	3.56022e-05	7.27459e-07	5.57757e-13	3.74831e-11	-2.64129
Citrus_au_1119	GO:0005783;GO:0016021;GO:0016020;GO:0005739;GO:0005886;GO:0020037;GO:0005506;GO:0016709;GO:0048830;GO:0052544;GO:0042742;GO:0009759;GO:0009684;GO:0009682;GO:0040008;GO:0010114;GO:0009641;GO:0000162	C:endoplasmic reticulum;C:integral component of membrane;C:membrane;C:mitochondrion;C:plasma membrane;F:heme binding;F:iron ion binding;F:oxidoreductase activity, acting on paired donors, with incorporation or reduction of molecular oxygen, NAD(P)H as one donor, and incorporation of one atom of oxygen;P:adventitious root development;P:defense response by callose deposition in cell wall;P:defense …	ath:AT4G31500	AT4G31500.1	sp=:known chromosome:TAIR10:4:15273471:15275310:-1 gene:AT4G31500 transcript:AT4G31500.1 gene_biotype:protein_coding transcript_biotype:protein_coding gene_symbol:CYP83B1 description:Cytochrome P450 83B1 [Source:UniProtKB/Swiss-Prot;Acc:O65782]	252.833	240.55	30.7059	48.4806	-2.63686	5.1923e-09	3.3529e-11	12.9511	12.3347	1.57337	2.48431	-2.63271	7.33533e-11	3.24937e-13	5.86944e-22	1.08758e-19	-2.63478
Citrus_au_3914	GO:0005615;GO:0004806;GO:0016042	C:extracellular space;F:triglyceride lipase activity;P:lipid catabolic process	ath:AT2G15230	AT2G15230.1	sp=:known chromosome:TAIR10:2:6612581:6615395:1 gene:AT2G15230 transcript:AT2G15230.1 gene_biotype:protein_coding transcript_biotype:protein_coding gene_symbol:LIP1 description:Triacylglycerol lipase 1 [Source:UniProtKB/Swiss-Prot;Acc:Q71DJ5]	639.984	673.541	67.553	145.442	-2.62274	1.02426e-09	5.6875e-12	32.7825	34.5372	3.4614	7.45293	-2.62137	6.83603e-10	4.09446e-12	1.23688e-21	2.21505e-19	-2.62205
Citrus_au_0000033980	GO:0005615;GO:0004806;GO:0016042	C:extracellular space;F:triglyceride lipase activity;P:lipid catabolic process	ath:AT2G15230	AT2G15230.1	sp=:known chromosome:TAIR10:2:6612581:6615395:1 gene:AT2G15230 transcript:AT2G15230.1 gene_biotype:protein_coding transcript_biotype:protein_coding gene_symbol:LIP1 description:Triacylglycerol lipase 1 [Source:UniProtKB/Swiss-Prot;Acc:Q71DJ5]	557.023	457.046	67.553	96.9612	-2.62259	1.52986e-11	6.25192e-14	28.533	23.436	3.4614	4.96862	-2.62074	2.18853e-12	7.16857e-15	2.86707e-26	7.72325e-24	-2.62166
Citrus_au_0000026327	-	-	-			606.405	545.248	92.1177	95.022	-2.62142	2.15339e-13	5.91148e-16	31.0625	27.9587	4.7201	4.86925	-2.62002	5.28801e-14	1.31969e-16	5.66599e-30	2.2991e-27	-2.62072
Citrus_au_0000021817	-	-	-			578.751	302.693	30.7059	112.475	-2.61962	1.03024e-05	1.4591e-07	29.6459	15.5212	1.57337	5.7636	-2.61746	2.50005e-05	4.78859e-07	2.18639e-12	1.32489e-10	-2.61854
Citrus_au_10440	GO:0009507;GO:0043231;GO:0004519;GO:0003723;GO:0009793;GO:0009451	C:chloroplast;C:intracellular membrane-bounded organelle;F:endonuclease activity;F:RNA binding;P:embryo development ending in seed dormancy;P:RNA modification	ath:AT3G18110	AT3G18110.1	sp=:known chromosome:TAIR10:3:6204842:6209691:-1 gene:AT3G18110 transcript:AT3G18110.1 gene_biotype:protein_coding transcript_biotype:protein_coding gene_symbol:EMB1270 description:Pentatricopeptide repeat-containing protein At3g18110, chloroplastic [Source:UniProtKB/Swiss-Prot;Acc:Q5G1S8]	454.31	382.876	49.1294	87.2651	-2.61565	6.87608e-10	3.71089e-12	23.2716	19.6327	2.51739	4.47176	-2.6133	9.57186e-11	4.38939e-13	9.08479e-23	1.84318e-20	-2.61447
Citrus_au_2334	GO:0009507;GO:0009543;GO:0009579;GO:0031977;GO:0004252;GO:0010206	C:chloroplast;C:chloroplast thylakoid lumen;C:thylakoid;C:thylakoid lumen;F:serine-type endopeptidase activity;P:photosystem II repair	ath:AT4G18370	AT4G18370.1	sp=:known chromosome:TAIR10:4:10149129:10151218:1 gene:AT4G18370 transcript:AT4G18370.1 gene_biotype:protein_coding transcript_biotype:protein_coding gene_symbol:DEGP5 description:Protease Do-like 5, chloroplastic [Source:UniProtKB/Swiss-Prot;Acc:Q9SEL7]	385.176	330.757	51.1765	65.9336	-2.61079	8.80113e-11	3.95359e-13	19.7302	16.9602	2.62228	3.37866	-2.6082	2.68867e-12	9.31002e-15	2.27719e-25	5.74784e-23	-2.6095
Citrus_au_0000011920	GO:0009507;GO:0045454	C:chloroplast;P:cell redox homeostasis	ath:AT4G36910	AT4G36910.1	sp=:known chromosome:TAIR10:4:17390626:17393339:-1 gene:AT4G36910 transcript:AT4G36910.1 gene_biotype:protein_coding transcript_biotype:protein_coding gene_symbol:CBSX1 description:CBS domain-containing protein CBSX1, chloroplastic [Source:UniProtKB/Swiss-Prot;Acc:O23193]	691.341	547.252	96.2118	106.657	-2.60977	7.19772e-13	2.2229e-15	35.4132	28.0615	4.92988	5.46549	-2.60842	3.03612e-13	8.71358e-16	1.34456e-28	4.73639e-26	-2.6091
Citrus_au_0000050193	GO:0005634;GO:0003700;GO:0009734;GO:0009733;GO:0006351	C:nucleus;F:DNA-binding transcription factor activity;P:auxin-activated signaling pathway;P:response to auxin;P:transcription, DNA-templated	ath:AT3G16500	AT3G16500.1	sp=:known chromosome:TAIR10:3:5612500:5614410:-1 gene:AT3G16500 transcript:AT3G16500.1 gene_biotype:protein_coding transcript_biotype:protein_coding gene_symbol:IAA26 description:Auxin-responsive protein IAA26 [Source:UniProtKB/Swiss-Prot;Acc:Q8LAL2]	138.268	156.358	38.8941	9.69612	-2.60643	5.38214e-05	9.46945e-07	7.08265	8.01756	1.99293	0.496862	-2.60166	1.31969e-05	2.32601e-07	6.63952e-12	3.75373e-10	-2.60405
Citrus_au_0000044505	GO:0016021	C:integral component of membrane	-			53.332	68.1559	10.2353	9.69612	-2.60802	0.000653052	1.75812e-05	2.73188	3.49483	0.524455	0.496862	-2.59344	3.54993e-06	5.03874e-08	2.54708e-11	1.31269e-09	-2.60073
Citrus_au_748	GO:0009507;GO:0009941;GO:0009570;GO:0098807;GO:0071482;GO:0007623	C:chloroplast;C:chloroplast envelope;C:chloroplast stroma;C:chloroplast thylakoid membrane protein complex;P:cellular response to light stimulus;P:circadian rhythm	ath:AT3G26740	AT3G26740.1	sp=:known chromosome:TAIR10:3:9827801:9828680:1 gene:AT3G26740 transcript:AT3G26740.1 gene_biotype:protein_coding transcript_biotype:protein_coding gene_symbol:CCL description:CCR-like [Source:TAIR;Acc:AT3G26740]	225.18	96.2201	10.2353	42.6629	-2.59819	0.000311314	7.26426e-06	11.5346	4.93388	0.524455	2.18619	-2.59215	0.00028464	8.13359e-06	1.45065e-09	5.62297e-08	-2.59517
Citrus_au_0000023254	GO:0009507;GO:0009941;GO:0009534;GO:0009535	C:chloroplast;C:chloroplast envelope;C:chloroplast thylakoid;C:chloroplast thylakoid membrane	ath:AT4G27700	AT4G27700.1	sp=:known chromosome:TAIR10:4:13826374:13827823:-1 gene:AT4G27700 transcript:AT4G27700.1 gene_biotype:protein_coding transcript_biotype:protein_coding description:Rhodanese-like domain-containing protein 14, chloroplastic [Source:UniProtKB/Swiss-Prot;Acc:Q94A65]	671.588	555.27	100.306	102.779	-2.59476	4.73253e-13	1.41728e-15	34.4014	28.4726	5.13966	5.26674	-2.59347	1.88369e-13	5.05357e-16	5.04309e-29	1.87978e-26	-2.59412
Citrus_au_1837	-	-	cic:CICLE_v10029161mg	AT4G37300.1	sp=:known chromosome:TAIR10:4:17554641:17555861:1 gene:AT4G37300 transcript:AT4G37300.1 gene_biotype:protein_coding transcript_biotype:protein_coding gene_symbol:MEE59 description:maternal effect embryo arrest 59 [Source:TAIR;Acc:AT4G37300]	304.19	350.803	30.7059	77.5689	-2.5935	1.43005e-07	1.29648e-09	15.5818	17.9881	1.57337	3.9749	-2.59047	2.66778e-08	2.21372e-10	1.25406e-17	1.47795e-15	-2.59199
Citrus_au_0000053774	GO:0005576;GO:0016788;GO:0042335;GO:0016042	C:extracellular region;F:hydrolase activity, acting on ester bonds;P:cuticle development;P:lipid catabolic process	ath:AT5G33370	AT5G33370.1	sp=:known chromosome:TAIR10:5:12602468:12604764:-1 gene:AT5G33370 transcript:AT5G33370.1 gene_biotype:protein_coding transcript_biotype:protein_coding description:GDSL esterase/lipase At5g33370 [Source:UniProtKB/Swiss-Prot;Acc:Q8LB81]	1384.66	1495.42	360.282	120.232	-2.58438	9.5368e-08	8.24087e-10	70.9277	76.6808	18.4608	6.16109	-2.58407	5.4216e-07	6.13938e-09	2.06551e-16	2.129e-14	-2.58423
Citrus_au_5597	GO:0005634;GO:0003677;GO:0003700;GO:0000741;GO:0010197;GO:0006355;GO:0006351	C:nucleus;F:DNA binding;F:DNA-binding transcription factor activity;P:karyogamy;P:polar nucleus fusion;P:regulation of transcription, DNA-templated;P:transcription, DNA-templated	ath:AT1G76110	AT1G76110.1	sp=:known chromosome:TAIR10:1:28555042:28557586:-1 gene:AT1G76110 transcript:AT1G76110.1 gene_biotype:protein_coding transcript_biotype:protein_coding gene_symbol:HMGB9 description:High mobility group B protein 9 [Source:UniProtKB/Swiss-Prot;Acc:Q9SGS2]	296.289	210.482	49.1294	36.8452	-2.56096	1.83587e-08	1.35159e-10	15.1771	10.7929	2.51739	1.88808	-2.55799	4.34677e-10	2.45434e-12	1.67382e-20	2.69628e-18	-2.55948
Citrus_au_0000105389	-	-	-	AT2G41120.1	sp=:known chromosome:TAIR10:2:17141275:17142457:-1 gene:AT2G41120 transcript:AT2G41120.1 gene_biotype:protein_coding transcript_biotype:protein_coding description:unknown protein; INVOLVED IN: biological_process unknown; LOCATED IN: chloroplast; EXPRESSED IN: 19 plant structures; EXPRESSED DURING: 10 growth stages; CONTAINS InterPro DOMAIN/s: Protein of unknown function DUF309 (InterPro:IPR005500…	272.586	162.372	18.4235	56.2375	-2.53847	1.87229e-05	2.82689e-07	13.9629	8.32593	0.94402	2.8818	-2.53402	7.3706e-06	1.18074e-07	1.06914e-12	6.85445e-11	-2.53625
Citrus_au_0000101460	-	-	cic:CICLE_v10029147mg			389.126	447.023	22.5177	124.11	-2.50894	9.64981e-05	1.86036e-06	19.9326	22.922	1.1538	6.35984	-2.50722	0.000249224	6.96607e-06	3.37842e-10	1.46746e-08	-2.50808
Citrus_au_0000082501	GO:0009507;GO:0009941;GO:0009534;GO:0009535	C:chloroplast;C:chloroplast envelope;C:chloroplast thylakoid;C:chloroplast thylakoid membrane	ath:AT4G27700	AT4G27700.1	sp=:known chromosome:TAIR10:4:13826374:13827823:-1 gene:AT4G27700 transcript:AT4G27700.1 gene_biotype:protein_coding transcript_biotype:protein_coding description:Rhodanese-like domain-containing protein 14, chloroplastic [Source:UniProtKB/Swiss-Prot;Acc:Q94A65]	171.848	108.248	18.4235	31.0276	-2.49887	1.26021e-05	1.83197e-07	8.80272	5.55062	0.94402	1.58996	-2.49239	9.00264e-07	1.07e-08	6.83443e-14	5.26646e-12	-2.49563
Citrus_au_0000033982	GO:0005615;GO:0004806;GO:0016042	C:extracellular space;F:triglyceride lipase activity;P:lipid catabolic process	ath:AT2G15230	AT2G15230.1	sp=:known chromosome:TAIR10:2:6612581:6615395:1 gene:AT2G15230 transcript:AT2G15230.1 gene_biotype:protein_coding transcript_biotype:protein_coding gene_symbol:LIP1 description:Triacylglycerol lipase 1 [Source:UniProtKB/Swiss-Prot;Acc:Q71DJ5]	726.896	649.486	81.8824	162.895	-2.48983	2.64826e-09	1.64401e-11	37.2345	33.3037	4.19564	8.34729	-2.48865	1.61589e-09	1.03841e-11	8.72732e-21	1.42736e-18	-2.48924
Citrus_au_0000002408	GO:0009507;GO:0016630;GO:0015995;GO:0015979	C:chloroplast;F:protochlorophyllide reductase activity;P:chlorophyll biosynthetic process;P:photosynthesis	csv:101208554	AT5G54190.1	sp=:known chromosome:TAIR10:5:21990999:21992812:-1 gene:AT5G54190 transcript:AT5G54190.1 gene_biotype:protein_coding transcript_biotype:protein_coding gene_symbol:PORA description:Protochlorophyllide reductase A, chloroplastic [Source:UniProtKB/Swiss-Prot;Acc:Q42536]	4335.7	2850.52	560.894	723.33	-2.48419	2.59039e-12	9.20736e-15	222.092	146.166	28.7402	37.0659	-2.48406	2.39141e-10	1.22346e-12	6.84316e-25	1.63705e-22	-2.48413
Citrus_au_0000027461	GO:0005829;GO:0016621;GO:0050662;GO:0007623;GO:0009809;GO:0009409	C:cytosol;F:cinnamoyl-CoA reductase activity;F:coenzyme binding;P:circadian rhythm;P:lignin biosynthetic process;P:response to cold	ath:AT1G15950	AT5G58490.1	sp=:known chromosome:TAIR10:5:23643018:23644598:1 gene:AT5G58490 transcript:AT5G58490.1 gene_biotype:protein_coding transcript_biotype:protein_coding description:NAD(P)-binding Rossmann-fold superfamily protein [Source:TAIR;Acc:AT5G58490]	707.143	499.142	133.059	83.3866	-2.47978	1.2785e-09	7.41831e-12	36.2227	25.5945	6.81792	4.27302	-2.47871	5.50609e-10	3.22918e-12	1.27167e-21	2.26471e-19	-2.47925
Citrus_au_0000023252	GO:0009507;GO:0009941;GO:0009534;GO:0009535	C:chloroplast;C:chloroplast envelope;C:chloroplast thylakoid;C:chloroplast thylakoid membrane	ath:AT4G27700	AT4G27700.1	sp=:known chromosome:TAIR10:4:13826374:13827823:-1 gene:AT4G27700 transcript:AT4G27700.1 gene_biotype:protein_coding transcript_biotype:protein_coding description:Rhodanese-like domain-containing protein 14, chloroplastic [Source:UniProtKB/Swiss-Prot;Acc:Q94A65]	485.914	366.839	71.6471	81.4474	-2.47726	2.96365e-10	1.46999e-12	24.8904	18.8104	3.67119	4.17364	-2.47542	2.66958e-11	1.08262e-13	9.24628e-24	2.01632e-21	-2.47634
Citrus_au_0000010150	GO:0005887;GO:0016020;GO:0035673;GO:0015031	C:integral component of plasma membrane;C:membrane;F:oligopeptide transmembrane transporter activity;P:protein transport	ath:AT5G55930	AT5G55930.1	sp=:known chromosome:TAIR10:5:22652715:22656106:1 gene:AT5G55930 transcript:AT5G55930.1 gene_biotype:protein_coding transcript_biotype:protein_coding gene_symbol:OPT1 description:Oligopeptide transporter 1 [Source:UniProtKB/Swiss-Prot;Acc:Q9FG72]	191.6	130.298	36.8471	21.3315	-2.47131	5.11846e-06	6.53061e-08	9.81453	6.6813	1.88804	1.0931	-2.46715	2.39876e-07	2.40954e-09	5.88328e-15	5.18116e-13	-2.46923
Citrus_au_0000061096	GO:0019898;GO:0005886;GO:0010427;GO:0003824;GO:0046872;GO:0009738;GO:0010231;GO:0009787	C:extrinsic component of membrane;C:plasma membrane;F:abscisic acid binding;F:catalytic activity;F:metal ion binding;P:abscisic acid-activated signaling pathway;P:maintenance of seed dormancy;P:regulation of abscisic acid-activated signaling pathway	ath:AT1G52920	AT5G54190.2	sp=:known chromosome:TAIR10:5:21990912:21992812:-1 gene:AT5G54190 transcript:AT5G54190.2 gene_biotype:protein_coding transcript_biotype:protein_coding gene_symbol:PORA description:Protochlorophyllide reductase A, chloroplastic [Source:UniProtKB/Swiss-Prot;Acc:Q42536]	10836.3	6577.05	1545.53	1601.8	-2.46799	2.46892e-12	8.62612e-15	555.077	337.252	79.1927	82.0817	-2.46796	5.38092e-10	3.10541e-12	1.60409e-24	3.72615e-22	-2.46798
Citrus_au_0000041408	-	-	-	AT3G05625.1	sp=:known chromosome:TAIR10:3:1632284:1634139:1 gene:AT3G05625 transcript:AT3G05625.1 gene_biotype:protein_coding transcript_biotype:protein_coding description:Tetratricopeptide repeat (TPR)-like superfamily protein [Source:TAIR;Acc:AT3G05625]	102.714	72.1651	20.4706	11.6353	-2.44967	0.000251954	5.6512e-06	5.2614	3.70041	1.04891	0.596235	-2.44213	4.89511e-06	7.26876e-08	1.21263e-11	6.55514e-10	-2.4459
Citrus_au_0000021093	-	-	-			2421.67	1635.74	264.071	500.32	-2.40771	5.68184e-09	3.7222e-11	124.048	83.876	13.5309	25.6381	-2.40742	4.54705e-08	4.05193e-10	7.0344e-19	9.39562e-17	-2.40756
Citrus_au_0000101383	GO:0009507;GO:0009534;GO:0009543;GO:0009579;GO:0031977;GO:0008233;GO:0004252;GO:0010206;GO:0006508	C:chloroplast;C:chloroplast thylakoid;C:chloroplast thylakoid lumen;C:thylakoid;C:thylakoid lumen;F:peptidase activity;F:serine-type endopeptidase activity;P:photosystem II repair;P:proteolysis	ath:AT5G39830	AT5G39830.1	sp=:known chromosome:TAIR10:5:15942797:15945827:1 gene:AT5G39830 transcript:AT5G39830.1 gene_biotype:protein_coding transcript_biotype:protein_coding gene_symbol:DEGP8 description:Protease Do-like 8, chloroplastic [Source:UniProtKB/Swiss-Prot;Acc:Q9LU10]	86.9115	72.1651	16.3765	13.5746	-2.41063	0.000291309	6.66115e-06	4.45195	3.70041	0.839128	0.695607	-2.40175	2.59443e-06	3.58539e-08	7.1799e-12	4.02376e-10	-2.40619
Citrus_au_0000080938						738.747	268.615	73.6941	116.353	-2.40536	8.08493e-06	1.10217e-07	37.8416	13.7738	3.77608	5.96235	-2.40368	1.02161e-05	1.74327e-07	6.26045e-13	4.18094e-11	-2.40452
Citrus_au_0000037003	GO:0016021;GO:0005886;GO:0022857	C:integral component of membrane;C:plasma membrane;F:transmembrane transporter activity	ath:AT5G40230	AT5G40230.1	sp=:known chromosome:TAIR10:5:16079648:16081735:-1 gene:AT5G40230 transcript:AT5G40230.1 gene_biotype:protein_coding transcript_biotype:protein_coding description:WAT1-related protein At5g40230 [Source:UniProtKB/Swiss-Prot;Acc:F4KHA8]	55.3073	38.0871	6.14118	11.6353	-2.38849	0.0078115	0.000389892	2.83306	1.953	0.314673	0.596235	-2.37024	0.000137436	3.41703e-06	2.85591e-08	8.4377e-07	-2.37936
Citrus_au_0000078136	-	-	-			422.706	174.399	55.2706	60.1159	-2.3714	7.26776e-06	9.59029e-08	21.6527	8.94267	2.83206	3.08055	-2.36883	2.86568e-06	3.98944e-08	1.30837e-13	9.64165e-12	-2.37011
Citrus_au_0000048978	-	-	-	AT1G10657.2	sp=:known chromosome:TAIR10:1:3530467:3531842:1 gene:AT1G10657 transcript:AT1G10657.2 gene_biotype:protein_coding transcript_biotype:protein_coding description:Plant protein 1589 of unknown function [Source:TAIR;Acc:AT1G10657]	189.625	68.1559	28.6588	21.3315	-2.3682	0.000463447	1.17105e-05	9.71335	3.49483	1.46847	1.0931	-2.36262	0.000170716	4.43914e-06	1.28298e-09	5.02164e-08	-2.36541
Citrus_au_0000061089	GO:0019898;GO:0005886;GO:0010427;GO:0003824;GO:0046872;GO:0009738;GO:0010231;GO:0009787	C:extrinsic component of membrane;C:plasma membrane;F:abscisic acid binding;F:catalytic activity;F:metal ion binding;P:abscisic acid-activated signaling pathway;P:maintenance of seed dormancy;P:regulation of abscisic acid-activated signaling pathway	ath:AT1G52920	AT1G52920.1	sp=:known chromosome:TAIR10:1:19709275:19711052:-1 gene:AT1G52920 transcript:AT1G52920.1 gene_biotype:protein_coding transcript_biotype:protein_coding gene_symbol:GCR2 description:LanC-like protein GCR2 [Source:UniProtKB/Swiss-Prot;Acc:F4IEM5]	5633.44	3195.31	935.506	781.507	-2.36239	3.62586e-10	1.83238e-12	288.567	163.846	47.9352	40.0471	-2.36227	1.05612e-08	8.10472e-11	7.6128e-21	1.25147e-18	-2.36233
Citrus_au_0000001964	GO:0016491	F:oxidoreductase activity	cic:CICLE_v10026241mg	AT5G20400.1	sp=:known chromosome:TAIR10:5:6894844:6896349:1 gene:AT5G20400 transcript:AT5G20400.1 gene_biotype:protein_coding transcript_biotype:protein_coding description:2-oxoglutarate (2OG) and Fe(II)-dependent oxygenase superfamily protein [Source:TAIR;Acc:AT5G20400]	3012.27	1711.92	610.024	314.154	-2.35422	9.85897e-08	8.55002e-10	154.301	87.782	31.2575	16.0983	-2.35396	6.92551e-07	8.05844e-09	2.79158e-16	2.82293e-14	-2.35409
Citrus_au_0000070488	GO:0009507;GO:0009535;GO:0016020;GO:0030246;GO:0003824;GO:0005975;GO:0009773;GO:0010628	C:chloroplast;C:chloroplast thylakoid membrane;C:membrane;F:carbohydrate binding;F:catalytic activity;P:carbohydrate metabolic process;P:photosynthetic electron transport in photosystem I;P:positive regulation of gene expression	ath:AT1G55370	AT1G55370.2	sp=:known chromosome:TAIR10:1:20674783:20676351:1 gene:AT1G55370 transcript:AT1G55370.2 gene_biotype:protein_coding transcript_biotype:protein_coding gene_symbol:NDF5 description:NDH-dependent cyclic electron flow 5 [Source:TAIR;Acc:AT1G55370]	1058.74	637.458	194.471	137.685	-2.35305	7.5912e-09	5.09143e-11	54.2328	32.687	9.96465	7.05544	-2.35232	6.72726e-09	4.95269e-11	1.22121e-19	1.80401e-17	-2.35269
Citrus_au_0000095581	GO:0005615;GO:0004806;GO:0016042	C:extracellular space;F:triglyceride lipase activity;P:lipid catabolic process	ath:AT2G15230	AT2G15230.1	sp=:known chromosome:TAIR10:2:6612581:6615395:1 gene:AT2G15230 transcript:AT2G15230.1 gene_biotype:protein_coding transcript_biotype:protein_coding gene_symbol:LIP1 description:Triacylglycerol lipase 1 [Source:UniProtKB/Swiss-Prot;Acc:Q71DJ5]	120.491	112.257	16.3765	29.0884	-2.35226	5.42206e-05	9.59043e-07	6.17202	5.7562	0.839128	1.49059	-2.3451	1.37858e-06	1.75032e-08	5.49217e-13	3.71173e-11	-2.34868
Citrus_au_0000116271	-	-	-			736.772	573.312	165.812	93.0827	-2.34053	1.52556e-08	1.1052e-10	37.7404	29.3977	8.49618	4.76988	-2.33975	6.5972e-09	4.81577e-11	2.53785e-19	3.59971e-17	-2.34014
Citrus_au_5289						564.924	902.064	171.953	118.293	-2.33822	1.09721e-08	7.63282e-11	28.9377	46.2552	8.81085	6.06172	-2.33773	6.66196e-09	4.88383e-11	1.79075e-19	2.6212e-17	-2.33797
Citrus_au_7240	GO:0009507;GO:0004519;GO:0003723;GO:0008270;GO:1900865;GO:0016554	C:chloroplast;F:endonuclease activity;F:RNA binding;F:zinc ion binding;P:chloroplast RNA modification;P:cytidine to uridine editing	ath:AT5G66520	AT5G66520.1	sp=:known chromosome:TAIR10:5:26551879:26553741:1 gene:AT5G66520 transcript:AT5G66520.1 gene_biotype:protein_coding transcript_biotype:protein_coding gene_symbol:PCMP-H61 description:Pentatricopeptide repeat-containing protein At5g66520 [Source:UniProtKB/Swiss-Prot;Acc:Q9FJY7]	175.798	180.413	10.2353	60.1159	-2.33527	0.00106314	3.10425e-05	9.00508	9.25103	0.524455	3.08055	-2.33107	0.000923061	3.38632e-05	2.2783e-08	6.90947e-07	-2.33317
Citrus_au_3915	GO:0005615;GO:0004806;GO:0016042	C:extracellular space;F:triglyceride lipase activity;P:lipid catabolic process	ath:AT2G15230	AT2G15230.1	sp=:known chromosome:TAIR10:2:6612581:6615395:1 gene:AT2G15230 transcript:AT2G15230.1 gene_biotype:protein_coding transcript_biotype:protein_coding gene_symbol:LIP1 description:Triacylglycerol lipase 1 [Source:UniProtKB/Swiss-Prot;Acc:Q71DJ5]	606.405	539.234	77.7883	149.32	-2.33316	3.40354e-08	2.69684e-10	31.0625	27.6503	3.98586	7.65168	-2.33189	1.29531e-08	1.01423e-10	1.25945e-18	1.6214e-16	-2.33252
Citrus_au_11032	GO:0005615;GO:0004185;GO:0009742;GO:0051603	C:extracellular space;F:serine-type carboxypeptidase activity;P:brassinosteroid mediated signaling pathway;P:proteolysis involved in cellular protein catabolic process	ath:AT3G02110	AT3G02110.1	sp=:known chromosome:TAIR10:3:370762:373722:-1 gene:AT3G02110 transcript:AT3G02110.1 gene_biotype:protein_coding transcript_biotype:protein_coding gene_symbol:SCPL25 description:Serine carboxypeptidase-like 25 [Source:UniProtKB/Swiss-Prot;Acc:Q8L9Y0]	67.1588	44.1009	14.3294	7.75689	-2.33761	0.00473427	0.000202923	3.44014	2.26136	0.734237	0.39749	-2.32701	0.000107194	2.57484e-06	1.16894e-08	3.79652e-07	-2.33231
Citrus_au_0000011919	GO:0009507;GO:0045454	C:chloroplast;P:cell redox homeostasis	ath:AT4G36910	AT4G36910.1	sp=:known chromosome:TAIR10:4:17390626:17393339:-1 gene:AT4G36910 transcript:AT4G36910.1 gene_biotype:protein_coding transcript_biotype:protein_coding gene_symbol:CBSX1 description:CBS domain-containing protein CBSX1, chloroplastic [Source:UniProtKB/Swiss-Prot;Acc:O23193]	693.316	513.174	102.353	139.624	-2.31709	2.2213e-09	1.3651e-11	35.5144	26.3141	5.24455	7.15482	-2.31595	7.33854e-10	4.46411e-12	3.17813e-21	5.50692e-19	-2.31652
Citrus_au_1806	-	-	-			82.9609	56.1284	12.2824	15.5138	-2.32151	0.00137422	4.24405e-05	4.24959	2.8781	0.629346	0.79498	-2.31086	2.76454e-05	5.39007e-07	5.83352e-10	2.43806e-08	-2.31619
Citrus_au_0000089863	GO:0005634;GO:0003700;GO:0008270;GO:0006355	C:nucleus;F:DNA-binding transcription factor activity;F:zinc ion binding;P:regulation of transcription, DNA-templated	ath:AT2G33500	AT2G33500.1	sp=:known chromosome:TAIR10:2:14187987:14190254:-1 gene:AT2G33500 transcript:AT2G33500.1 gene_biotype:protein_coding transcript_biotype:protein_coding gene_symbol:COL14 description:Zinc finger protein CONSTANS-LIKE 14 [Source:UniProtKB/Swiss-Prot;Acc:O22800]	784.178	1036.37	167.859	197.801	-2.31542	8.31082e-11	3.68148e-13	40.1687	53.142	8.60107	10.136	-2.31496	8.98765e-11	4.06541e-13	8.70487e-24	1.91126e-21	-2.31519
Citrus_au_0000091161	GO:0005634;GO:0046872;GO:0016491	C:nucleus;F:metal ion binding;F:oxidoreductase activity	ath:AT3G21360	AT3G21360.1	sp=:known chromosome:TAIR10:3:7522804:7524580:1 gene:AT3G21360 transcript:AT3G21360.1 gene_biotype:protein_coding transcript_biotype:protein_coding description:Clavaminate synthase-like protein At3g21360 [Source:UniProtKB/Swiss-Prot;Acc:Q9LIG0]	715.044	513.174	120.777	126.05	-2.31494	7.08972e-10	3.8483e-12	36.6274	26.3141	6.18857	6.45921	-2.3139	2.39963e-10	1.23515e-12	2.60016e-22	5.08236e-20	-2.31442
Citrus_au_0000097628	GO:0009507;GO:0043231;GO:0004519;GO:0003723;GO:0009793;GO:0009451	C:chloroplast;C:intracellular membrane-bounded organelle;F:endonuclease activity;F:RNA binding;P:embryo development ending in seed dormancy;P:RNA modification	ath:AT3G18110	AT3G18110.1	sp=:known chromosome:TAIR10:3:6204842:6209691:-1 gene:AT3G18110 transcript:AT3G18110.1 gene_biotype:protein_coding transcript_biotype:protein_coding gene_symbol:EMB1270 description:Pentatricopeptide repeat-containing protein At3g18110, chloroplastic [Source:UniProtKB/Swiss-Prot;Acc:Q5G1S8]	367.398	294.674	61.4118	71.7513	-2.31319	1.53421e-08	1.11993e-10	18.8196	15.11	3.14673	3.67678	-2.31108	5.50609e-10	3.21403e-12	1.81328e-20	2.89186e-18	-2.31214
Citrus_au_0000041893	GO:0031410;GO:0005576;GO:0005794;GO:0005634;GO:0005773;GO:0005509;GO:0004623;GO:0102567;GO:0102568;GO:0050482;GO:0016042;GO:0006644	C:cytoplasmic vesicle;C:extracellular region;C:Golgi apparatus;C:nucleus;C:vacuole;F:calcium ion binding;F:phospholipase A2 activity;F:phospholipase A2 activity (consuming 1,2-dipalmitoylphosphatidylcholine);F:phospholipase A2 activity consuming 1,2-dioleoylphosphatidylethanolamine);P:arachidonic acid secretion;P:lipid catabolic process;P:phospholipid metabolic process	ath:AT2G06925	AT2G06925.1	sp=:known chromosome:TAIR10:2:2842353:2843301:-1 gene:AT2G06925 transcript:AT2G06925.1 gene_biotype:protein_coding transcript_biotype:protein_coding gene_symbol:PLA2-ALPHA description:Phospholipase A2-alpha [Source:UniProtKB/Swiss-Prot;Acc:Q8S8N6]	189.625	172.394	28.6588	44.6021	-2.30255	2.97901e-06	3.56856e-08	9.71335	8.83988	1.46847	2.28557	-2.29827	8.41656e-08	7.92925e-10	1.10648e-15	1.05489e-13	-2.30041
Citrus_au_0000087546	GO:0005829;GO:0016621;GO:0050662;GO:0007623;GO:0009809;GO:0009409	C:cytosol;F:cinnamoyl-CoA reductase activity;F:coenzyme binding;P:circadian rhythm;P:lignin biosynthetic process;P:response to cold	ath:AT1G15950	AT5G58490.1	sp=:known chromosome:TAIR10:5:23643018:23644598:1 gene:AT5G58490 transcript:AT5G58490.1 gene_biotype:protein_coding transcript_biotype:protein_coding description:NAD(P)-binding Rossmann-fold superfamily protein [Source:TAIR;Acc:AT5G58490]	2818.7	1709.91	519.953	401.419	-2.29743	1.21209e-09	6.8817e-12	144.385	87.6792	26.6423	20.5701	-2.29719	1.1595e-08	9.00663e-11	3.08868e-20	4.76013e-18	-2.29731
Citrus_au_0000053389	GO:0016021;GO:0005886;GO:0005385	C:integral component of membrane;C:plasma membrane;F:zinc ion transmembrane transporter activity	ath:AT3G12750	AT3G12750.1	sp=:known chromosome:TAIR10:3:4051651:4053201:-1 gene:AT3G12750 transcript:AT3G12750.1 gene_biotype:protein_coding transcript_biotype:protein_coding gene_symbol:ZIP1 description:Zinc transporter 1 [Source:UniProtKB/Swiss-Prot;Acc:O81123]	69.1341	88.2018	20.4706	11.6353	-2.29679	0.000882761	2.50384e-05	3.54132	4.52273	1.04891	0.596235	-2.28965	1.73435e-05	3.14884e-07	2.09453e-10	9.36433e-09	-2.29322
Citrus_au_2888	GO:0005886;GO:0005509	C:plasma membrane;F:calcium ion binding	osa:107276277	AT5G24270.1	sp=:known chromosome:TAIR10:5:8238534:8240366:-1 gene:AT5G24270 transcript:AT5G24270.1 gene_biotype:protein_coding transcript_biotype:protein_coding gene_symbol:CBL4 description:Calcineurin B-like protein 4 [Source:UniProtKB/Swiss-Prot;Acc:O81223]	53.332	72.1651	8.18824	17.453	-2.28559	0.003543	0.000140478	2.73188	3.70041	0.419564	0.894352	-2.27248	9.81238e-05	2.29882e-06	7.38016e-09	2.51679e-07	-2.27904
Citrus_au_0000089857	GO:0005634;GO:0003700;GO:0008270;GO:0006355	C:nucleus;F:DNA-binding transcription factor activity;F:zinc ion binding;P:regulation of transcription, DNA-templated	ath:AT1G28050	AT1G28050.1	sp=:known chromosome:TAIR10:1:9775528:9777810:-1 gene:AT1G28050 transcript:AT1G28050.1 gene_biotype:protein_coding transcript_biotype:protein_coding gene_symbol:COL15 description:Zinc finger protein CONSTANS-LIKE 15 [Source:UniProtKB/Swiss-Prot;Acc:Q9C7E8]	252.833	360.826	59.3647	67.8728	-2.26925	1.33708e-07	1.20259e-09	12.9511	18.5021	3.04184	3.47804	-2.26725	8.38154e-09	6.27517e-11	3.39821e-18	4.22221e-16	-2.26825
Citrus_au_0000031173	GO:0016021;GO:0005524;GO:0042626	C:integral component of membrane;F:ATP binding;F:ATPase activity, coupled to transmembrane movement of substances	-	AT3G21250.2	sp=:known chromosome:TAIR10:3:7457433:7463525:-1 gene:AT3G21250 transcript:AT3G21250.2 gene_biotype:protein_coding transcript_biotype:protein_coding gene_symbol:ABCC8 description:ABC transporter C family member 8 [Source:UniProtKB/Swiss-Prot;Acc:Q8LGU1]	2160.93	1798.11	450.353	372.331	-2.26696	5.79128e-12	2.22213e-14	110.692	92.202	23.076	19.0795	-2.26679	2.2675e-10	1.14592e-12	1.52611e-24	3.57088e-22	-2.26688
Citrus_au_0000086409	GO:0008236	F:serine-type peptidase activity	-	AT2G24280.1	sp=:known chromosome:TAIR10:2:10333284:10337128:1 gene:AT2G24280 transcript:AT2G24280.1 gene_biotype:protein_coding transcript_biotype:protein_coding description:alpha/beta-Hydrolases superfamily protein [Source:TAIR;Acc:AT2G24280]	604.43	489.119	137.153	91.1435	-2.26119	1.07601e-08	7.38465e-11	30.9613	25.0806	7.0277	4.67051	-2.2603	2.40015e-09	1.60979e-11	5.84654e-20	8.84041e-18	-2.26075
Citrus_au_0000017378	GO:0016021;GO:0005524;GO:0004674	C:integral component of membrane;F:ATP binding;F:protein serine/threonine kinase activity	ath:AT1G05700	AT1G05700.1	sp=:known chromosome:TAIR10:1:1709796:1713245:1 gene:AT1G05700 transcript:AT1G05700.1 gene_biotype:protein_coding transcript_biotype:protein_coding description:Probable LRR receptor-like serine/threonine-protein kinase At1g05700 [Source:UniProtKB/Swiss-Prot;Acc:C0LGD6]	221.229	437	75.7412	62.0552	-2.25656	3.00604e-06	3.6197e-08	11.3322	22.4081	3.88097	3.17992	-2.25507	6.531e-07	7.53827e-09	1.00516e-14	8.5017e-13	-2.25581
Citrus_au_0000041895	GO:0031410;GO:0005576;GO:0005794;GO:0005634;GO:0005773;GO:0005509;GO:0004623;GO:0102567;GO:0102568;GO:0050482;GO:0016042;GO:0006644	C:cytoplasmic vesicle;C:extracellular region;C:Golgi apparatus;C:nucleus;C:vacuole;F:calcium ion binding;F:phospholipase A2 activity;F:phospholipase A2 activity (consuming 1,2-dipalmitoylphosphatidylcholine);F:phospholipase A2 activity consuming 1,2-dioleoylphosphatidylethanolamine);P:arachidonic acid secretion;P:lipid catabolic process;P:phospholipid metabolic process	ath:AT2G06925	AT2G06925.1	sp=:known chromosome:TAIR10:2:2842353:2843301:-1 gene:AT2G06925 transcript:AT2G06925.1 gene_biotype:protein_coding transcript_biotype:protein_coding gene_symbol:PLA2-ALPHA description:Phospholipase A2-alpha [Source:UniProtKB/Swiss-Prot;Acc:Q8S8N6]	98.763	128.294	14.3294	32.9668	-2.2585	0.0003255	7.66634e-06	5.05903	6.57851	0.734237	1.68933	-2.25156	2.59358e-05	5.00465e-07	1.04691e-10	4.95712e-09	-2.25503
Citrus_au_4681	GO:0005576;GO:0004185;GO:0051603	C:extracellular region;F:serine-type carboxypeptidase activity;P:proteolysis involved in cellular protein catabolic process	ath:AT3G63470	AT3G63470.1	sp=:known chromosome:TAIR10:3:23438474:23441060:1 gene:AT3G63470 transcript:AT3G63470.1 gene_biotype:protein_coding transcript_biotype:protein_coding gene_symbol:SCPL40 description:Serine carboxypeptidase-like 40 [Source:UniProtKB/Swiss-Prot;Acc:Q0WRX3]	294.314	196.449	34.8	67.8728	-2.25453	9.45737e-06	1.31676e-07	15.0759	10.0733	1.78315	3.47804	-2.25138	1.12991e-06	1.38172e-08	6.35701e-14	4.92223e-12	-2.25295
Citrus_au_0000111818						205.427	104.238	28.6588	36.8452	-2.24004	9.78233e-05	1.89202e-06	10.5228	5.34504	1.46847	1.88808	-2.23556	1.46381e-05	2.60742e-07	1.44731e-11	7.74538e-10	-2.2378
Citrus_au_0000046332	GO:0047274;GO:0005975	F:galactinol-sucrose galactosyltransferase activity;P:carbohydrate metabolic process	ath:AT1G55740	AT1G55740.1	sp=:known chromosome:TAIR10:1:20835366:20838778:-1 gene:AT1G55740 transcript:AT1G55740.1 gene_biotype:protein_coding transcript_biotype:protein_coding gene_symbol:RFS1 description:Probable galactinol--sucrose galactosyltransferase 1 [Source:UniProtKB/Swiss-Prot;Acc:Q84VX0]	1487.37	2269.19	212.894	583.706	-2.23694	7.64278e-06	1.02997e-07	76.1891	116.357	10.9087	29.9111	-2.23698	2.9156e-05	5.73916e-07	1.85962e-12	1.15303e-10	-2.23696
Citrus_au_0000103529	GO:0071944;GO:0005618;GO:0005576;GO:0045330;GO:0030599;GO:0046910;GO:0042545;GO:0045490;GO:0009617	C:cell periphery;C:cell wall;C:extracellular region;F:aspartyl esterase activity;F:pectinesterase activity;F:pectinesterase inhibitor activity;P:cell wall modification;P:pectin catabolic process;P:response to bacterium	ath:AT2G26440	AT2G26440.1	sp=:known chromosome:TAIR10:2:11247383:11249493:1 gene:AT2G26440 transcript:AT2G26440.1 gene_biotype:protein_coding transcript_biotype:protein_coding gene_symbol:PME12 description:Probable pectinesterase/pectinesterase inhibitor 12 [Source:UniProtKB/Swiss-Prot;Acc:O48711]	1222.69	1635.74	415.553	191.983	-2.23484	3.59082e-07	3.43893e-09	62.6308	83.876	21.2929	9.83787	-2.23477	8.23457e-07	9.73579e-09	1.30359e-15	1.22545e-13	-2.2348
Citrus_au_7599	-	-	-			86.9115	106.243	6.14118	34.906	-2.22758	0.0053511	0.000236873	4.45195	5.44783	0.314673	1.7887	-2.21961	0.00158832	6.59982e-05	2.96622e-07	6.87529e-06	-2.2236
Citrus_au_0000086762	GO:0016021;GO:0005886;GO:0022857	C:integral component of membrane;C:plasma membrane;F:transmembrane transporter activity	ath:AT5G40240	AT5G40240.1	sp=:known chromosome:TAIR10:5:16082125:16084581:-1 gene:AT5G40240 transcript:AT5G40240.1 gene_biotype:protein_coding transcript_biotype:protein_coding description:WAT1-related protein At5g40240 [Source:UniProtKB/Swiss-Prot;Acc:Q9FL08]	622.207	294.674	81.8824	114.414	-2.22303	4.23298e-06	5.32835e-08	31.8719	15.11	4.19564	5.86298	-2.2215	2.17474e-06	2.94434e-08	5.50484e-14	4.2935e-12	-2.22226
Citrus_au_0000031743	GO:0031969;GO:0016021;GO:0070204;GO:0070205;GO:0046872;GO:0030976;GO:0009063;GO:0009234;GO:0042550;GO:0042372	C:chloroplast membrane;C:integral component of membrane;F:2-succinyl-5-enolpyruvyl-6-hydroxy-3-cyclohexene-1-carboxylic-acid synthase activity;F:2-succinyl-6-hydroxy-2,4-cyclohexadiene-1-carboxylate synthase activity;F:metal ion binding;F:thiamine pyrophosphate binding;P:cellular amino acid catabolic process;P:menaquinone biosynthetic process;P:photosystem I stabilization;P:phylloquinone biosynth…	ath:AT1G68890	AT1G68890.1	sp=:known chromosome:TAIR10:1:25896945:25906714:1 gene:AT1G68890 transcript:AT1G68890.1 gene_biotype:protein_coding transcript_biotype:protein_coding gene_symbol:PHYLLO description:Protein PHYLLO, chloroplastic [Source:UniProtKB/Swiss-Prot;Acc:Q15KI9]	122.466	140.321	40.9412	15.5138	-2.22341	0.000303515	7.0444e-06	6.2732	7.19525	2.09782	0.79498	-2.21982	4.00156e-05	8.38859e-07	1.5869e-10	7.2464e-09	-2.22162
Citrus_au_0000109281	GO:0016021;GO:0005886;GO:0005524;GO:0004674;GO:0042742;GO:0006468	C:integral component of membrane;C:plasma membrane;F:ATP binding;F:protein serine/threonine kinase activity;P:defense response to bacterium;P:protein phosphorylation	ath:AT4G38830	AT4G23320.1	sp=:known chromosome:TAIR10:4:12189182:12191977:-1 gene:AT4G23320 transcript:AT4G23320.1 gene_biotype:protein_coding transcript_biotype:protein_coding gene_symbol:CRK24 description:cysteine-rich RLK (RECEPTOR-like protein kinase) 24 [Source:TAIR;Acc:AT4G23320]	140.243	92.211	28.6588	21.3315	-2.21924	0.000172638	3.59225e-06	7.18383	4.72831	1.46847	1.0931	-2.21432	7.93143e-06	1.2961e-07	1.36863e-11	7.34887e-10	-2.21678
Citrus_au_0000040816	-	-	-			703.193	374.858	69.6	162.895	-2.2118	2.35101e-05	3.68122e-07	36.0203	19.2216	3.5663	8.34729	-2.2105	2.29983e-05	4.34052e-07	4.86781e-12	2.80652e-10	-2.21115
Citrus_au_0000005312	GO:0009514;GO:0005634;GO:0004096;GO:0020037;GO:0046872;GO:0042744;GO:0006979;GO:0009845	C:glyoxysome;C:nucleus;F:catalase activity;F:heme binding;F:metal ion binding;P:hydrogen peroxide catabolic process;P:response to oxidative stress;P:seed germination	-	AT4G35090.2	sp=:known chromosome:TAIR10:4:16700342:16703286:-1 gene:AT4G35090 transcript:AT4G35090.2 gene_biotype:protein_coding transcript_biotype:protein_coding gene_symbol:CAT2 description:Catalase-2 [Source:UniProtKB/Swiss-Prot;Acc:P25819]	4566.8	1750	788.118	579.828	-2.20731	4.05891e-06	5.07744e-08	233.93	89.735	40.3831	29.7124	-2.20703	2.09324e-05	3.89185e-07	6.4331e-13	4.27841e-11	-2.20717
Citrus_au_0000037187	GO:0016021	C:integral component of membrane	-	AT5G39390.1	sp=:known chromosome:TAIR10:5:15763715:15765469:-1 gene:AT5G39390 transcript:AT5G39390.1 gene_biotype:protein_coding transcript_biotype:protein_coding description:Leucine-rich repeat protein kinase family protein [Source:TAIR;Acc:AT5G39390]	369.374	172.394	57.3177	60.1159	-2.20584	1.81521e-05	2.72938e-07	18.9208	8.83988	2.93695	3.08055	-2.20345	4.32652e-06	6.34347e-08	5.6594e-13	3.79535e-11	-2.20464
Citrus_au_0000067096	GO:0005887;GO:0016020;GO:0035673;GO:0015031	C:integral component of plasma membrane;C:membrane;F:oligopeptide transmembrane transporter activity;P:protein transport	ath:AT5G55930	AT5G55930.1	sp=:known chromosome:TAIR10:5:22652715:22656106:1 gene:AT5G55930 transcript:AT5G55930.1 gene_biotype:protein_coding transcript_biotype:protein_coding gene_symbol:OPT1 description:Oligopeptide transporter 1 [Source:UniProtKB/Swiss-Prot;Acc:Q9FG72]	481.964	388.89	110.541	79.5082	-2.19717	4.0845e-08	3.31286e-10	24.6881	19.9411	5.66412	4.07427	-2.19606	5.55169e-09	4.00062e-11	6.19866e-19	8.41967e-17	-2.19661
Citrus_au_0000030508	GO:0005634;GO:0046872;GO:0016491	C:nucleus;F:metal ion binding;F:oxidoreductase activity	ath:AT3G21360	AT3G21360.1	sp=:known chromosome:TAIR10:3:7522804:7524580:1 gene:AT3G21360 transcript:AT3G21360.1 gene_biotype:protein_coding transcript_biotype:protein_coding description:Clavaminate synthase-like protein At3g21360 [Source:UniProtKB/Swiss-Prot;Acc:Q9LIG0]	837.51	661.514	149.435	178.409	-2.19257	1.27753e-09	7.37283e-12	42.9006	33.9205	7.65705	9.14227	-2.19184	5.23519e-10	3.00498e-12	1.17786e-21	2.1212e-19	-2.1922
Citrus_au_0000018060	GO:0005794;GO:0016021;GO:0009705;GO:0005774;GO:0005351;GO:0005355;GO:0042593;GO:0046323;GO:0010030	C:Golgi apparatus;C:integral component of membrane;C:plant-type vacuole membrane;C:vacuolar membrane;F:carbohydrate:proton symporter activity;F:glucose transmembrane transporter activity;P:glucose homeostasis;P:glucose import;P:positive regulation of seed germination	ath:AT1G75220	AT1G75220.1	sp=:known chromosome:TAIR10:1:28229157:28232831:-1 gene:AT1G75220 transcript:AT1G75220.1 gene_biotype:protein_coding transcript_biotype:protein_coding description:Sugar transporter ERD6-like 6 [Source:UniProtKB/Swiss-Prot;Acc:Q9FRL3]	138.268	52.1192	22.5177	19.3922	-2.18476	0.00279157	0.000103456	7.08265	2.67252	1.1538	0.993725	-2.17834	0.00065988	2.2232e-05	4.80486e-08	1.35347e-06	-2.18155
Citrus_au_0000062491	GO:0005777;GO:0004096;GO:0020037;GO:0046872;GO:0042744;GO:0006979	C:peroxisome;F:catalase activity;F:heme binding;F:metal ion binding;P:hydrogen peroxide catabolic process;P:response to oxidative stress	-	AT4G35090.1	sp=:known chromosome:TAIR10:4:16700596:16703325:-1 gene:AT4G35090 transcript:AT4G35090.1 gene_biotype:protein_coding transcript_biotype:protein_coding gene_symbol:CAT2 description:Catalase-2 [Source:UniProtKB/Swiss-Prot;Acc:P25819]	32024.9	13478.8	5909.86	4132.49	-2.17991	1.72383e-06	1.96281e-08	1640.44	691.155	302.82	211.763	-2.17983	1.52586e-05	2.73224e-07	1.81583e-13	1.30805e-11	-2.17987
Citrus_au_0000012430	GO:0048046;GO:0005618;GO:0030145;GO:0045735;GO:0009734	C:apoplast;C:cell wall;F:manganese ion binding;F:nutrient reservoir activity;P:auxin-activated signaling pathway	pper:18770577	AT1G72610.1	sp=:known chromosome:TAIR10:1:27339114:27340044:-1 gene:AT1G72610 transcript:AT1G72610.1 gene_biotype:protein_coding transcript_biotype:protein_coding gene_symbol:GLP1 description:Germin-like protein subfamily 3 member 1 [Source:UniProtKB/Swiss-Prot;Acc:P94040]	2747.59	1665.81	661.2	314.154	-2.1783	1.70226e-06	1.93294e-08	140.742	85.4179	33.8798	16.0983	-2.17809	6.56769e-06	1.02851e-07	6.92865e-14	5.32626e-12	-2.17819
Citrus_au_0000117704	GO:0009507;GO:0009570;GO:0009534;GO:0009543;GO:0009579;GO:0031977;GO:0003755	C:chloroplast;C:chloroplast stroma;C:chloroplast thylakoid;C:chloroplast thylakoid lumen;C:thylakoid;C:thylakoid lumen;F:peptidyl-prolyl cis-trans isomerase activity	ath:AT2G43560	AT2G43560.1	sp=:known chromosome:TAIR10:2:18073859:18075498:-1 gene:AT2G43560 transcript:AT2G43560.1 gene_biotype:protein_coding transcript_biotype:protein_coding gene_symbol:FKBP16-3 description:Peptidyl-prolyl cis-trans isomerase FKBP16-3, chloroplastic [Source:UniProtKB/Swiss-Prot;Acc:O22870]	207.402	216.495	47.0824	46.5414	-2.17881	1.10582e-06	1.19703e-08	10.624	11.1012	2.41249	2.38494	-2.1761	2.28053e-08	1.85681e-10	9.25686e-17	9.8584e-15	-2.17746
Citrus_au_0000041500	GO:0016021	C:integral component of membrane	-	AT5G57510.1	sp=:known chromosome:TAIR10:5:23289164:23289556:-1 gene:AT5G57510 transcript:AT5G57510.1 gene_biotype:protein_coding transcript_biotype:protein_coding description:unknown protein; Has 27 Blast hits to 27 proteins in 9 species: Archae - 0; Bacteria - 0; Metazoa - 0; Fungi - 0; Plants - 27; Viruses - 0; Other Eukaryotes - 0 (source: NCBI BLink). [Source:TAIR;Acc:AT5G57510]	82.9609	88.2018	18.4235	19.3922	-2.1779	0.000587676	1.54912e-05	4.24959	4.52273	0.94402	0.993725	-2.17064	9.7952e-06	1.65616e-07	7.10384e-11	3.45031e-09	-2.17427
Citrus_au_0000112369	GO:0005886;GO:0005509	C:plasma membrane;F:calcium ion binding	osa:107276277	AT5G24270.1	sp=:known chromosome:TAIR10:5:8238534:8240366:-1 gene:AT5G24270 transcript:AT5G24270.1 gene_biotype:protein_coding transcript_biotype:protein_coding gene_symbol:CBL4 description:Calcineurin B-like protein 4 [Source:UniProtKB/Swiss-Prot;Acc:O81223]	132.342	246.564	47.0824	36.8452	-2.17552	4.86544e-05	8.36304e-07	6.77911	12.6431	2.41249	1.88808	-2.17283	6.38439e-06	9.93827e-08	2.58639e-12	1.54682e-10	-2.17418
Citrus_au_10990	GO:0005955;GO:0005737;GO:0005634;GO:0005886;GO:0005509;GO:0004723;GO:0030007;GO:0005513;GO:0042539	C:calcineurin complex;C:cytoplasm;C:nucleus;C:plasma membrane;F:calcium ion binding;F:calcium-dependent protein serine/threonine phosphatase activity;P:cellular potassium ion homeostasis;P:detection of calcium ion;P:hypotonic salinity response	ath:AT5G24270	AT5G24270.1	sp=:known chromosome:TAIR10:5:8238534:8240366:-1 gene:AT5G24270 transcript:AT5G24270.1 gene_biotype:protein_coding transcript_biotype:protein_coding gene_symbol:CBL4 description:Calcineurin B-like protein 4 [Source:UniProtKB/Swiss-Prot;Acc:O81223]	270.611	404.926	90.0706	60.1159	-2.17055	1.38134e-06	1.55129e-08	13.8618	20.7634	4.61521	3.08055	-2.16932	1.85466e-07	1.82828e-09	1.10899e-15	1.05489e-13	-2.16993
Citrus_au_0000015840	GO:0009507;GO:0009535;GO:0016021;GO:0009522;GO:0009579;GO:0009768;GO:0009767	C:chloroplast;C:chloroplast thylakoid membrane;C:integral component of membrane;C:photosystem I;C:thylakoid;P:photosynthesis, light harvesting in photosystem I;P:photosynthetic electron transport chain	ath:AT1G08380	AT1G08380.1	sp=:known chromosome:TAIR10:1:2640813:2641828:-1 gene:AT1G08380 transcript:AT1G08380.1 gene_biotype:protein_coding transcript_biotype:protein_coding gene_symbol:PSAO description:Photosystem I subunit O [Source:UniProtKB/Swiss-Prot;Acc:Q949Q5]	2834.5	1948.46	519.953	544.922	-2.1672	3.79175e-10	1.92805e-12	145.194	99.9112	26.6423	27.9237	-2.16705	6.5972e-09	4.80046e-11	4.78827e-21	8.07857e-19	-2.16712
Citrus_au_0000016584	-	-	-			932.323	765.752	182.188	195.862	-2.16712	4.61333e-10	2.37459e-12	47.7573	39.2655	9.3353	10.0366	-2.16655	3.44664e-10	1.88159e-12	2.44691e-22	4.81216e-20	-2.16684
Citrus_au_5843						79.0104	72.1651	10.2353	23.2707	-2.16855	0.00265209	9.67976e-05	4.04723	3.70041	0.524455	1.19247	-2.15844	9.98477e-05	2.34998e-06	5.27826e-09	1.85323e-07	-2.1635
Citrus_au_0000001085	GO:0009507	C:chloroplast	ath:AT5G23240	AT5G23240.1	sp=:known chromosome:TAIR10:5:7826732:7828724:-1 gene:AT5G23240 transcript:AT5G23240.1 gene_biotype:protein_coding transcript_biotype:protein_coding description:DNAJ heat shock N-terminal domain-containing protein [Source:TAIR;Acc:AT5G23240]	1465.64	1405.22	163.765	477.049	-2.1628	1.39579e-05	2.05084e-07	75.0761	72.0553	8.39128	24.4456	-2.16258	3.12138e-05	6.24158e-07	3.92806e-12	2.29358e-10	-2.16269
Citrus_au_0000080128	-	-	-			918.496	817.871	137.153	252.099	-2.15635	1.1178e-07	9.86826e-10	47.049	41.938	7.0277	12.9184	-2.15574	7.63541e-08	7.09805e-10	2.99812e-17	3.40808e-15	-2.15605
Citrus_au_0000123475	GO:0005794;GO:0000139;GO:0016021;GO:0015018;GO:0042285;GO:0071555;GO:0010417;GO:0010413;GO:0009834	C:Golgi apparatus;C:Golgi membrane;C:integral component of membrane;F:galactosylgalactosylxylosylprotein 3-beta-glucuronosyltransferase activity;F:xylosyltransferase activity;P:cell wall organization;P:glucuronoxylan biosynthetic process;P:glucuronoxylan metabolic process;P:plant-type secondary cell wall biogenesis	ath:AT2G37090	AT2G37090.1	sp=:known chromosome:TAIR10:2:15587394:15589257:-1 gene:AT2G37090 transcript:AT2G37090.1 gene_biotype:protein_coding transcript_biotype:protein_coding gene_symbol:IRX9 description:Probable beta-1,4-xylosyltransferase IRX9 [Source:UniProtKB/Swiss-Prot;Acc:Q9ZQC6]	167.897	192.44	42.9883	38.7845	-2.14016	6.9536e-06	9.13235e-08	8.60036	9.86777	2.20271	1.98745	-2.1372	1.70062e-07	1.67113e-09	5.71058e-15	5.04293e-13	-2.13868
Citrus_au_0000073605	GO:0009507;GO:0009535;GO:0016021;GO:0009522;GO:0009579;GO:0009768;GO:0009767	C:chloroplast;C:chloroplast thylakoid membrane;C:integral component of membrane;C:photosystem I;C:thylakoid;P:photosynthesis, light harvesting in photosystem I;P:photosynthetic electron transport chain	ath:AT1G08380	AT1G08380.1	sp=:known chromosome:TAIR10:1:2640813:2641828:-1 gene:AT1G08380 transcript:AT1G08380.1 gene_biotype:protein_coding transcript_biotype:protein_coding gene_symbol:PSAO description:Photosystem I subunit O [Source:UniProtKB/Swiss-Prot;Acc:Q949Q5]	746.648	579.325	157.624	143.503	-2.13889	4.7703e-09	3.05064e-11	38.2463	29.7061	8.07661	7.35356	-2.13816	1.59541e-09	1.02028e-11	1.57248e-20	2.54583e-18	-2.13852
Citrus_au_0000053417	GO:0043231;GO:0005739;GO:0004519;GO:0003723;GO:1900864	C:intracellular membrane-bounded organelle;C:mitochondrion;F:endonuclease activity;F:RNA binding;P:mitochondrial RNA modification	ath:AT1G53600	AT1G53600.1	sp=:known chromosome:TAIR10:1:20001263:20003416:1 gene:AT1G53600 transcript:AT1G53600.1 gene_biotype:protein_coding transcript_biotype:protein_coding gene_symbol:PCMP-E63 description:Pentatricopeptide repeat-containing protein At1g53600, mitochondrial [Source:UniProtKB/Swiss-Prot;Acc:Q9C8L6]	55.3073	42.0963	16.3765	5.81767	-2.1408	0.0191595	0.00121928	2.83306	2.15857	0.839128	0.298117	-2.1323	0.000718919	2.49057e-05	5.56019e-07	1.20079e-05	-2.13655
Citrus_au_0000105380	GO:0031410;GO:0005576;GO:0005794;GO:0005634;GO:0005773;GO:0005509;GO:0004623;GO:0102567;GO:0102568;GO:0050482;GO:0016042;GO:0006644	C:cytoplasmic vesicle;C:extracellular region;C:Golgi apparatus;C:nucleus;C:vacuole;F:calcium ion binding;F:phospholipase A2 activity;F:phospholipase A2 activity (consuming 1,2-dipalmitoylphosphatidylcholine);F:phospholipase A2 activity consuming 1,2-dioleoylphosphatidylethanolamine);P:arachidonic acid secretion;P:lipid catabolic process;P:phospholipid metabolic process	ath:AT2G06925	AT2G06925.1	sp=:known chromosome:TAIR10:2:2842353:2843301:-1 gene:AT2G06925 transcript:AT2G06925.1 gene_biotype:protein_coding transcript_biotype:protein_coding gene_symbol:PLA2-ALPHA description:Phospholipase A2-alpha [Source:UniProtKB/Swiss-Prot;Acc:Q8S8N6]	82.9609	136.312	26.6118	23.2707	-2.13669	0.000449224	1.1197e-05	4.24959	6.98967	1.36358	1.19247	-2.13168	3.03344e-05	6.05628e-07	1.81172e-10	8.20957e-09	-2.13419
Citrus_au_7191	-	-	-	AT1G30680.1	sp=:known chromosome:TAIR10:1:10881597:10886425:1 gene:AT1G30680 transcript:AT1G30680.1 gene_biotype:protein_coding transcript_biotype:protein_coding gene_symbol:T5I8.13 description:Twinkle homolog protein, chloroplastic/mitochondrial [Source:UniProtKB/Swiss-Prot;Acc:B5X582]	201.477	122.28	51.1765	23.2707	-2.12407	0.000351907	8.42004e-06	10.3204	6.27015	2.62228	1.19247	-2.12115	7.92145e-05	1.79404e-06	3.91483e-10	1.68674e-08	-2.12261
Citrus_au_0000017382	GO:0016021;GO:0005886;GO:0005524;GO:0004674	C:integral component of membrane;C:plasma membrane;F:ATP binding;F:protein serine/threonine kinase activity	ath:AT2G19210	AT4G29990.1	sp=:known chromosome:TAIR10:4:14665691:14670030:-1 gene:AT4G29990 transcript:AT4G29990.1 gene_biotype:protein_coding transcript_biotype:protein_coding description:Leucine-rich repeat transmembrane protein kinase protein [Source:TAIR;Acc:AT4G29990]	290.363	593.358	102.353	100.84	-2.12066	5.86921e-06	7.61665e-08	14.8736	30.4256	5.24455	5.16737	-2.11979	2.3137e-06	3.15413e-08	8.32724e-14	6.34057e-12	-2.12023
Citrus_au_3288	GO:0005634;GO:0003700;GO:0008270;GO:0006355	C:nucleus;F:DNA-binding transcription factor activity;F:zinc ion binding;P:regulation of transcription, DNA-templated	ath:AT2G33500	AT2G33500.2	sp=:known chromosome:TAIR10:2:14187987:14190254:-1 gene:AT2G33500 transcript:AT2G33500.2 gene_biotype:protein_coding transcript_biotype:protein_coding gene_symbol:COL14 description:Zinc finger protein CONSTANS-LIKE 14 [Source:UniProtKB/Swiss-Prot;Acc:O22800]	693.316	833.908	153.529	197.801	-2.11944	5.27935e-09	3.42558e-11	35.5144	42.7603	7.86683	10.136	-2.1189	2.2481e-09	1.48677e-11	2.548e-20	3.98785e-18	-2.11917
Citrus_au_0000040020						136.293	192.44	34.8	40.7237	-2.12093	3.30944e-05	5.3478e-07	6.98147	9.86777	1.78315	2.08682	-2.11737	1.69472e-06	2.20986e-08	3.90807e-13	2.69994e-11	-2.11915
Citrus_au_8753	GO:0005576;GO:0004180;GO:0016747;GO:0019748	C:extracellular region;F:carboxypeptidase activity;F:transferase activity, transferring acyl groups other than amino-acyl groups;P:secondary metabolic process	ath:AT1G33540	AT1G73270.1	sp=:known chromosome:TAIR10:1:27549021:27552517:-1 gene:AT1G73270 transcript:AT1G73270.1 gene_biotype:protein_coding transcript_biotype:protein_coding gene_symbol:SCPL6 description:Serine carboxypeptidase-like 6 [Source:UniProtKB/Swiss-Prot;Acc:Q9CAU0]	2158.96	1884.31	362.33	568.193	-2.11905	5.51578e-09	3.5962e-11	110.59	96.6219	18.5657	29.1161	-2.11895	3.65277e-08	3.15641e-10	5.32649e-19	7.26579e-17	-2.119
Citrus_au_8098	-	-	-	AT1G56300.1	sp=:known chromosome:TAIR10:1:21078820:21080423:-1 gene:AT1G56300 transcript:AT1G56300.1 gene_biotype:protein_coding transcript_biotype:protein_coding description:Chaperone DnaJ-domain superfamily protein [Source:TAIR;Acc:AT1G56300]	1720.45	1200.75	257.93	414.994	-2.1176	7.9024e-08	6.72996e-10	88.1284	61.5708	13.2163	21.2657	-2.11729	1.95964e-07	1.95011e-09	5.53506e-17	6.0557e-15	-2.11744
Citrus_au_3865	GO:0005634;GO:0005886;GO:0003700;GO:0008270	C:nucleus;C:plasma membrane;F:DNA-binding transcription factor activity;F:zinc ion binding	ath:AT5G48250	AT5G48250.1	sp=:known chromosome:TAIR10:5:19561319:19563722:-1 gene:AT5G48250 transcript:AT5G48250.1 gene_biotype:protein_coding transcript_biotype:protein_coding gene_symbol:COL10 description:Zinc finger protein CONSTANS-LIKE 10 [Source:UniProtKB/Swiss-Prot;Acc:Q9LUA9]	179.749	222.509	30.7059	62.0552	-2.11355	5.10922e-05	8.86176e-07	9.20744	11.4096	1.57337	3.17992	-2.11021	4.92811e-06	7.36387e-08	2.04649e-12	1.25049e-10	-2.11188
Citrus_au_0000105384	GO:0031410;GO:0005576;GO:0005794;GO:0005634;GO:0005773;GO:0005509;GO:0004623;GO:0102567;GO:0102568;GO:0050482;GO:0016042;GO:0006644	C:cytoplasmic vesicle;C:extracellular region;C:Golgi apparatus;C:nucleus;C:vacuole;F:calcium ion binding;F:phospholipase A2 activity;F:phospholipase A2 activity (consuming 1,2-dipalmitoylphosphatidylcholine);F:phospholipase A2 activity consuming 1,2-dioleoylphosphatidylethanolamine);P:arachidonic acid secretion;P:lipid catabolic process;P:phospholipid metabolic process	ath:AT2G06925	AT2G06925.1	sp=:known chromosome:TAIR10:2:2842353:2843301:-1 gene:AT2G06925 transcript:AT2G06925.1 gene_biotype:protein_coding transcript_biotype:protein_coding gene_symbol:PLA2-ALPHA description:Phospholipase A2-alpha [Source:UniProtKB/Swiss-Prot;Acc:Q8S8N6]	177.773	198.454	32.753	54.2983	-2.1092	2.24779e-05	3.47098e-07	9.10626	10.1761	1.67826	2.78243	-2.10569	1.03726e-06	1.24578e-08	1.47341e-13	1.08081e-11	-2.10745
Citrus_au_0000053649	GO:0043231;GO:0004519;GO:0003723;GO:0009451	C:intracellular membrane-bounded organelle;F:endonuclease activity;F:RNA binding;P:RNA modification	ath:AT5G47460	AT5G47460.1	sp=:known chromosome:TAIR10:5:19252463:19254193:-1 gene:AT5G47460 transcript:AT5G47460.1 gene_biotype:protein_coding transcript_biotype:protein_coding gene_symbol:PCMP-E103 description:Putative pentatricopeptide repeat-containing protein At5g47460 [Source:UniProtKB/Swiss-Prot;Acc:Q9FGL1]	175.798	132.303	30.7059	40.7237	-2.1074	5.22494e-05	9.1595e-07	9.00508	6.78409	1.57337	2.08682	-2.10333	2.43061e-06	3.32109e-08	9.77186e-13	6.34102e-11	-2.10537
Citrus_au_2462	GO:0005634;GO:0042803;GO:0009649;GO:0009908;GO:0009648;GO:0048573;GO:0042753;GO:0010017;GO:0009585;GO:0009909;GO:0080167;GO:0010114;GO:0048511	C:nucleus;F:protein homodimerization activity;P:entrainment of circadian clock;P:flower development;P:photoperiodism;P:photoperiodism, flowering;P:positive regulation of circadian rhythm;P:red or far-red light signaling pathway;P:red, far-red light phototransduction;P:regulation of flower development;P:response to karrikin;P:response to red light;P:rhythmic process	ath:AT2G40080	AT2G40080.1	sp=:known chromosome:TAIR10:2:16734294:16734912:-1 gene:AT2G40080 transcript:AT2G40080.1 gene_biotype:protein_coding transcript_biotype:protein_coding gene_symbol:ELF4 description:Protein EARLY FLOWERING 4 [Source:UniProtKB/Swiss-Prot;Acc:O04211]	231.105	290.665	20.4706	100.84	-2.10166	0.00201822	6.957e-05	11.8381	14.9044	1.04891	5.16737	-2.09956	0.00203135	9.08076e-05	1.25591e-07	3.1952e-06	-2.10061
Citrus_au_0000017383	GO:0016021;GO:0005886;GO:0005524;GO:0004674	C:integral component of membrane;C:plasma membrane;F:ATP binding;F:protein serine/threonine kinase activity	ath:AT2G19210	AT4G29990.1	sp=:known chromosome:TAIR10:4:14665691:14670030:-1 gene:AT4G29990 transcript:AT4G29990.1 gene_biotype:protein_coding transcript_biotype:protein_coding description:Leucine-rich repeat transmembrane protein kinase protein [Source:TAIR;Acc:AT4G29990]	272.586	583.335	114.635	85.3258	-2.09831	2.00574e-05	3.04715e-07	13.9629	29.9117	5.8739	4.37239	-2.09752	9.59691e-06	1.61366e-07	1.55593e-12	9.72257e-11	-2.09792
Citrus_au_2463	GO:0005634;GO:0042803;GO:0009649;GO:0009908;GO:0009648;GO:0048573;GO:0042753;GO:0010017;GO:0009585;GO:0009909;GO:0080167;GO:0010114;GO:0048511	C:nucleus;F:protein homodimerization activity;P:entrainment of circadian clock;P:flower development;P:photoperiodism;P:photoperiodism, flowering;P:positive regulation of circadian rhythm;P:red or far-red light signaling pathway;P:red, far-red light phototransduction;P:regulation of flower development;P:response to karrikin;P:response to red light;P:rhythmic process	ath:AT2G40080	AT2G40080.1	sp=:known chromosome:TAIR10:2:16734294:16734912:-1 gene:AT2G40080 transcript:AT2G40080.1 gene_biotype:protein_coding transcript_biotype:protein_coding gene_symbol:ELF4 description:Protein EARLY FLOWERING 4 [Source:UniProtKB/Swiss-Prot;Acc:O04211]	310.116	481.101	42.9883	141.563	-2.09796	0.000350857	8.36207e-06	15.8854	24.6694	2.20271	7.25419	-2.09672	0.000322926	9.45929e-06	1.91897e-09	7.22002e-08	-2.09734
Citrus_au_6046	GO:0005615;GO:0004185;GO:0009742;GO:0051603	C:extracellular space;F:serine-type carboxypeptidase activity;P:brassinosteroid mediated signaling pathway;P:proteolysis involved in cellular protein catabolic process	ath:AT3G02110	AT3G02110.1	sp=:known chromosome:TAIR10:3:370762:373722:-1 gene:AT3G02110 transcript:AT3G02110.1 gene_biotype:protein_coding transcript_biotype:protein_coding gene_symbol:SCPL25 description:Serine carboxypeptidase-like 25 [Source:UniProtKB/Swiss-Prot;Acc:Q8L9Y0]	106.664	66.1514	32.753	7.75689	-2.09921	0.00970167	0.000508751	5.46376	3.39205	1.67826	0.39749	-2.09411	0.00289383	0.000140738	1.24958e-06	2.47557e-05	-2.09666
Citrus_au_0000045074	GO:0009507;GO:0009543;GO:0009535;GO:0009579;GO:0005528;GO:0003755;GO:0061077	C:chloroplast;C:chloroplast thylakoid lumen;C:chloroplast thylakoid membrane;C:thylakoid;F:FK506 binding;F:peptidyl-prolyl cis-trans isomerase activity;P:chaperone-mediated protein folding	ath:AT4G39710	AT4G39710.1	sp=:known chromosome:TAIR10:4:18427039:18428375:-1 gene:AT4G39710 transcript:AT4G39710.1 gene_biotype:protein_coding transcript_biotype:protein_coding gene_symbol:PNSL4 description:Photosynthetic NDH subunit of lumenal location 4, chloroplastic [Source:UniProtKB/Swiss-Prot;Acc:Q9SCY3]	134.318	138.316	34.8	29.0884	-2.0944	6.37944e-05	1.16221e-06	6.88029	7.09246	1.78315	1.49059	-2.09068	1.77549e-06	2.32626e-08	8.71689e-13	5.71429e-11	-2.09254
Citrus_au_0000018058	GO:0005794;GO:0016021;GO:0009705;GO:0005774;GO:0005351;GO:0005355;GO:0042593;GO:0046323;GO:0010030	C:Golgi apparatus;C:integral component of membrane;C:plant-type vacuole membrane;C:vacuolar membrane;F:carbohydrate:proton symporter activity;F:glucose transmembrane transporter activity;P:glucose homeostasis;P:glucose import;P:positive regulation of seed germination	ath:AT1G75220	AT1G75220.1	sp=:known chromosome:TAIR10:1:28229157:28232831:-1 gene:AT1G75220 transcript:AT1G75220.1 gene_biotype:protein_coding transcript_biotype:protein_coding description:Sugar transporter ERD6-like 6 [Source:UniProtKB/Swiss-Prot;Acc:Q9FRL3]	94.8125	40.0917	10.2353	21.3315	-2.09173	0.0130966	0.000748701	4.85667	2.05579	0.524455	1.0931	-2.08195	0.00239148	0.000110562	1.43264e-06	2.77995e-05	-2.08684
Citrus_au_0000053797						45.431	56.1284	10.2353	13.5746	-2.0904	0.0118921	0.000657002	2.32716	2.8781	0.524455	0.695607	-2.07801	0.0003389	9.99067e-06	1.30239e-07	3.30034e-06	-2.08421
Citrus_au_0000040815	GO:0005524	F:ATP binding	-	AT1G04730.1	sp=:known chromosome:TAIR10:1:1325296:1331086:-1 gene:AT1G04730 transcript:AT1G04730.1 gene_biotype:protein_coding transcript_biotype:protein_coding gene_symbol:CTF18 description:P-loop containing nucleoside triphosphate hydrolases superfamily protein [Source:TAIR;Acc:AT1G04730]	675.539	370.848	96.2118	151.259	-2.07925	7.42947e-06	9.89637e-08	34.6038	19.016	4.92988	7.75105	-2.07808	3.63187e-06	5.18904e-08	1.74099e-13	1.2598e-11	-2.07866
Citrus_au_0000092598	GO:0031969;GO:0016021;GO:0070204;GO:0070205;GO:0046872;GO:0030976;GO:0009063;GO:0009234;GO:0042550;GO:0042372	C:chloroplast membrane;C:integral component of membrane;F:2-succinyl-5-enolpyruvyl-6-hydroxy-3-cyclohexene-1-carboxylic-acid synthase activity;F:2-succinyl-6-hydroxy-2,4-cyclohexadiene-1-carboxylate synthase activity;F:metal ion binding;F:thiamine pyrophosphate binding;P:cellular amino acid catabolic process;P:menaquinone biosynthetic process;P:photosystem I stabilization;P:phylloquinone biosynth…	ath:AT1G68890	AT1G68890.1	sp=:known chromosome:TAIR10:1:25896945:25906714:1 gene:AT1G68890 transcript:AT1G68890.1 gene_biotype:protein_coding transcript_biotype:protein_coding gene_symbol:PHYLLO description:Protein PHYLLO, chloroplastic [Source:UniProtKB/Swiss-Prot;Acc:Q15KI9]	201.477	162.372	55.2706	31.0276	-2.07865	5.98465e-05	1.07722e-06	10.3204	8.32593	2.83206	1.58996	-2.07635	4.89511e-06	7.26587e-08	2.44034e-12	1.47044e-10	-2.0775
Citrus_au_6783	GO:0005737;GO:0005524;GO:0004672;GO:0004674;GO:0035556	C:cytoplasm;F:ATP binding;F:protein kinase activity;F:protein serine/threonine kinase activity;P:intracellular signal transduction	ath:AT1G62400	AT1G62400.1	sp=:known chromosome:TAIR10:1:23090243:23091589:1 gene:AT1G62400 transcript:AT1G62400.1 gene_biotype:protein_coding transcript_biotype:protein_coding gene_symbol:HT1 description:Protein kinase superfamily protein [Source:TAIR;Acc:AT1G62400]	79.0104	56.1284	18.4235	13.5746	-2.08073	0.00444004	0.000187125	4.04723	2.8781	0.94402	0.695607	-2.07339	0.000156401	3.99304e-06	1.64494e-08	5.16962e-07	-2.07706
Citrus_au_0000030467	GO:0005737;GO:0047501;GO:0006952	C:cytoplasm;F:(+)-neomenthol dehydrogenase activity;P:defense response	ath:AT3G61220	AT3G61220.1	sp=:known chromosome:TAIR10:3:22662960:22664493:1 gene:AT3G61220 transcript:AT3G61220.1 gene_biotype:protein_coding transcript_biotype:protein_coding gene_symbol:SDR1 description:(+)-neomenthol dehydrogenase [Source:UniProtKB/Swiss-Prot;Acc:Q9M2E2]	487.889	404.926	118.729	93.0827	-2.07637	1.061e-07	9.3337e-10	24.9916	20.7634	6.08368	4.76988	-2.0754	1.56463e-08	1.24952e-10	5.20098e-18	6.33927e-16	-2.07589
Citrus_au_0000069619	GO:0048046;GO:0005618;GO:0030145;GO:0045735;GO:0009734	C:apoplast;C:cell wall;F:manganese ion binding;F:nutrient reservoir activity;P:auxin-activated signaling pathway	pper:18770577	AT1G72610.1	sp=:known chromosome:TAIR10:1:27339114:27340044:-1 gene:AT1G72610 transcript:AT1G72610.1 gene_biotype:protein_coding transcript_biotype:protein_coding gene_symbol:GLP1 description:Germin-like protein subfamily 3 member 1 [Source:UniProtKB/Swiss-Prot;Acc:P94040]	618.256	346.793	151.482	77.5689	-2.07631	2.79293e-05	4.44346e-07	31.6696	17.7825	7.76194	3.9749	-2.07533	1.51799e-05	2.71341e-07	3.70709e-12	2.18045e-10	-2.07582
Citrus_au_0000060521	-	-	-	AT1G56300.1	sp=:known chromosome:TAIR10:1:21078820:21080423:-1 gene:AT1G56300 transcript:AT1G56300.1 gene_biotype:protein_coding transcript_biotype:protein_coding description:Chaperone DnaJ-domain superfamily protein [Source:TAIR;Acc:AT1G56300]	5141.6	3957.05	810.636	1347.76	-2.07553	4.0845e-08	3.30153e-10	263.373	202.906	41.5369	69.0639	-2.07555	4.82071e-07	5.3236e-09	7.3613e-17	7.99911e-15	-2.07554
Citrus_au_0000118350	GO:0009507;GO:0005524;GO:0003677;GO:0004386	C:chloroplast;F:ATP binding;F:DNA binding;F:helicase activity	ath:AT3G02060	AT3G02060.2	sp=:known chromosome:TAIR10:3:354412:358833:1 gene:AT3G02060 transcript:AT3G02060.2 gene_biotype:protein_coding transcript_biotype:protein_coding description:DEAD/DEAH box helicase, putative [Source:TAIR;Acc:AT3G02060]	191.6	144.33	42.9883	36.8452	-2.07403	3.44634e-05	5.62277e-07	9.81453	7.40083	2.20271	1.88808	-2.07102	1.62244e-06	2.11055e-08	3.92386e-13	2.70137e-11	-2.07253
Citrus_au_0000020033	GO:0005783;GO:0016020;GO:0004029;GO:0043878;GO:0006081	C:endoplasmic reticulum;C:membrane;F:aldehyde dehydrogenase (NAD) activity;F:glyceraldehyde-3-phosphate dehydrogenase (NAD+) (non-phosphorylating) activity;P:cellular aldehyde metabolic process	ath:AT4G36250	AT4G36250.1	sp=:known chromosome:TAIR10:4:17150869:17153578:1 gene:AT4G36250 transcript:AT4G36250.1 gene_biotype:protein_coding transcript_biotype:protein_coding gene_symbol:ALDH3F1 description:Aldehyde dehydrogenase family 3 member F1 [Source:UniProtKB/Swiss-Prot;Acc:Q70E96]	250.858	198.454	36.8471	69.812	-2.07229	3.74747e-05	6.19591e-07	12.8499	10.1761	1.88804	3.57741	-2.06935	3.79502e-06	5.45765e-08	1.08269e-12	6.92746e-11	-2.07082
Citrus_au_0000017379	GO:0016021;GO:0005886;GO:0005524;GO:0004674	C:integral component of membrane;C:plasma membrane;F:ATP binding;F:protein serine/threonine kinase activity	ath:AT2G19210	AT4G29990.1	sp=:known chromosome:TAIR10:4:14665691:14670030:-1 gene:AT4G29990 transcript:AT4G29990.1 gene_biotype:protein_coding transcript_biotype:protein_coding description:Leucine-rich repeat transmembrane protein kinase protein [Source:TAIR;Acc:AT4G29990]	229.13	422.968	79.8353	75.6297	-2.06853	1.09208e-05	1.56712e-07	11.737	21.6885	4.09075	3.87553	-2.06723	2.11877e-06	2.84874e-08	1.51978e-13	1.10975e-11	-2.06788
Citrus_au_5506	GO:0016021;GO:0016846;GO:0008483	C:integral component of membrane;F:carbon-sulfur lyase activity;F:transaminase activity	ath:AT1G34040	AT1G34040.1	sp=:known chromosome:TAIR10:1:12374433:12376179:1 gene:AT1G34040 transcript:AT1G34040.1 gene_biotype:protein_coding transcript_biotype:protein_coding gene_symbol:TAR3 description:Tryptophan aminotransferase-related protein 3 [Source:UniProtKB/Swiss-Prot;Acc:Q9FE98]	592.578	284.651	116.682	93.0827	-2.06481	1.77779e-05	2.66202e-07	30.3542	14.5961	5.97879	4.76988	-2.06359	7.93143e-06	1.29481e-07	1.10294e-12	7.04298e-11	-2.0642
Citrus_au_0000067453	GO:0005737;GO:0043874;GO:0000287;GO:0046570;GO:0019509	C:cytoplasm;F:acireductone synthase activity;F:magnesium ion binding;F:methylthioribulose 1-phosphate dehydratase activity;P:L-methionine salvage from methylthioadenosine	pop:18095573	AT5G53850.1	sp=:known chromosome:TAIR10:5:21860997:21864907:-1 gene:AT5G53850 transcript:AT5G53850.1 gene_biotype:protein_coding transcript_biotype:protein_coding description:Probable bifunctional methylthioribulose-1-phosphate dehydratase/enolase-phosphatase E1 [Source:UniProtKB/Swiss-Prot;Acc:Q9FN41]	323.943	296.679	53.2236	95.022	-2.0638	5.62829e-06	7.23377e-08	16.5936	15.2128	2.72717	4.86925	-2.06176	5.46032e-07	6.20027e-09	1.62992e-14	1.34662e-12	-2.06278
Citrus_au_0000005993	GO:0050660;GO:0004497;GO:0004499;GO:0050661;GO:0055114	F:flavin adenine dinucleotide binding;F:monooxygenase activity;F:N,N-dimethylaniline monooxygenase activity;F:NADP binding;P:oxidation-reduction process	ath:AT5G07800	AT3G23530.1	sp=:known chromosome:TAIR10:3:8436671:8442846:1 gene:AT3G23530 transcript:AT3G23530.1 gene_biotype:protein_coding transcript_biotype:protein_coding description:Cyclopropane-fatty-acyl-phospholipid synthase [Source:TAIR;Acc:AT3G23530]	1501.2	1417.24	429.883	269.552	-2.06144	2.42788e-08	1.83288e-10	76.8973	72.672	22.0271	13.8128	-2.06129	6.87248e-08	6.30306e-10	5.15308e-18	6.30485e-16	-2.06137
Citrus_au_0000049555						59.2578	66.1514	18.4235	11.6353	-2.06396	0.00604287	0.000276109	3.03542	3.39205	0.94402	0.596235	-2.05663	0.0001747	4.5833e-06	2.71926e-08	8.1087e-07	-2.0603
Citrus_au_0000008934	GO:0009507;GO:0009941;GO:0009570;GO:0098807;GO:0071482;GO:0007623	C:chloroplast;C:chloroplast envelope;C:chloroplast stroma;C:chloroplast thylakoid membrane protein complex;P:cellular response to light stimulus;P:circadian rhythm	ath:AT3G26740	AT3G26740.1	sp=:known chromosome:TAIR10:3:9827801:9828680:1 gene:AT3G26740 transcript:AT3G26740.1 gene_biotype:protein_coding transcript_biotype:protein_coding gene_symbol:CCL description:CCR-like [Source:TAIR;Acc:AT3G26740]	55.3073	52.1192	6.14118	19.3922	-2.06597	0.0191933	0.00122323	2.83306	2.67252	0.314673	0.993725	-2.05215	0.00112807	4.32142e-05	9.38581e-07	1.92373e-05	-2.05906
Citrus_au_0000060374	GO:0009507	C:chloroplast	ath:AT5G23240	AT5G23240.1	sp=:known chromosome:TAIR10:5:7826732:7828724:-1 gene:AT5G23240 transcript:AT5G23240.1 gene_biotype:protein_coding transcript_biotype:protein_coding description:DNAJ heat shock N-terminal domain-containing protein [Source:TAIR;Acc:AT5G23240]	2824.62	2427.55	315.247	952.159	-2.05068	6.08046e-05	1.09826e-06	144.688	124.478	16.1532	48.7919	-2.05065	0.000194776	5.21331e-06	1.53938e-10	7.03944e-09	-2.05067
Citrus_au_3339	GO:0016021	C:integral component of membrane	cic:CICLE_v10004563mg			108.639	148.339	38.8941	23.2707	-2.05008	0.000383271	9.27807e-06	5.56494	7.60641	1.99293	1.19247	-2.04675	2.88345e-05	5.66688e-07	1.41809e-10	6.56912e-09	-2.04842
Citrus_au_0000045879	GO:0005634	C:nucleus	-	AT5G14370.1	sp=:known chromosome:TAIR10:5:4631891:4633713:-1 gene:AT5G14370 transcript:AT5G14370.1 gene_biotype:protein_coding transcript_biotype:protein_coding description:CCT motif family protein [Source:TAIR;Acc:AT5G14370]	278.512	206.472	65.5059	52.359	-2.04186	7.51811e-06	1.00614e-07	14.2665	10.5873	3.35651	2.68306	-2.03997	3.67562e-07	3.88706e-09	1.42661e-14	1.19092e-12	-2.04092
Citrus_au_0000017068	GO:0030774;GO:0008171;GO:0046983	F:anthranilate N-methyltransferase activity;F:O-methyltransferase activity;F:protein dimerization activity	-			173.823	134.307	28.6588	46.5414	-2.03242	0.000155573	3.19823e-06	8.9039	6.88688	1.46847	2.38494	-2.02838	1.10706e-05	1.9098e-07	1.77889e-11	9.42546e-10	-2.0304
Citrus_au_0000106838	GO:0016021;GO:0005886;GO:0005524;GO:0004674	C:integral component of membrane;C:plasma membrane;F:ATP binding;F:protein serine/threonine kinase activity	ath:AT1G70530	AT1G70530.1	sp=:known chromosome:TAIR10:1:26588750:26591379:-1 gene:AT1G70530 transcript:AT1G70530.1 gene_biotype:protein_coding transcript_biotype:protein_coding gene_symbol:CRK3 description:Cysteine-rich receptor-like protein kinase 3 [Source:UniProtKB/Swiss-Prot;Acc:Q9CAL2]	256.784	152.349	42.9883	58.1767	-2.01478	9.16666e-05	1.7472e-06	13.1535	7.81198	2.20271	2.98117	-2.01196	1.21056e-05	2.10722e-07	1.09091e-11	5.92715e-10	-2.01337
Citrus_au_0000039643	GO:0016021;GO:0005886;GO:0080054;GO:0015706	C:integral component of membrane;C:plasma membrane;F:low-affinity nitrate transmembrane transporter activity;P:nitrate transport	ath:AT1G52190	AT1G52190.1	sp=:known chromosome:TAIR10:1:19434509:19438971:1 gene:AT1G52190 transcript:AT1G52190.1 gene_biotype:protein_coding transcript_biotype:protein_coding gene_symbol:NPF1.2 description:Protein NRT1/ PTR FAMILY 1.2 [Source:UniProtKB/Swiss-Prot;Acc:Q9M817]	199.501	226.518	53.2236	52.359	-2.01258	8.07764e-06	1.09633e-07	10.2192	11.6152	2.72717	2.68306	-2.01032	2.66881e-07	2.70578e-09	1.09028e-14	9.17321e-13	-2.01145
Citrus_au_5149	GO:0043231;GO:0004519;GO:0003723;GO:0009451	C:intracellular membrane-bounded organelle;F:endonuclease activity;F:RNA binding;P:RNA modification	ath:AT5G39350	AT5G39350.1	sp=:known chromosome:TAIR10:5:15750929:15752962:1 gene:AT5G39350 transcript:AT5G39350.1 gene_biotype:protein_coding transcript_biotype:protein_coding gene_symbol:PCMP-E16 description:Pentatricopeptide repeat-containing protein At5g39350 [Source:UniProtKB/Swiss-Prot;Acc:Q9FLZ9]	63.2083	66.1514	20.4706	11.6353	-2.01426	0.00705525	0.000340384	3.23778	3.39205	1.04891	0.596235	-2.00787	0.000252415	7.07889e-06	5.02241e-08	1.40856e-06	-2.01107
Citrus_au_0000012287	GO:0007275;GO:0009750;GO:0009749;GO:0009744	P:multicellular organism development;P:response to fructose;P:response to glucose;P:response to sucrose	ath:AT1G28330	AT1G28330.4	sp=:known chromosome:TAIR10:1:9934134:9935266:-1 gene:AT1G28330 transcript:AT1G28330.4 gene_biotype:protein_coding transcript_biotype:protein_coding gene_symbol:DYL1 description:dormancy-associated protein-like 1 [Source:TAIR;Acc:AT1G28330]	389.126	154.353	57.3177	77.5689	-2.00983	0.00040764	9.95702e-06	19.9326	7.91477	2.93695	3.9749	-2.00769	0.000172695	4.51994e-06	1.11722e-09	4.40511e-08	-2.00876
Citrus_au_0000102259	GO:0009507;GO:1990136;GO:0046872;GO:0010311;GO:0034440;GO:1900366;GO:0031408;GO:0048364	C:chloroplast;F:linoleate 9S-lipoxygenase activity;F:metal ion binding;P:lateral root formation;P:lipid oxidation;P:negative regulation of defense response to insect;P:oxylipin biosynthetic process;P:root development	ath:AT3G22400	AT3G22400.1	sp=:known chromosome:TAIR10:3:7926879:7931351:1 gene:AT3G22400 transcript:AT3G22400.1 gene_biotype:protein_coding transcript_biotype:protein_coding gene_symbol:LOX5 description:Linoleate 9S-lipoxygenase 5, chloroplastic [Source:UniProtKB/Swiss-Prot;Acc:Q9LUW0]	478.013	535.225	149.435	102.779	-2.00721	3.53013e-07	3.36979e-09	24.4857	27.4447	7.65705	5.26674	-2.00658	6.87248e-08	6.28549e-10	8.83153e-17	9.43678e-15	-2.00689
Citrus_au_0000089741	GO:0005634;GO:0003677;GO:0003700;GO:0006952;GO:0006351	C:nucleus;F:DNA binding;F:DNA-binding transcription factor activity;P:defense response;P:transcription, DNA-templated	sly:544042	AT5G07580.1	sp=:known chromosome:TAIR10:5:2399504:2400601:1 gene:AT5G07580 transcript:AT5G07580.1 gene_biotype:protein_coding transcript_biotype:protein_coding gene_symbol:ERF106 description:Integrase-type DNA-binding superfamily protein [Source:TAIR;Acc:AT5G07580]	1048.86	1733.97	456.494	242.403	-1.99386	9.04925e-06	1.25057e-07	53.7269	88.9127	23.3907	12.4216	-1.99394	1.35523e-05	2.39711e-07	9.63426e-13	6.26442e-11	-1.9939
Citrus_au_6281	GO:0048046;GO:0005618;GO:0009507;GO:0009505;GO:0009506;GO:0061634;GO:0046556;GO:0030246;GO:0009044;GO:0080176;GO:0071555;GO:0046686;GO:0045493;GO:0010411	C:apoplast;C:cell wall;C:chloroplast;C:plant-type cell wall;C:plasmodesma;F:alpha-D-xyloside xylohydrolase;F:alpha-L-arabinofuranosidase activity;F:carbohydrate binding;F:xylan 1,4-beta-xylosidase activity;F:xyloglucan 1,6-alpha-xylosidase activity;P:cell wall organization;P:response to cadmium ion;P:xylan catabolic process;P:xyloglucan metabolic process	ath:AT1G68560	AT1G68560.1	sp=:known chromosome:TAIR10:1:25734182:25738002:-1 gene:AT1G68560 transcript:AT1G68560.1 gene_biotype:protein_coding transcript_biotype:protein_coding gene_symbol:XYL1 description:Alpha-xylosidase 1 [Source:UniProtKB/Swiss-Prot;Acc:Q9S7Y7]	185.674	148.339	49.1294	34.906	-1.99264	8.92364e-05	1.69253e-06	9.51098	7.60641	2.51739	1.7887	-1.99011	4.90192e-06	7.29416e-08	3.79292e-12	2.22685e-10	-1.99137
Citrus_au_0000041409	-	-	-	AT3G05625.1	sp=:known chromosome:TAIR10:3:1632284:1634139:1 gene:AT3G05625 transcript:AT3G05625.1 gene_biotype:protein_coding transcript_biotype:protein_coding description:Tetratricopeptide repeat (TPR)-like superfamily protein [Source:TAIR;Acc:AT3G05625]	94.8125	56.1284	20.4706	17.453	-1.99413	0.00524135	0.000230053	4.85667	2.8781	1.04891	0.894352	-1.98771	0.00035184	1.04709e-05	5.02106e-08	1.40856e-06	-1.99092
Citrus_au_0000039078	GO:0043231;GO:0004519;GO:0003723;GO:0009451	C:intracellular membrane-bounded organelle;F:endonuclease activity;F:RNA binding;P:RNA modification	ath:AT2G35130	AT2G35130.1	sp=:known chromosome:TAIR10:2:14807449:14810164:-1 gene:AT2G35130 transcript:AT2G35130.1 gene_biotype:protein_coding transcript_biotype:protein_coding description:Pentatricopeptide repeat-containing protein At2g35130 [Source:UniProtKB/Swiss-Prot;Acc:O82178]	300.24	300.688	38.8941	112.475	-1.98663	0.000342708	8.15717e-06	15.3795	15.4184	1.99293	5.7636	-1.98473	0.000134254	3.32535e-06	6.87103e-10	2.82382e-08	-1.98568
Citrus_au_0000100370	GO:0009507;GO:0009543;GO:0009535;GO:0019898;GO:0009654;GO:0009579;GO:0031977;GO:0005509;GO:0015979	C:chloroplast;C:chloroplast thylakoid lumen;C:chloroplast thylakoid membrane;C:extrinsic component of membrane;C:photosystem II oxygen evolving complex;C:thylakoid;C:thylakoid lumen;F:calcium ion binding;P:photosynthesis	ath:AT5G11450	AT5G11450.1	sp=:known chromosome:TAIR10:5:3654427:3656555:1 gene:AT5G11450 transcript:AT5G11450.1 gene_biotype:protein_coding transcript_biotype:protein_coding gene_symbol:PPD5 description:PsbP domain-containing protein 5, chloroplastic [Source:UniProtKB/Swiss-Prot;Acc:P82715]	114.565	76.1743	34.8	13.5746	-1.98406	0.00510276	0.000223015	5.86848	3.90599	1.78315	0.695607	-1.98005	0.000917861	3.35579e-05	1.47512e-07	3.68848e-06	-1.98205
Citrus_au_0000039229						128.392	92.211	28.6588	27.1491	-1.9834	0.00072145	1.96702e-05	6.57674	4.72831	1.46847	1.39121	-1.97893	3.92502e-05	8.18802e-07	4.16369e-10	1.78916e-08	-1.98117
Citrus_au_0000101969	GO:0043231;GO:0004519;GO:0003723;GO:0009451	C:intracellular membrane-bounded organelle;F:endonuclease activity;F:RNA binding;P:RNA modification	ath:AT2G35130	AT2G35130.1	sp=:known chromosome:TAIR10:2:14807449:14810164:-1 gene:AT2G35130 transcript:AT2G35130.1 gene_biotype:protein_coding transcript_biotype:protein_coding description:Pentatricopeptide repeat-containing protein At2g35130 [Source:UniProtKB/Swiss-Prot;Acc:O82178]	811.832	721.651	110.541	279.248	-1.97497	5.15335e-05	8.97258e-07	41.5853	37.0041	5.66412	14.3096	-1.97439	4.25689e-05	9.00354e-07	2.33019e-11	1.21064e-09	-1.97468
Citrus_au_0000001084	GO:0009507	C:chloroplast	ath:AT5G23240	AT5G23240.1	sp=:known chromosome:TAIR10:5:7826732:7828724:-1 gene:AT5G23240 transcript:AT5G23240.1 gene_biotype:protein_coding transcript_biotype:protein_coding description:DNAJ heat shock N-terminal domain-containing protein [Source:TAIR;Acc:AT5G23240]	4069.04	3886.89	569.083	1483.51	-1.95436	4.0512e-05	6.76127e-07	208.432	199.308	29.1597	76.0199	-1.95445	0.000131066	3.23822e-06	6.09704e-11	2.98848e-09	-1.95441
Citrus_au_3736	GO:0048046;GO:0005618;GO:0004553;GO:0016762;GO:0042546;GO:0071555;GO:0010411	C:apoplast;C:cell wall;F:hydrolase activity, hydrolyzing O-glycosyl compounds;F:xyloglucan:xyloglucosyl transferase activity;P:cell wall biogenesis;P:cell wall organization;P:xyloglucan metabolic process	ath:AT4G03210	AT4G03210.1	sp=:known chromosome:TAIR10:4:1415949:1417327:1 gene:AT4G03210 transcript:AT4G03210.1 gene_biotype:protein_coding transcript_biotype:protein_coding gene_symbol:XTH9 description:Xyloglucan endotransglucosylase/hydrolase protein 9 [Source:UniProtKB/Swiss-Prot;Acc:Q8LDW9]	1197.01	942.156	335.718	217.193	-1.9525	4.31556e-07	4.18686e-09	61.3155	48.311	17.2021	11.1297	-1.95224	3.23219e-07	3.34754e-09	5.57912e-16	5.48602e-14	-1.95237
Citrus_au_0000024399	GO:0031225;GO:0046658;GO:0005576;GO:0009505;GO:0005886;GO:0042973;GO:0004553;GO:0030247;GO:0005975;GO:0071555;GO:0006952	C:anchored component of membrane;C:anchored component of plasma membrane;C:extracellular region;C:plant-type cell wall;C:plasma membrane;F:glucan endo-1,3-beta-D-glucosidase activity;F:hydrolase activity, hydrolyzing O-glycosyl compounds;F:polysaccharide binding;P:carbohydrate metabolic process;P:cell wall organization;P:defense response	ath:AT5G56590	AT5G56590.1	sp=:known chromosome:TAIR10:5:22907319:22909559:1 gene:AT5G56590 transcript:AT5G56590.1 gene_biotype:protein_coding transcript_biotype:protein_coding description:Glucan endo-1,3-beta-glucosidase 13 [Source:UniProtKB/Swiss-Prot;Acc:Q9FJU9]	284.437	148.339	67.553	44.6021	-1.94975	0.000341696	8.12242e-06	14.57	7.60641	3.4614	2.28557	-1.94774	8.35902e-05	1.89835e-06	3.99287e-10	1.71806e-08	-1.94875
Citrus_au_0000009787	GO:0005737	C:cytoplasm	-	AT1G07400.1	sp=:known chromosome:TAIR10:1:2274943:2275758:1 gene:AT1G07400 transcript:AT1G07400.1 gene_biotype:protein_coding transcript_biotype:protein_coding gene_symbol:HSP17.8 description:17.8 kDa class I heat shock protein [Source:UniProtKB/Swiss-Prot;Acc:Q9LNW0]	385.176	352.807	96.2118	95.022	-1.94832	6.24557e-07	6.39053e-09	19.7302	18.0909	4.92988	4.86925	-1.94716	4.54705e-08	4.07101e-10	1.07941e-16	1.13448e-14	-1.94774
Citrus_au_11216	GO:0016021;GO:0015297;GO:0015238;GO:0006855;GO:0009611	C:integral component of membrane;F:antiporter activity;F:drug transmembrane transporter activity;P:drug transmembrane transport;P:response to wounding	ath:AT1G66760	AT1G66760.1	sp=:known chromosome:TAIR10:1:24901978:24904356:1 gene:AT1G66760 transcript:AT1G66760.1 gene_biotype:protein_coding transcript_biotype:protein_coding description:MATE efflux family protein [Source:TAIR;Acc:AT1G66760]	63.2083	92.211	32.753	7.75689	-1.94573	0.0213212	0.00139477	3.23778	4.72831	1.67826	0.39749	-1.94128	0.00614541	0.000358495	7.75457e-06	0.000126183	-1.94351
Citrus_au_0000078919	GO:0005783;GO:0016020;GO:0004029;GO:0043878;GO:0006081	C:endoplasmic reticulum;C:membrane;F:aldehyde dehydrogenase (NAD) activity;F:glyceraldehyde-3-phosphate dehydrogenase (NAD+) (non-phosphorylating) activity;P:cellular aldehyde metabolic process	ath:AT4G36250	AT4G36250.1	sp=:known chromosome:TAIR10:4:17150869:17153578:1 gene:AT4G36250 transcript:AT4G36250.1 gene_biotype:protein_coding transcript_biotype:protein_coding gene_symbol:ALDH3F1 description:Aldehyde dehydrogenase family 3 member F1 [Source:UniProtKB/Swiss-Prot;Acc:Q70E96]	201.477	188.431	45.0353	56.2375	-1.94385	3.40271e-05	5.54098e-07	10.3204	9.66219	2.3076	2.8818	-1.94117	1.45585e-06	1.86204e-08	3.42593e-13	2.39786e-11	-1.94251
Citrus_au_2387	GO:0016021;GO:0016020;GO:0005886;GO:0015293;GO:0003333;GO:0006865	C:integral component of membrane;C:membrane;C:plasma membrane;F:symporter activity;P:amino acid transmembrane transport;P:amino acid transport	ath:AT5G23810	AT5G23810.1	sp=:known chromosome:TAIR10:5:8028378:8030816:1 gene:AT5G23810 transcript:AT5G23810.1 gene_biotype:protein_coding transcript_biotype:protein_coding gene_symbol:AAP7 description:Probable amino acid permease 7 [Source:UniProtKB/Swiss-Prot;Acc:Q9FF99]	284.437	240.55	47.0824	89.2043	-1.94355	6.63824e-05	1.2162e-06	14.57	12.3347	2.41249	4.57113	-1.94132	8.24337e-06	1.35785e-07	5.02561e-12	2.88711e-10	-1.94244
Citrus_au_0000078359	GO:0005737;GO:0005654;GO:0005634;GO:0030154;GO:0007623;GO:0009908;GO:0048578;GO:0009585;GO:0042752;GO:0006355;GO:0009637;GO:0009409;GO:0010218;GO:0042542;GO:0080167;GO:0010378	C:cytoplasm;C:nucleoplasm;C:nucleus;P:cell differentiation;P:circadian rhythm;P:flower development;P:positive regulation of long-day photoperiodism, flowering;P:red, far-red light phototransduction;P:regulation of circadian rhythm;P:regulation of transcription, DNA-templated;P:response to blue light;P:response to cold;P:response to far red light;P:response to hydrogen peroxide;P:response to karri…	ath:AT1G22770	AT1G22770.1	sp=:known chromosome:TAIR10:1:8061844:8067716:1 gene:AT1G22770 transcript:AT1G22770.1 gene_biotype:protein_coding transcript_biotype:protein_coding gene_symbol:GI description:Protein GIGANTEA [Source:UniProtKB/Swiss-Prot;Acc:Q9SQI2]	4570.75	3439.87	495.388	1592.1	-1.93993	0.00033383	7.89379e-06	234.132	176.386	25.3836	81.5848	-1.93994	0.000926791	3.41446e-05	6.20846e-09	2.14691e-07	-1.93994
Citrus_au_0000053783	GO:0010330;GO:0009507;GO:0005794;GO:0016021;GO:0005886;GO:0016760;GO:0046872;GO:0030244;GO:0009832;GO:0009833;GO:0009834;GO:0010400	C:cellulose synthase complex;C:chloroplast;C:Golgi apparatus;C:integral component of membrane;C:plasma membrane;F:cellulose synthase (UDP-forming) activity;F:metal ion binding;P:cellulose biosynthetic process;P:plant-type cell wall biogenesis;P:plant-type primary cell wall biogenesis;P:plant-type secondary cell wall biogenesis;P:rhamnogalacturonan I side chain metabolic process	ath:AT5G17420	AT5G17420.1	sp=:known chromosome:TAIR10:5:5736630:5741465:-1 gene:AT5G17420 transcript:AT5G17420.1 gene_biotype:protein_coding transcript_biotype:protein_coding gene_symbol:CESA7 description:Cellulose synthase A catalytic subunit 7 [UDP-forming] [Source:UniProtKB/Swiss-Prot;Acc:Q9SWW6]	325.918	342.784	114.635	60.1159	-1.93789	3.0394e-05	4.8735e-07	16.6948	17.577	5.8739	3.08055	-1.93701	4.92811e-06	7.35733e-08	1.14593e-12	7.28848e-11	-1.93745
Citrus_au_0000041625	GO:0043231;GO:0080043;GO:0080044;GO:0008152	C:intracellular membrane-bounded organelle;F:quercetin 3-O-glucosyltransferase activity;F:quercetin 7-O-glucosyltransferase activity;P:metabolic process	ath:AT2G36970	AT2G36970.1	sp=:known chromosome:TAIR10:2:15529006:15530749:1 gene:AT2G36970 transcript:AT2G36970.1 gene_biotype:protein_coding transcript_biotype:protein_coding gene_symbol:UGT86A1 description:UDP-glycosyltransferase 86A1 [Source:UniProtKB/Swiss-Prot;Acc:Q9SJL0]	250.858	174.399	42.9883	67.8728	-1.93791	0.00011707	2.32635e-06	12.8499	8.94267	2.20271	3.47804	-1.93525	1.17474e-05	2.04121e-07	1.39493e-11	7.47757e-10	-1.93658
Citrus_au_0000013529	GO:0005634;GO:0003677;GO:0009814;GO:0009626;GO:0034052;GO:0043068;GO:2000121	C:nucleus;F:DNA binding;P:defense response, incompatible interaction;P:plant-type hypersensitive response;P:positive regulation of plant-type hypersensitive response;P:positive regulation of programmed cell death;P:regulation of removal of superoxide radicals	ath:AT1G32540	AT1G32540.3	sp=:known chromosome:TAIR10:1:11767680:11769898:1 gene:AT1G32540 transcript:AT1G32540.3 gene_biotype:protein_coding transcript_biotype:protein_coding gene_symbol:LOL1 description:Protein LOL1 [Source:UniProtKB/Swiss-Prot;Acc:Q93ZB1]	319.992	236.541	92.1177	54.2983	-1.92821	5.33448e-05	9.36895e-07	16.3913	12.1291	4.7201	2.78243	-1.92694	7.46369e-06	1.20607e-07	3.48158e-12	2.06295e-10	-1.92758
Citrus_au_4383	-	-	-			90.862	106.243	32.753	19.3922	-1.92128	0.0021969	7.73741e-05	4.65431	5.44783	1.67826	0.993725	-1.91754	0.000128409	3.16056e-06	5.65673e-09	1.971e-07	-1.91941
Citrus_au_0000025804	GO:0048046;GO:0005618;GO:0009507;GO:0009505;GO:0009506;GO:0061634;GO:0046556;GO:0030246;GO:0009044;GO:0080176;GO:0071555;GO:0046686;GO:0045493;GO:0010411	C:apoplast;C:cell wall;C:chloroplast;C:plant-type cell wall;C:plasmodesma;F:alpha-D-xyloside xylohydrolase;F:alpha-L-arabinofuranosidase activity;F:carbohydrate binding;F:xylan 1,4-beta-xylosidase activity;F:xyloglucan 1,6-alpha-xylosidase activity;P:cell wall organization;P:response to cadmium ion;P:xylan catabolic process;P:xyloglucan metabolic process	ath:AT1G68560	AT1G68560.1	sp=:known chromosome:TAIR10:1:25734182:25738002:-1 gene:AT1G68560 transcript:AT1G68560.1 gene_biotype:protein_coding transcript_biotype:protein_coding gene_symbol:XYL1 description:Alpha-xylosidase 1 [Source:UniProtKB/Swiss-Prot;Acc:Q9S7Y7]	936.273	968.215	292.73	211.375	-1.91812	1.05025e-07	9.14085e-10	47.9596	49.6472	14.9994	10.8316	-1.9179	8.55239e-08	8.11058e-10	3.16907e-17	3.58967e-15	-1.91801
Citrus_au_1801	GO:0005634;GO:0004518;GO:0043565;GO:0050832	C:nucleus;F:nuclease activity;F:sequence-specific DNA binding;P:defense response to fungus	ath:AT1G75380	AT1G75380.1	sp=:known chromosome:TAIR10:1:28281389:28284045:-1 gene:AT1G75380 transcript:AT1G75380.1 gene_biotype:protein_coding transcript_biotype:protein_coding gene_symbol:BBD1 description:Bifunctional nuclease 1 [Source:UniProtKB/Swiss-Prot;Acc:Q9FWS6]	310.116	238.546	73.6941	71.7513	-1.91563	9.74914e-06	1.37466e-07	15.8854	12.2319	3.77608	3.67678	-1.91403	6.45745e-07	7.43324e-09	3.62921e-14	2.93043e-12	-1.91483
Citrus_au_0000050207	GO:0005576;GO:0005975;GO:0016998;GO:0006032	C:extracellular region;P:carbohydrate metabolic process;P:cell wall macromolecule catabolic process;P:chitin catabolic process	ath:AT3G16920	AT3G16920.1	sp=:known chromosome:TAIR10:3:5776486:5777889:-1 gene:AT3G16920 transcript:AT3G16920.1 gene_biotype:protein_coding transcript_biotype:protein_coding gene_symbol:CTL2 description:chitinase-like protein 2 [Source:TAIR;Acc:AT3G16920]	792.079	783.793	264.071	155.138	-1.91125	1.93855e-06	2.22544e-08	40.5735	40.1906	13.5309	7.9498	-1.91096	9.47874e-07	1.1325e-08	9.30428e-15	7.91135e-13	-1.91111
Citrus_au_0000044467	GO:0016021;GO:0016020;GO:0020037;GO:0005506;GO:0016709;GO:0044550	C:integral component of membrane;C:membrane;F:heme binding;F:iron ion binding;F:oxidoreductase activity, acting on paired donors, with incorporation or reduction of molecular oxygen, NAD(P)H as one donor, and incorporation of one atom of oxygen;P:secondary metabolite biosynthetic process	ath:AT3G26320	AT3G26320.1	sp=:known chromosome:TAIR10:3:9644383:9646064:-1 gene:AT3G26320 transcript:AT3G26320.1 gene_biotype:protein_coding transcript_biotype:protein_coding gene_symbol:CYP71B36 description:Cytochrome P450 71B36 [Source:UniProtKB/Swiss-Prot;Acc:Q9LIP4]	49.3815	62.1422	6.14118	23.2707	-1.91592	0.0366602	0.0028991	2.52952	3.18647	0.314673	1.19247	-1.90407	0.00488645	0.000271182	1.18368e-05	0.000182512	-1.90999
Citrus_au_0000045643	GO:0046872;GO:0016779	F:metal ion binding;F:nucleotidyltransferase activity	ath:AT1G30660	AT1G30660.1	sp=:known chromosome:TAIR10:1:10876853:10879017:1 gene:AT1G30660 transcript:AT1G30660.1 gene_biotype:protein_coding transcript_biotype:protein_coding gene_symbol:T5I8.11 description:Primase homolog protein [Source:UniProtKB/Swiss-Prot;Acc:F4I6E6]	146.169	132.303	51.1765	23.2707	-1.90676	0.00128153	3.89385e-05	7.48737	6.78409	2.62228	1.19247	-1.90437	0.000187931	4.98755e-06	4.5371e-09	1.61601e-07	-1.90556
Citrus_au_0000075324	GO:0016021;GO:0005524;GO:0004674	C:integral component of membrane;F:ATP binding;F:protein serine/threonine kinase activity	ath:AT1G05700	AT1G05700.1	sp=:known chromosome:TAIR10:1:1709796:1713245:1 gene:AT1G05700 transcript:AT1G05700.1 gene_biotype:protein_coding transcript_biotype:protein_coding description:Probable LRR receptor-like serine/threonine-protein kinase At1g05700 [Source:UniProtKB/Swiss-Prot;Acc:C0LGD6]	452.335	884.023	163.765	193.922	-1.90119	2.35101e-05	3.6817e-07	23.1704	45.3301	8.39128	9.93725	-1.9009	1.27439e-05	2.24219e-07	2.56942e-12	1.53954e-10	-1.90105
Citrus_au_8097	GO:0005634	C:nucleus	ath:AT5G06910	AT1G56300.1	sp=:known chromosome:TAIR10:1:21078820:21080423:-1 gene:AT1G56300 transcript:AT1G56300.1 gene_biotype:protein_coding transcript_biotype:protein_coding description:Chaperone DnaJ-domain superfamily protein [Source:TAIR;Acc:AT1G56300]	2153.03	1465.35	378.706	591.463	-1.89874	1.88778e-06	2.16127e-08	110.287	75.139	19.4048	30.3086	-1.89858	4.88863e-06	7.22864e-08	5.48252e-14	4.2935e-12	-1.89866
Citrus_au_0000013768	GO:0016021	C:integral component of membrane	-			118.516	168.385	22.5177	54.2983	-1.89748	0.00223402	7.89599e-05	6.07084	8.6343	1.1538	2.78243	-1.89364	0.000517878	1.67209e-05	2.83139e-08	8.37298e-07	-1.89556
Citrus_au_0000047870	GO:0005576;GO:0016788;GO:0016042	C:extracellular region;F:hydrolase activity, acting on ester bonds;P:lipid catabolic process	-	AT3G27950.1	sp=:known chromosome:TAIR10:3:10378048:10379896:1 gene:AT3G27950 transcript:AT3G27950.1 gene_biotype:protein_coding transcript_biotype:protein_coding description:GDSL-like Lipase/Acylhydrolase superfamily protein [Source:TAIR;Acc:AT3G27950]	233.081	210.482	98.2589	21.3315	-1.89409	0.00650279	0.000304731	11.9393	10.7929	5.03477	1.0931	-1.89236	0.00527534	0.000297536	1.56095e-06	3.00528e-05	-1.89322
Citrus_au_0000089855	GO:0005634;GO:0003700;GO:0008270;GO:0006355	C:nucleus;F:DNA-binding transcription factor activity;F:zinc ion binding;P:regulation of transcription, DNA-templated	ath:AT1G28050	AT1G28050.1	sp=:known chromosome:TAIR10:1:9775528:9777810:-1 gene:AT1G28050 transcript:AT1G28050.1 gene_biotype:protein_coding transcript_biotype:protein_coding gene_symbol:COL15 description:Zinc finger protein CONSTANS-LIKE 15 [Source:UniProtKB/Swiss-Prot;Acc:Q9C7E8]	134.318	190.436	42.9883	44.6021	-1.89017	0.000242617	5.35852e-06	6.88029	9.76498	2.20271	2.28557	-1.88744	1.92674e-05	3.54623e-07	5.31862e-11	2.63514e-09	-1.88881
Citrus_au_0000097394	GO:0016021;GO:0022857	C:integral component of membrane;F:transmembrane transporter activity	-	AT3G28080.3	sp=:known chromosome:TAIR10:3:10451486:10455107:1 gene:AT3G28080 transcript:AT3G28080.3 gene_biotype:protein_coding transcript_biotype:protein_coding description:WAT1-related protein At3g28080 [Source:UniProtKB/Swiss-Prot;Acc:F4IYZ0]	116.54	60.1376	20.4706	27.1491	-1.89027	0.00690457	0.000331056	5.96966	3.08368	1.04891	1.39121	-1.8845	0.00105107	3.96087e-05	2.51104e-07	5.93176e-06	-1.88738
Citrus_au_0000044301	-	-	-			183.699	132.303	42.9883	42.6629	-1.88357	0.000266711	6.03212e-06	9.4098	6.78409	2.20271	2.18619	-1.88072	1.98604e-05	3.66776e-07	6.15874e-11	3.01412e-09	-1.88215
Citrus_au_0000055430	GO:0005737;GO:0000287;GO:0010333;GO:0016114	C:cytoplasm;F:magnesium ion binding;F:terpene synthase activity;P:terpenoid biosynthetic process	ag:AAK54279			110.615	260.596	75.7412	25.2099	-1.88111	0.00795885	0.000399033	5.66612	13.3626	3.88097	1.29184	-1.87929	0.00597553	0.00034728	2.32695e-06	4.29929e-05	-1.8802
Citrus_au_0000058676	GO:0048046;GO:0005507;GO:0052716;GO:0016722;GO:0046274	C:apoplast;F:copper ion binding;F:hydroquinone:oxygen oxidoreductase activity;F:oxidoreductase activity, oxidizing metal ions;P:lignin catabolic process	-	AT2G38080.1	sp=:known chromosome:TAIR10:2:15934460:15937616:1 gene:AT2G38080 transcript:AT2G38080.1 gene_biotype:protein_coding transcript_biotype:protein_coding gene_symbol:IRX12 description:Laccase-4 [Source:UniProtKB/Swiss-Prot;Acc:O80434]	280.487	240.55	73.6941	67.8728	-1.88029	1.27204e-05	1.85711e-07	14.3677	12.3347	3.77608	3.47804	-1.87874	6.65967e-07	7.70756e-09	5.0356e-14	3.96613e-12	-1.87952
Citrus_au_0000051735						118.516	78.1789	18.4235	34.906	-1.87986	0.00476285	0.000204742	6.07084	4.00878	0.94402	1.7887	-1.87415	0.000644859	2.17059e-05	8.99117e-08	2.38199e-06	-1.87701
Citrus_au_9457	GO:0005737;GO:0005654;GO:0005634;GO:0030154;GO:0007623;GO:0009908;GO:0048578;GO:0009585;GO:0042752;GO:0006355;GO:0009637;GO:0009409;GO:0010218;GO:0042542;GO:0080167;GO:0010378	C:cytoplasm;C:nucleoplasm;C:nucleus;P:cell differentiation;P:circadian rhythm;P:flower development;P:positive regulation of long-day photoperiodism, flowering;P:red, far-red light phototransduction;P:regulation of circadian rhythm;P:regulation of transcription, DNA-templated;P:response to blue light;P:response to cold;P:response to far red light;P:response to hydrogen peroxide;P:response to karri…	ath:AT1G22770	AT1G22770.1	sp=:known chromosome:TAIR10:1:8061844:8067716:1 gene:AT1G22770 transcript:AT1G22770.1 gene_biotype:protein_coding transcript_biotype:protein_coding gene_symbol:GI description:Protein GIGANTEA [Source:UniProtKB/Swiss-Prot;Acc:Q9SQI2]	6929.21	5757.17	763.553	2693.58	-1.8755	0.000875366	2.47951e-05	354.942	295.211	39.1244	138.028	-1.87559	0.00231252	0.00010619	5.46481e-08	1.51934e-06	-1.87555
Citrus_au_0000090756	GO:0009507;GO:0004640;GO:0000162	C:chloroplast;F:phosphoribosylanthranilate isomerase activity;P:tryptophan biosynthetic process	ath:AT1G07780	AT1G07780.1	sp=:known chromosome:TAIR10:1:2410120:2412677:-1 gene:AT1G07780 transcript:AT1G07780.1 gene_biotype:protein_coding transcript_biotype:protein_coding gene_symbol:PAI1 description:N-(5'-phosphoribosyl)anthranilate isomerase 1, chloroplastic [Source:UniProtKB/Swiss-Prot;Acc:Q42440]	59.2578	58.133	18.4235	13.5746	-1.87738	0.0147673	0.000870202	3.03542	2.98089	0.94402	0.695607	-1.87056	0.00064093	2.15294e-05	3.52083e-07	7.95937e-06	-1.87397
Citrus_au_0000017700	GO:0005737;GO:0009506;GO:0006952;GO:0007165	C:cytoplasm;C:plasmodesma;P:defense response;P:signal transduction	ath:AT1G72930	AT1G72930.2	sp=:known chromosome:TAIR10:1:27439452:27440464:1 gene:AT1G72930 transcript:AT1G72930.2 gene_biotype:protein_coding transcript_biotype:protein_coding gene_symbol:TIR description:Toll/interleukin-1 receptor-like protein [Source:UniProtKB/Swiss-Prot;Acc:Q9SSN3]	49.3815	104.238	22.5177	19.3922	-1.87446	0.0126136	0.000713046	2.52952	5.34504	1.1538	0.993725	-1.86883	0.00204303	9.1457e-05	1.1442e-06	2.29528e-05	-1.87165
Citrus_au_0000034666	GO:0009534;GO:0009535;GO:0010598;GO:0030246;GO:0003824;GO:0005975;GO:0009773	C:chloroplast thylakoid;C:chloroplast thylakoid membrane;C:NAD(P)H dehydrogenase complex (plastoquinone);F:carbohydrate binding;F:catalytic activity;P:carbohydrate metabolic process;P:photosynthetic electron transport in photosystem I	ath:AT1G64770	AT1G64770.1	sp=:known chromosome:TAIR10:1:24057439:24059561:1 gene:AT1G64770 transcript:AT1G64770.1 gene_biotype:protein_coding transcript_biotype:protein_coding gene_symbol:PNSB2 description:Photosynthetic NDH subunit of subcomplex B 2, chloroplastic [Source:UniProtKB/Swiss-Prot;Acc:Q94AQ8]	740.723	422.968	194.471	124.11	-1.8698	4.96902e-05	8.58759e-07	37.9428	21.6885	9.96465	6.35984	-1.86914	2.52944e-05	4.86855e-07	1.2335e-11	6.65674e-10	-1.86947
Citrus_au_11126	GO:0005618;GO:0005576;GO:0006952	C:cell wall;C:extracellular region;P:defense response	-	AT2G14900.1	sp=:known chromosome:TAIR10:2:6404175:6405330:1 gene:AT2G14900 transcript:AT2G14900.1 gene_biotype:protein_coding transcript_biotype:protein_coding gene_symbol:GASA7 description:Gibberellin-regulated protein 7 [Source:UniProtKB/Swiss-Prot;Acc:O82328]	69.1341	92.211	30.7059	13.5746	-1.86962	0.010096	0.000534452	3.54132	4.72831	1.57337	0.695607	-1.8656	0.00112107	4.28059e-05	4.25368e-07	9.42335e-06	-1.86761
Citrus_au_5889	-	-	cic:CICLE_v10027780mg			373.324	240.55	110.541	58.1767	-1.86511	0.000244988	5.4491e-06	19.1231	12.3347	5.66412	2.98117	-1.864	6.27623e-05	1.37444e-06	1.99351e-10	8.92514e-09	-1.86455
Citrus_au_2057	GO:0005737;GO:0005654;GO:0005634;GO:0030154;GO:0007623;GO:0009908;GO:0048578;GO:0009585;GO:0042752;GO:0006355;GO:0009637;GO:0009409;GO:0010218;GO:0042542;GO:0080167;GO:0010378	C:cytoplasm;C:nucleoplasm;C:nucleus;P:cell differentiation;P:circadian rhythm;P:flower development;P:positive regulation of long-day photoperiodism, flowering;P:red, far-red light phototransduction;P:regulation of circadian rhythm;P:regulation of transcription, DNA-templated;P:response to blue light;P:response to cold;P:response to far red light;P:response to hydrogen peroxide;P:response to karri…	ath:AT1G22770	AT1G22770.1	sp=:known chromosome:TAIR10:1:8061844:8067716:1 gene:AT1G22770 transcript:AT1G22770.1 gene_biotype:protein_coding transcript_biotype:protein_coding gene_symbol:GI description:Protein GIGANTEA [Source:UniProtKB/Swiss-Prot;Acc:Q9SQI2]	3535.72	2792.39	429.883	1310.92	-1.86177	0.000460989	1.15477e-05	181.113	143.185	22.0271	67.1758	-1.86177	0.00107169	4.06865e-05	1.05613e-08	3.48664e-07	-1.86177
Citrus_au_0000067841	GO:0009535;GO:0005507;GO:0009055	C:chloroplast thylakoid membrane;F:copper ion binding;F:electron transfer activity	sly:544053	AT1G20340.1	sp=:known chromosome:TAIR10:1:7042429:7043363:-1 gene:AT1G20340 transcript:AT1G20340.1 gene_biotype:protein_coding transcript_biotype:protein_coding gene_symbol:DRT112 description:Plastocyanin major isoform, chloroplastic [Source:UniProtKB/Swiss-Prot;Acc:P42699]	13607.6	6965.94	3422.68	2270.83	-1.85344	2.23724e-05	3.43375e-07	697.034	357.193	175.378	116.365	-1.85341	9.59989e-05	2.23706e-06	2.21955e-11	1.16069e-09	-1.85343
Citrus_au_7131	GO:0016021;GO:0005886;GO:0022857	C:integral component of membrane;C:plasma membrane;F:transmembrane transporter activity	ath:AT1G43650	AT1G43650.1	sp=:known chromosome:TAIR10:1:16443685:16446852:-1 gene:AT1G43650 transcript:AT1G43650.1 gene_biotype:protein_coding transcript_biotype:protein_coding description:WAT1-related protein At1g43650 [Source:UniProtKB/Swiss-Prot;Acc:Q6NMB7]	63.2083	74.1697	24.5647	13.5746	-1.85234	0.0123629	0.000691885	3.23778	3.8032	1.25869	0.695607	-1.84742	0.000789446	2.79271e-05	3.62526e-07	8.1609e-06	-1.84988
Citrus_au_0000095584	GO:0005615;GO:0004806;GO:0016042	C:extracellular space;F:triglyceride lipase activity;P:lipid catabolic process	ath:AT2G15230	AT2G15230.1	sp=:known chromosome:TAIR10:2:6612581:6615395:1 gene:AT2G15230 transcript:AT2G15230.1 gene_biotype:protein_coding transcript_biotype:protein_coding gene_symbol:LIP1 description:Triacylglycerol lipase 1 [Source:UniProtKB/Swiss-Prot;Acc:Q71DJ5]	331.844	260.596	69.6	95.022	-1.84652	2.82855e-05	4.50894e-07	16.9984	13.3626	3.5663	4.86925	-1.84489	2.56189e-06	3.51644e-08	5.19667e-13	3.52187e-11	-1.84571
Citrus_au_5411						169.872	94.2156	32.753	40.7237	-1.84489	0.00197663	6.76429e-05	8.70154	4.8311	1.67826	2.08682	-1.84126	0.000367093	1.10737e-05	1.64884e-08	5.17681e-07	-1.84307
Citrus_au_4348	GO:0016021;GO:0005886;GO:0005524;GO:0004675;GO:0007166;GO:0006952;GO:0006468;GO:0016032	C:integral component of membrane;C:plasma membrane;F:ATP binding;F:transmembrane receptor protein serine/threonine kinase activity;P:cell surface receptor signaling pathway;P:defense response;P:protein phosphorylation;P:viral process	ath:AT1G60800	AT3G23010.1	sp=:known chromosome:TAIR10:3:8174858:8176645:1 gene:AT3G23010 transcript:AT3G23010.1 gene_biotype:protein_coding transcript_biotype:protein_coding gene_symbol:AtRLP36 description:receptor like protein 36 [Source:TAIR;Acc:AT3G23010]	262.71	102.234	53.2236	48.4806	-1.84385	0.00284948	0.000106047	13.457	5.24225	2.72717	2.48431	-1.84135	0.00114071	4.37695e-05	9.37058e-08	2.46418e-06	-1.8426
Citrus_au_0000033946	GO:0009507;GO:0009570;GO:0005524;GO:0008865;GO:0016051;GO:0006633;GO:0006000;GO:0019252	C:chloroplast;C:chloroplast stroma;F:ATP binding;F:fructokinase activity;P:carbohydrate biosynthetic process;P:fatty acid biosynthetic process;P:fructose metabolic process;P:starch biosynthetic process	ath:AT1G66430	AT1G66430.1	sp=:known chromosome:TAIR10:1:24778271:24780629:1 gene:AT1G66430 transcript:AT1G66430.1 gene_biotype:protein_coding transcript_biotype:protein_coding description:Probable fructokinase-6, chloroplastic [Source:UniProtKB/Swiss-Prot;Acc:Q9C524]	983.68	958.192	325.482	217.193	-1.83985	9.31192e-07	9.96378e-09	50.388	49.1333	16.6777	11.1297	-1.83966	7.13723e-07	8.3716e-09	3.17158e-15	2.87198e-13	-1.83976
Citrus_au_9006	GO:0016021;GO:0005886;GO:0005524;GO:0004675;GO:0007166;GO:0006468	C:integral component of membrane;C:plasma membrane;F:ATP binding;F:transmembrane receptor protein serine/threonine kinase activity;P:cell surface receptor signaling pathway;P:protein phosphorylation	ath:AT5G63710	AT5G63710.1	sp=:known chromosome:TAIR10:5:25499414:25502798:1 gene:AT5G63710 transcript:AT5G63710.1 gene_biotype:protein_coding transcript_biotype:protein_coding description:Probable LRR receptor-like serine/threonine-protein kinase At5g63710 [Source:UniProtKB/Swiss-Prot;Acc:Q8W4S5]	345.671	378.867	51.1765	151.259	-1.83764	0.00110702	3.26692e-05	17.7066	19.4272	2.62228	7.75105	-1.8364	0.000588751	1.94867e-05	1.41168e-08	4.52076e-07	-1.83702
Citrus_au_7501	GO:0005930;GO:0097014;GO:0030286;GO:0005874;GO:0031514;GO:0003774;GO:0007017;GO:0044458	C:axoneme;C:ciliary plasm;C:dynein complex;C:microtubule;C:motile cilium;F:motor activity;P:microtubule-based process;P:motile cilium assembly	cre:CHLREDRAFT_194837	AT1G52240.2	sp=:known chromosome:TAIR10:1:19458673:19459586:-1 gene:AT1G52240 transcript:AT1G52240.2 gene_biotype:protein_coding transcript_biotype:protein_coding gene_symbol:ATROPGEF11 description:RHO guanyl-nucleotide exchange factor 11 [Source:TAIR;Acc:AT1G52240]	41.4805	58.133	12.2824	15.5138	-1.83961	0.0315278	0.00235259	2.12479	2.98089	0.629346	0.79498	-1.82962	0.0020242	9.04246e-05	3.48098e-06	6.13449e-05	-1.83461
Citrus_au_0000075719	GO:0005634;GO:0004518;GO:0043565;GO:0050832	C:nucleus;F:nuclease activity;F:sequence-specific DNA binding;P:defense response to fungus	ath:AT1G75380	AT1G75380.1	sp=:known chromosome:TAIR10:1:28281389:28284045:-1 gene:AT1G75380 transcript:AT1G75380.1 gene_biotype:protein_coding transcript_biotype:protein_coding gene_symbol:BBD1 description:Bifunctional nuclease 1 [Source:UniProtKB/Swiss-Prot;Acc:Q9FWS6]	1339.23	936.142	253.835	383.966	-1.83451	4.74904e-06	6.02963e-08	68.6005	48.0026	13.0065	19.6757	-1.83418	3.75442e-06	5.38756e-08	1.1162e-13	8.34056e-12	-1.83435
Citrus_au_0000096006	GO:0006457;GO:0015031	P:protein folding;P:protein transport	cic:CICLE_v10022254mg	AT2G30695.2	sp=:known chromosome:TAIR10:2:13079090:13081399:-1 gene:AT2G30695 transcript:AT2G30695.2 gene_biotype:protein_coding transcript_biotype:protein_coding description:FUNCTIONS IN: molecular_function unknown; INVOLVED IN: protein folding, protein transport; LOCATED IN: chloroplast stroma, chloroplast; EXPRESSED IN: 23 plant structures; EXPRESSED DURING: 13 growth stages; CONTAINS InterPro DOMAIN/s: T…	130.367	154.353	45.0353	34.906	-1.83376	0.000535181	1.38785e-05	6.67793	7.91477	2.3076	1.7887	-1.8312	3.27775e-05	6.61563e-07	2.42518e-10	1.07825e-08	-1.83248
Citrus_au_0000015197	GO:0009507;GO:0009941;GO:0009570;GO:0009534;GO:0009535;GO:0010319;GO:0009579;GO:0003729;GO:0008266;GO:0045087;GO:0006397;GO:0009737;GO:0009409	C:chloroplast;C:chloroplast envelope;C:chloroplast stroma;C:chloroplast thylakoid;C:chloroplast thylakoid membrane;C:stromule;C:thylakoid;F:mRNA binding;F:poly(U) RNA binding;P:innate immune response;P:mRNA processing;P:response to abscisic acid;P:response to cold	ath:AT2G37220	AT2G37220.1	sp=:known chromosome:TAIR10:2:15634525:15636409:-1 gene:AT2G37220 transcript:AT2G37220.1 gene_biotype:protein_coding transcript_biotype:protein_coding gene_symbol:CP29B description:RNA-binding protein CP29B, chloroplastic [Source:UniProtKB/Swiss-Prot;Acc:Q9ZUU4]	10992.3	8437.3	2092.09	3368.43	-1.83108	1.40453e-06	1.58172e-08	563.07	432.64	107.199	172.61	-1.83118	1.14621e-05	1.98805e-07	1.0815e-13	8.11913e-12	-1.83113
Citrus_au_0000077855	GO:0016021;GO:0000325;GO:0005774;GO:0005524;GO:0042626;GO:0008559;GO:0055085	C:integral component of membrane;C:plant-type vacuole;C:vacuolar membrane;F:ATP binding;F:ATPase activity, coupled to transmembrane movement of substances;F:xenobiotic transmembrane transporting ATPase activity;P:transmembrane transport	ath:AT1G30410	AT1G30410.1	sp=:known chromosome:TAIR10:1:10738805:10747323:1 gene:AT1G30410 transcript:AT1G30410.1 gene_biotype:protein_coding transcript_biotype:protein_coding gene_symbol:ATMRP13 description:multidrug resistance-associated protein 13 [Source:TAIR;Acc:AT1G30410]	533.32	493.128	194.471	95.022	-1.82737	7.31989e-05	1.36551e-06	27.3188	25.2862	9.96465	4.86925	-1.82689	3.01822e-05	5.99766e-07	2.3612e-11	1.22477e-09	-1.82713
Citrus_au_0000029373	GO:0005634;GO:0008270	C:nucleus;F:zinc ion binding	-			104.689	142.326	34.8	34.906	-1.82507	0.00118556	3.5437e-05	5.36258	7.29804	1.78315	1.7887	-1.82166	9.66594e-05	2.25547e-06	1.93822e-09	7.27536e-08	-1.82336
Citrus_au_6041						94.8125	86.1972	8.18824	42.6629	-1.82624	0.0314241	0.00234289	4.85667	4.41994	0.419564	2.18619	-1.82023	0.0134186	0.000960642	3.15191e-05	0.000435132	-1.82323
Citrus_au_3843	GO:0005618;GO:0009505;GO:0005886;GO:0004563;GO:0015929;GO:0102148;GO:0005975	C:cell wall;C:plant-type cell wall;C:plasma membrane;F:beta-N-acetylhexosaminidase activity;F:hexosaminidase activity;F:N-acetyl-beta-D-galactosaminidase activity;P:carbohydrate metabolic process	ath:AT1G65590	AT1G65590.1	sp=:known chromosome:TAIR10:1:24385900:24391207:1 gene:AT1G65590 transcript:AT1G65590.1 gene_biotype:protein_coding transcript_biotype:protein_coding gene_symbol:HEXO3 description:Beta-hexosaminidase 3 [Source:UniProtKB/Swiss-Prot;Acc:Q8L7S6]	158.021	216.495	63.4588	42.6629	-1.82083	0.000373146	8.98643e-06	8.09445	11.1012	3.25162	2.18619	-1.81915	4.38689e-05	9.31953e-07	2.21984e-10	9.91076e-09	-1.81999
Citrus_au_0000041413	-	-	-	AT3G05625.1	sp=:known chromosome:TAIR10:3:1632284:1634139:1 gene:AT3G05625 transcript:AT3G05625.1 gene_biotype:protein_coding transcript_biotype:protein_coding description:Tetratricopeptide repeat (TPR)-like superfamily protein [Source:TAIR;Acc:AT3G05625]	75.0599	52.1192	22.5177	13.5746	-1.82044	0.0191933	0.00122323	3.84487	2.67252	1.1538	0.695607	-1.81503	0.00157116	6.49913e-05	1.37911e-06	2.69731e-05	-1.81774
Citrus_au_5317	GO:0009507;GO:0004751;GO:0009052	C:chloroplast;F:ribose-5-phosphate isomerase activity;P:pentose-phosphate shunt, non-oxidative branch	ath:AT5G44520	AT5G44520.1	sp=:known chromosome:TAIR10:5:17934287:17936527:-1 gene:AT5G44520 transcript:AT5G44520.1 gene_biotype:protein_coding transcript_biotype:protein_coding gene_symbol:RPI4 description:Probable ribose-5-phosphate isomerase 4, chloroplastic [Source:UniProtKB/Swiss-Prot;Acc:Q9FI13]	140.243	140.321	42.9883	36.8452	-1.81408	0.000510142	1.31291e-05	7.18383	7.19525	2.20271	1.88808	-1.81137	2.67234e-05	5.17695e-07	1.81576e-10	8.20957e-09	-1.81273
Citrus_au_0000086501	GO:0046872;GO:0016682;GO:0010150	F:metal ion binding;F:oxidoreductase activity, acting on diphenols and related substances as donors, oxygen as acceptor;P:leaf senescence	ath:AT1G17020	AT1G17010.1	sp=:known chromosome:TAIR10:1:5817567:5819352:1 gene:AT1G17010 transcript:AT1G17010.1 gene_biotype:protein_coding transcript_biotype:protein_coding description:2-oxoglutarate (2OG) and Fe(II)-dependent oxygenase superfamily protein [Source:TAIR;Acc:AT1G17010]	483.939	150.344	75.7412	104.718	-1.81301	0.00402507	0.000165367	24.7893	7.70919	3.88097	5.36611	-1.81142	0.00307744	0.000152067	4.65182e-07	1.01996e-05	-1.81222
Citrus_au_8977	GO:0005634;GO:0003700;GO:0008270;GO:0007623;GO:0048579;GO:0006355	C:nucleus;F:DNA-binding transcription factor activity;F:zinc ion binding;P:circadian rhythm;P:negative regulation of long-day photoperiodism, flowering;P:regulation of transcription, DNA-templated	ath:AT3G07650	AT3G07650.1	sp=:known chromosome:TAIR10:3:2441657:2444532:1 gene:AT3G07650 transcript:AT3G07650.1 gene_biotype:protein_coding transcript_biotype:protein_coding gene_symbol:COL9 description:Zinc finger protein CONSTANS-LIKE 9 [Source:UniProtKB/Swiss-Prot;Acc:Q9SSE5]	1499.22	1818.16	333.671	610.855	-1.81196	1.11192e-05	1.59907e-07	76.7961	93.2299	17.0972	31.3023	-1.81199	2.09575e-05	3.90305e-07	1.96006e-12	1.2083e-10	-1.81197
Citrus_au_0000022260	GO:0005737;GO:0047366	C:cytoplasm;F:quercetin-3-sulfate 4'-sulfotransferase activity	ag:AAA33343	AT3G45070.1	sp=:known chromosome:TAIR10:3:16486283:16487349:-1 gene:AT3G45070 transcript:AT3G45070.1 gene_biotype:protein_coding transcript_biotype:protein_coding gene_symbol:SOT5 description:Cytosolic sulfotransferase 5 [Source:UniProtKB/Swiss-Prot;Acc:Q9M1V2]	3683.86	4357.97	1649.93	641.883	-1.81123	0.000197794	4.18344e-06	188.702	223.464	84.5422	32.8923	-1.81144	0.000476625	1.50767e-05	1.54443e-09	5.92205e-08	-1.81134
Citrus_au_0000107351	GO:0005576;GO:0005773;GO:0004185;GO:0051603	C:extracellular region;C:vacuole;F:serine-type carboxypeptidase activity;P:proteolysis involved in cellular protein catabolic process	ath:AT3G45010	AT3G45010.1	sp=:known chromosome:TAIR10:3:16466290:16468989:1 gene:AT3G45010 transcript:AT3G45010.1 gene_biotype:protein_coding transcript_biotype:protein_coding gene_symbol:SCPL48 description:Serine carboxypeptidase-like 48 [Source:UniProtKB/Swiss-Prot;Acc:Q56WF8]	677.514	601.376	169.906	195.862	-1.80561	7.26891e-07	7.52832e-09	34.705	30.8368	8.70596	10.0366	-1.80508	2.46389e-07	2.48264e-09	7.38607e-16	7.19659e-14	-1.80534
Citrus_au_2386	GO:0016021;GO:0016020;GO:0005886;GO:0015293;GO:0003333;GO:0006865	C:integral component of membrane;C:membrane;C:plasma membrane;F:symporter activity;P:amino acid transmembrane transport;P:amino acid transport	ath:AT5G23810	AT5G23810.1	sp=:known chromosome:TAIR10:5:8028378:8030816:1 gene:AT5G23810 transcript:AT5G23810.1 gene_biotype:protein_coding transcript_biotype:protein_coding gene_symbol:AAP7 description:Probable amino acid permease 7 [Source:UniProtKB/Swiss-Prot;Acc:Q9FF99]	278.512	168.385	49.1294	79.5082	-1.79519	0.000682147	1.84709e-05	14.2665	8.6343	2.51739	4.07427	-1.79298	0.000134471	3.33912e-06	1.51164e-09	5.82417e-08	-1.79408
Citrus_au_0000048334	GO:0003690;GO:0006355	F:double-stranded DNA binding;P:regulation of transcription, DNA-templated	-	AT2G21710.1	sp=:known chromosome:TAIR10:2:9270886:9273418:1 gene:AT2G21710 transcript:AT2G21710.1 gene_biotype:protein_coding transcript_biotype:protein_coding gene_symbol:EMB2219 description:Mitochondrial transcription termination factor family protein [Source:TAIR;Acc:AT2G21710]	489.865	254.582	100.306	114.414	-1.79353	0.000201743	4.31028e-06	25.0928	13.0542	5.13966	5.86298	-1.79234	6.66942e-05	1.48135e-06	1.70973e-10	7.77406e-09	-1.79293
Citrus_au_0000013528	GO:0005634;GO:0003677;GO:0009814;GO:0009626;GO:0034052;GO:0043068;GO:2000121	C:nucleus;F:DNA binding;P:defense response, incompatible interaction;P:plant-type hypersensitive response;P:positive regulation of plant-type hypersensitive response;P:positive regulation of programmed cell death;P:regulation of removal of superoxide radicals	ath:AT1G32540	AT1G32540.3	sp=:known chromosome:TAIR10:1:11767680:11769898:1 gene:AT1G32540 transcript:AT1G32540.3 gene_biotype:protein_coding transcript_biotype:protein_coding gene_symbol:LOL1 description:Protein LOL1 [Source:UniProtKB/Swiss-Prot;Acc:Q93ZB1]	203.452	122.28	55.2706	38.7845	-1.79376	0.00131584	4.03093e-05	10.4216	6.27015	2.83206	1.98745	-1.79153	0.000222374	6.08379e-06	5.67196e-09	1.97416e-07	-1.79265
Citrus_au_0000030687	GO:0016021;GO:0005774;GO:0005773;GO:0016756;GO:0036374;GO:0102953;GO:0103068;GO:0006751;GO:0009636;GO:0006805	C:integral component of membrane;C:vacuolar membrane;C:vacuole;F:glutathione gamma-glutamylcysteinyltransferase activity;F:glutathione hydrolase activity;F:hypoglycin A gamma-glutamyl transpeptidase activity;F:leukotriene C4 gamma-glutamyl transferase activity;P:glutathione catabolic process;P:response to toxic substance;P:xenobiotic metabolic process	ath:AT4G29210	AT4G29210.1	sp=:known chromosome:TAIR10:4:14400932:14403519:1 gene:AT4G29210 transcript:AT4G29210.1 gene_biotype:protein_coding transcript_biotype:protein_coding gene_symbol:GGT3 description:Gamma-glutamyltranspeptidase 3 [Source:UniProtKB/Swiss-Prot;Acc:Q9M0G0]	533.32	392.899	145.341	122.171	-1.79225	9.19621e-06	1.27661e-07	27.3188	20.1467	7.44727	6.26047	-1.79152	1.95045e-06	2.59809e-08	1.13897e-13	8.49087e-12	-1.79189
Citrus_au_7418	GO:0102970;GO:0035251;GO:1900994	F:7-deoxyloganetic acid glucosyltransferase activity;F:UDP-glucosyltransferase activity;P:(-)-secologanin biosynthetic process	ag:BAO01109			102.714	98.2247	36.8471	21.3315	-1.79115	0.00423773	0.000177101	5.2614	5.03667	1.88804	1.0931	-1.78806	0.000351844	1.0482e-05	3.91782e-08	1.12234e-06	-1.7896
Citrus_au_0000115224	GO:0009507;GO:0009543;GO:0009535;GO:0005737;GO:0005528;GO:0003755;GO:0061077	C:chloroplast;C:chloroplast thylakoid lumen;C:chloroplast thylakoid membrane;C:cytoplasm;F:FK506 binding;F:peptidyl-prolyl cis-trans isomerase activity;P:chaperone-mediated protein folding	ath:AT1G18170	AT1G18170.1	sp=:known chromosome:TAIR10:1:6254229:6255690:1 gene:AT1G18170 transcript:AT1G18170.1 gene_biotype:protein_coding transcript_biotype:protein_coding gene_symbol:FKBP17-2 description:Peptidyl-prolyl cis-trans isomerase FKBP17-2, chloroplastic [Source:UniProtKB/Swiss-Prot;Acc:Q9LDY5]	560.974	483.105	135.106	166.773	-1.78971	2.98019e-06	3.57927e-08	28.7353	24.7722	6.92281	8.54603	-1.78899	7.76511e-07	9.13229e-09	1.1982e-14	1.00286e-12	-1.78935
Citrus_au_0000045827	GO:0016021;GO:0022857;GO:0006857	C:integral component of membrane;F:transmembrane transporter activity;P:oligopeptide transport	ath:AT5G13400	AT5G13400.1	sp=:known chromosome:TAIR10:5:4296688:4299223:-1 gene:AT5G13400 transcript:AT5G13400.1 gene_biotype:protein_coding transcript_biotype:protein_coding gene_symbol:NPF6.1 description:Protein NRT1/ PTR FAMILY 6.1 [Source:UniProtKB/Swiss-Prot;Acc:Q9LYR6]	440.483	398.913	163.765	79.5082	-1.78828	0.000171783	3.56363e-06	22.5633	20.4551	8.39128	4.07427	-1.78769	5.7223e-05	1.23886e-06	1.19845e-10	5.6084e-09	-1.78799
Citrus_au_0000017685	GO:0005634;GO:0004518;GO:0043565;GO:0050832	C:nucleus;F:nuclease activity;F:sequence-specific DNA binding;P:defense response to fungus	ath:AT1G75380	AT1G75380.1	sp=:known chromosome:TAIR10:1:28281389:28284045:-1 gene:AT1G75380 transcript:AT1G75380.1 gene_biotype:protein_coding transcript_biotype:protein_coding gene_symbol:BBD1 description:Bifunctional nuclease 1 [Source:UniProtKB/Swiss-Prot;Acc:Q9FWS6]	363.448	212.486	75.7412	91.1435	-1.78663	0.000208164	4.48399e-06	18.6172	10.8957	3.88097	4.67051	-1.78509	3.96958e-05	8.30917e-07	1.01774e-10	4.84043e-09	-1.78586
Citrus_au_0000070666	GO:0005634;GO:0003677;GO:0009814;GO:0009626;GO:0034052;GO:0043068;GO:2000121	C:nucleus;F:DNA binding;P:defense response, incompatible interaction;P:plant-type hypersensitive response;P:positive regulation of plant-type hypersensitive response;P:positive regulation of programmed cell death;P:regulation of removal of superoxide radicals	ath:AT1G32540	AT1G32540.3	sp=:known chromosome:TAIR10:1:11767680:11769898:1 gene:AT1G32540 transcript:AT1G32540.3 gene_biotype:protein_coding transcript_biotype:protein_coding gene_symbol:LOL1 description:Protein LOL1 [Source:UniProtKB/Swiss-Prot;Acc:Q93ZB1]	75.0599	42.0963	18.4235	15.5138	-1.78892	0.0292198	0.00211382	3.84487	2.15857	0.94402	0.79498	-1.78225	0.00301867	0.000148598	5.01745e-06	8.53259e-05	-1.78558
Citrus_au_0000042296	GO:0016021;GO:0005886;GO:0005524;GO:0005516;GO:0004672;GO:0009793;GO:0046777;GO:0009733;GO:0009625;GO:0006970	C:integral component of membrane;C:plasma membrane;F:ATP binding;F:calmodulin binding;F:protein kinase activity;P:embryo development ending in seed dormancy;P:protein autophosphorylation;P:response to auxin;P:response to insect;P:response to osmotic stress	ath:AT5G45800	AT5G45800.1	sp=:known chromosome:TAIR10:5:18575536:18579107:-1 gene:AT5G45800 transcript:AT5G45800.1 gene_biotype:protein_coding transcript_biotype:protein_coding gene_symbol:MEE62 description:Leucine-rich repeat protein kinase family protein [Source:TAIR;Acc:AT5G45800]	41.4805	48.1101	14.3294	11.6353	-1.78815	0.0450582	0.00386997	2.12479	2.46694	0.734237	0.596235	-1.77943	0.00268793	0.00012804	7.68919e-06	0.000125183	-1.78379
Citrus_au_3264	GO:0005829;GO:0005739;GO:0005634;GO:0051087;GO:0071629	C:cytosol;C:mitochondrion;C:nucleus;F:chaperone binding;P:cytoplasm protein quality control by the ubiquitin-proteasome system	ath:AT5G52060	AT5G52060.1	sp=:known chromosome:TAIR10:5:21152214:21154244:-1 gene:AT5G52060 transcript:AT5G52060.1 gene_biotype:protein_coding transcript_biotype:protein_coding gene_symbol:BAG1 description:BAG family molecular chaperone regulator 1 [Source:UniProtKB/Swiss-Prot;Acc:Q0WUQ1]	173.823	162.372	51.1765	46.5414	-1.78309	0.000273549	6.20383e-06	8.9039	8.32593	2.62228	2.38494	-1.78086	1.55855e-05	2.80049e-07	4.87831e-11	2.42448e-09	-1.78198
Citrus_au_0000086763	GO:0016021;GO:0005886;GO:0022857	C:integral component of membrane;C:plasma membrane;F:transmembrane transporter activity	ath:AT3G28130	AT3G28130.1	sp=:known chromosome:TAIR10:3:10465516:10468911:1 gene:AT3G28130 transcript:AT3G28130.1 gene_biotype:protein_coding transcript_biotype:protein_coding description:WAT1-related protein At3g28130 [Source:UniProtKB/Swiss-Prot;Acc:Q56X95]	381.225	208.477	47.0824	124.11	-1.78258	0.00325216	0.00012557	19.5279	10.6901	2.41249	6.35984	-1.78092	0.0019077	8.39113e-05	2.04079e-07	4.92916e-06	-1.78175
Citrus_au_3606	GO:0031969;GO:0016021;GO:0070204;GO:0070205;GO:0046872;GO:0030976;GO:0009063;GO:0009234;GO:0042550;GO:0042372	C:chloroplast membrane;C:integral component of membrane;F:2-succinyl-5-enolpyruvyl-6-hydroxy-3-cyclohexene-1-carboxylic-acid synthase activity;F:2-succinyl-6-hydroxy-2,4-cyclohexadiene-1-carboxylate synthase activity;F:metal ion binding;F:thiamine pyrophosphate binding;P:cellular amino acid catabolic process;P:menaquinone biosynthetic process;P:photosystem I stabilization;P:phylloquinone biosynth…	ath:AT1G68890	AT1G68890.1	sp=:known chromosome:TAIR10:1:25896945:25906714:1 gene:AT1G68890 transcript:AT1G68890.1 gene_biotype:protein_coding transcript_biotype:protein_coding gene_symbol:PHYLLO description:Protein PHYLLO, chloroplastic [Source:UniProtKB/Swiss-Prot;Acc:Q15KI9]	233.081	194.445	81.8824	42.6629	-1.78164	0.00061968	1.65282e-05	11.9393	9.97056	4.19564	2.18619	-1.78034	0.000104585	2.49261e-06	1.02636e-09	4.07694e-08	-1.78099
Citrus_au_0000028297	GO:0005666;GO:0000418;GO:0005654;GO:0005634;GO:0003677;GO:0003899;GO:0046872;GO:0031047;GO:0010495;GO:0030422;GO:0006355;GO:0006383	C:DNA-directed RNA polymerase III complex;C:DNA-directed RNA polymerase IV complex;C:nucleoplasm;C:nucleus;F:DNA binding;F:DNA-directed 5'-3' RNA polymerase activity;F:metal ion binding;P:gene silencing by RNA;P:long-distance posttranscriptional gene silencing;P:production of siRNA involved in RNA interference;P:regulation of transcription, DNA-templated;P:transcription by RNA polymerase III	ath:AT1G63020	AT1G63020.1	sp=:known chromosome:TAIR10:1:23355017:23362564:-1 gene:AT1G63020 transcript:AT1G63020.1 gene_biotype:protein_coding transcript_biotype:protein_coding gene_symbol:NRPD1 description:DNA-directed RNA polymerase IV subunit 1 [Source:UniProtKB/Swiss-Prot;Acc:Q9LQ02]	341.72	304.697	112.588	75.6297	-1.78132	4.46047e-05	7.5139e-07	17.5043	15.624	5.76901	3.87553	-1.78046	5.53935e-06	8.50187e-08	2.00473e-12	1.22875e-10	-1.78089
Citrus_au_0000053655	GO:0005524;GO:0004672	F:ATP binding;F:protein kinase activity	-			67.1588	64.1468	28.6588	9.69612	-1.78097	0.0315663	0.00235842	3.44014	3.28926	1.46847	0.496862	-1.77699	0.0040487	0.000214333	7.83389e-06	0.00012728	-1.77898
Citrus_au_0000037184	GO:0016021;GO:0005886;GO:0010204;GO:0042742	C:integral component of membrane;C:plasma membrane;P:defense response signaling pathway, resistance gene-independent;P:defense response to bacterium	ath:AT2G15042	AT1G47885.1	sp=:known chromosome:TAIR10:1:17642397:17642805:-1 gene:AT1G47885 transcript:AT1G47885.1 gene_biotype:protein_coding transcript_biotype:protein_coding description:Ribonuclease inhibitor [Source:TAIR;Acc:AT1G47885]	112.59	38.0871	24.5647	19.3922	-1.77887	0.0350621	0.00273116	5.7673	1.953	1.25869	0.993725	-1.77348	0.0125159	0.000878093	3.3433e-05	0.000458199	-1.77617
Citrus_au_0000015899	GO:0016021;GO:0004970	C:integral component of membrane;F:ionotropic glutamate receptor activity	-			1995.01	1240.84	425.788	521.651	-1.77191	5.99128e-06	7.83112e-08	102.192	63.6266	21.8173	26.7312	-1.77172	1.13572e-05	1.96278e-07	5.04257e-13	3.43195e-11	-1.77181
Citrus_au_0000030699	GO:0016021;GO:0005351;GO:0005355;GO:0046323	C:integral component of membrane;F:carbohydrate:proton symporter activity;F:glucose transmembrane transporter activity;P:glucose import	ath:AT3G05165	AT3G05165.2	sp=:known chromosome:TAIR10:3:1458136:1462917:-1 gene:AT3G05165 transcript:AT3G05165.2 gene_biotype:protein_coding transcript_biotype:protein_coding description:Sugar transporter ERD6-like 11 [Source:UniProtKB/Swiss-Prot;Acc:Q94AF9]	128.392	132.303	55.2706	21.3315	-1.7706	0.0056482	0.000254606	6.57674	6.78409	2.83206	1.0931	-1.76843	0.00150403	6.18858e-05	2.98838e-07	6.92165e-06	-1.76952
Citrus_au_4443	-	-	-			373.324	256.587	96.2118	89.2043	-1.76472	6.11189e-05	1.10914e-06	19.1231	13.157	4.92988	4.57113	-1.76356	7.92527e-06	1.28808e-07	4.36839e-12	2.5402e-10	-1.76414
Citrus_au_0000051342	GO:0005794;GO:0000139;GO:0016021;GO:0009834;GO:0045492	C:Golgi apparatus;C:Golgi membrane;C:integral component of membrane;P:plant-type secondary cell wall biogenesis;P:xylan biosynthetic process	ath:AT5G67210	AT5G67210.1	sp=:known chromosome:TAIR10:5:26818949:26820157:1 gene:AT5G67210 transcript:AT5G67210.1 gene_biotype:protein_coding transcript_biotype:protein_coding gene_symbol:IRX15-L description:Protein IRX15-LIKE [Source:UniProtKB/Swiss-Prot;Acc:Q9FH92]	146.169	106.243	53.2236	21.3315	-1.76309	0.00706362	0.000341326	7.48737	5.44783	2.72717	1.0931	-1.76067	0.00215207	9.78824e-05	6.0854e-07	1.3031e-05	-1.76188
Citrus_au_7413	GO:0043231;GO:0004519;GO:0003723;GO:0008270;GO:0009451	C:intracellular membrane-bounded organelle;F:endonuclease activity;F:RNA binding;F:zinc ion binding;P:RNA modification	ath:AT3G23330	AT3G23330.1	sp=:known chromosome:TAIR10:3:8347200:8349347:1 gene:AT3G23330 transcript:AT3G23330.1 gene_biotype:protein_coding transcript_biotype:protein_coding gene_symbol:PCMP-H32 description:Putative pentatricopeptide repeat-containing protein At3g23330 [Source:UniProtKB/Swiss-Prot;Acc:Q9LW63]	161.971	142.326	47.0824	42.6629	-1.76212	0.000551289	1.43429e-05	8.29682	7.29804	2.41249	2.18619	-1.75969	3.49824e-05	7.13705e-07	2.69273e-10	1.18808e-08	-1.76091
Citrus_au_0000078363	GO:0005737;GO:0005654;GO:0005634;GO:0030154;GO:0007623;GO:0009908;GO:0048578;GO:0009585;GO:0042752;GO:0006355;GO:0009637;GO:0009409;GO:0010218;GO:0042542;GO:0080167;GO:0010378	C:cytoplasm;C:nucleoplasm;C:nucleus;P:cell differentiation;P:circadian rhythm;P:flower development;P:positive regulation of long-day photoperiodism, flowering;P:red, far-red light phototransduction;P:regulation of circadian rhythm;P:regulation of transcription, DNA-templated;P:response to blue light;P:response to cold;P:response to far red light;P:response to hydrogen peroxide;P:response to karri…	ath:AT1G22770	AT1G22770.1	sp=:known chromosome:TAIR10:1:8061844:8067716:1 gene:AT1G22770 transcript:AT1G22770.1 gene_biotype:protein_coding transcript_biotype:protein_coding gene_symbol:GI description:Protein GIGANTEA [Source:UniProtKB/Swiss-Prot;Acc:Q9SQI2]	5293.7	4027.21	614.118	2137.02	-1.76028	0.00224611	7.95276e-05	271.164	206.504	31.4673	109.508	-1.76032	0.00473037	0.000260466	3.87199e-07	8.63748e-06	-1.7603
Citrus_au_0000018061	GO:0005794;GO:0016021;GO:0009705;GO:0005774;GO:0005351;GO:0005355;GO:0042593;GO:0046323;GO:0010030	C:Golgi apparatus;C:integral component of membrane;C:plant-type vacuole membrane;C:vacuolar membrane;F:carbohydrate:proton symporter activity;F:glucose transmembrane transporter activity;P:glucose homeostasis;P:glucose import;P:positive regulation of seed germination	ath:AT1G75220	AT1G75220.1	sp=:known chromosome:TAIR10:1:28229157:28232831:-1 gene:AT1G75220 transcript:AT1G75220.1 gene_biotype:protein_coding transcript_biotype:protein_coding description:Sugar transporter ERD6-like 6 [Source:UniProtKB/Swiss-Prot;Acc:Q9FRL3]	104.689	44.1009	24.5647	19.3922	-1.76074	0.0273634	0.00194111	5.36258	2.26136	1.25869	0.993725	-1.75556	0.0067054	0.00039932	1.16813e-05	0.000180461	-1.75815
Citrus_au_6527	GO:0043231;GO:0004519;GO:0003723;GO:0009451	C:intracellular membrane-bounded organelle;F:endonuclease activity;F:RNA binding;P:RNA modification	ath:AT3G50420	AT1G77150.1	sp=:known chromosome:TAIR10:1:28992876:28993170:-1 gene:AT1G77150 transcript:AT1G77150.1 gene_biotype:protein_coding transcript_biotype:protein_coding description:Pentatricopeptide repeat (PPR) superfamily protein [Source:TAIR;Acc:AT1G77150]	61.2331	60.1376	16.3765	19.3922	-1.76154	0.0198475	0.00127669	3.1366	3.08368	0.839128	0.993725	-1.75419	0.00119686	4.64782e-05	1.04673e-06	2.12232e-05	-1.75786
Citrus_au_0000029728	GO:0016021	C:integral component of membrane	cic:CICLE_v10004563mg			132.342	192.44	59.3647	36.8452	-1.75703	0.00148731	4.6722e-05	6.77911	9.86777	3.04184	1.88808	-1.75523	0.000252941	7.10153e-06	7.57378e-09	2.58007e-07	-1.75613
Citrus_au_0000030481	GO:0008422;GO:0102483;GO:0005975;GO:1901657	F:beta-glucosidase activity;F:scopolin beta-glucosidase activity;P:carbohydrate metabolic process;P:glycosyl compound metabolic process	-	AT5G44640.1	sp=:known chromosome:TAIR10:5:18011146:18012882:1 gene:AT5G44640 transcript:AT5G44640.1 gene_biotype:protein_coding transcript_biotype:protein_coding gene_symbol:BGLU13 description:Beta-glucosidase 13 [Source:UniProtKB/Swiss-Prot;Acc:Q9LU02]	880.966	645.477	223.129	228.828	-1.75591	2.82204e-06	3.36146e-08	45.1266	33.0981	11.4331	11.726	-1.75549	1.28235e-06	1.60014e-08	1.94491e-14	1.60273e-12	-1.7557
Citrus_au_0000093250	GO:0016021;GO:0005509;GO:0055085	C:integral component of membrane;F:calcium ion binding;P:transmembrane transport	-			519.493	617.413	259.977	77.5689	-1.75318	0.00287704	0.000107342	26.6105	31.6591	13.3212	3.9749	-1.75282	0.00274251	0.000131239	2.6876e-07	6.27484e-06	-1.753
Citrus_au_0000043059	GO:0016021;GO:0005886;GO:0005524;GO:0004674	C:integral component of membrane;C:plasma membrane;F:ATP binding;F:protein serine/threonine kinase activity	ath:AT1G70530	AT1G70530.1	sp=:known chromosome:TAIR10:1:26588750:26591379:-1 gene:AT1G70530 transcript:AT1G70530.1 gene_biotype:protein_coding transcript_biotype:protein_coding gene_symbol:CRK3 description:Cysteine-rich receptor-like protein kinase 3 [Source:UniProtKB/Swiss-Prot;Acc:Q9CAL2]	227.155	118.271	26.6118	75.6297	-1.75377	0.0101693	0.0005393	11.6358	6.06457	1.36358	3.87553	-1.75098	0.00584309	0.000337795	3.00919e-06	5.4071e-05	-1.75237
Citrus_au_0000098997	GO:0009507;GO:0043023;GO:0090071;GO:0017148	C:chloroplast;F:ribosomal large subunit binding;P:negative regulation of ribosome biogenesis;P:negative regulation of translation	ath:AT3G12930	AT3G12930.1	sp=:known chromosome:TAIR10:3:4128407:4129956:1 gene:AT3G12930 transcript:AT3G12930.1 gene_biotype:protein_coding transcript_biotype:protein_coding gene_symbol:IJ description:Protein Iojap, chloroplastic [Source:UniProtKB/Swiss-Prot;Acc:Q9LDY9]	288.388	256.587	90.0706	71.7513	-1.75265	5.59651e-05	9.95137e-07	14.7724	13.157	4.61521	3.67678	-1.75151	5.19679e-06	7.894e-08	2.44898e-12	1.47288e-10	-1.75208
Citrus_au_3434	GO:0005737;GO:0047501;GO:0006952	C:cytoplasm;F:(+)-neomenthol dehydrogenase activity;P:defense response	ath:AT3G61220	AT3G61220.1	sp=:known chromosome:TAIR10:3:22662960:22664493:1 gene:AT3G61220 transcript:AT3G61220.1 gene_biotype:protein_coding transcript_biotype:protein_coding gene_symbol:SDR1 description:(+)-neomenthol dehydrogenase [Source:UniProtKB/Swiss-Prot;Acc:Q9M2E2]	242.957	212.486	67.553	67.8728	-1.7498	9.49841e-05	1.8134e-06	12.4452	10.8957	3.4614	3.47804	-1.74816	5.81838e-06	9.00138e-08	4.96933e-12	2.85991e-10	-1.74898
Citrus_au_7289						98.763	42.0963	22.5177	19.3922	-1.75011	0.0307822	0.00227617	5.05903	2.15857	1.1538	0.993725	-1.74457	0.00669693	0.000398264	1.35195e-05	0.000204908	-1.74734
Citrus_au_0000088865	GO:0005737	C:cytoplasm	-	AT2G29500.1	sp=:known chromosome:TAIR10:2:12633091:12633805:-1 gene:AT2G29500 transcript:AT2G29500.1 gene_biotype:protein_coding transcript_biotype:protein_coding gene_symbol:HSP17.6B description:17.6 kDa class I heat shock protein 2 [Source:UniProtKB/Swiss-Prot;Acc:Q9ZW31]	12299.9	3788.67	3003.04	1789.9	-1.74711	0.00269715	9.8947e-05	630.052	194.272	153.875	91.7208	-1.74692	0.00598774	0.00034855	6.27084e-07	1.34012e-05	-1.74701
Citrus_au_1802	GO:0005634;GO:0004518;GO:0043565;GO:0050832	C:nucleus;F:nuclease activity;F:sequence-specific DNA binding;P:defense response to fungus	ath:AT1G75380	AT1G75380.1	sp=:known chromosome:TAIR10:1:28281389:28284045:-1 gene:AT1G75380 transcript:AT1G75380.1 gene_biotype:protein_coding transcript_biotype:protein_coding gene_symbol:BBD1 description:Bifunctional nuclease 1 [Source:UniProtKB/Swiss-Prot;Acc:Q9FWS6]	754.549	553.266	153.529	236.585	-1.74452	3.13024e-05	5.03359e-07	38.651	28.3698	7.86683	12.1234	-1.74393	1.23045e-05	2.1572e-07	3.34997e-12	1.98864e-10	-1.74422
Citrus_au_0000050213	-	-	cic:CICLE_v10017066mg			104.689	88.2018	22.5177	34.906	-1.74577	0.00572005	0.000258737	5.36258	4.52273	1.1538	1.7887	-1.74076	0.000525071	1.70186e-05	8.91277e-08	2.36513e-06	-1.74326
Citrus_au_0000024511	GO:0009507;GO:0009570;GO:0005739;GO:0003723;GO:0000373;GO:0006397	C:chloroplast;C:chloroplast stroma;C:mitochondrion;F:RNA binding;P:Group II intron splicing;P:mRNA processing	zma:100126360	AT3G18390.1	sp=:known chromosome:TAIR10:3:6313485:6317971:1 gene:AT3G18390 transcript:AT3G18390.1 gene_biotype:protein_coding transcript_biotype:protein_coding gene_symbol:EMB1865 description:CRS1 / YhbY (CRM) domain-containing protein [Source:TAIR;Acc:AT3G18390]	3008.32	2211.06	755.365	804.778	-1.74218	5.0725e-07	5.00035e-09	154.098	113.377	38.7048	41.2396	-1.74215	3.59063e-06	5.11891e-08	9.44544e-15	8.01013e-13	-1.74217
Citrus_au_0000019888	GO:0016021	C:integral component of membrane	cic:CICLE_v10017398mg	AT3G48660.1	sp=:known chromosome:TAIR10:3:18029659:18030133:1 gene:AT3G48660 transcript:AT3G48660.1 gene_biotype:protein_coding transcript_biotype:protein_coding description:Protein of unknown function (DUF 3339) [Source:TAIR;Acc:AT3G48660]	902.694	457.046	259.977	147.381	-1.7397	0.00056853	1.48801e-05	46.2396	23.436	13.3212	7.55231	-1.73916	0.000399297	1.22569e-05	4.27233e-09	1.53192e-07	-1.73943
Citrus_au_4615	-	-	cic:CICLE_v10009829mg	AT2G18910.1	sp=:known chromosome:TAIR10:2:8192708:8194338:-1 gene:AT2G18910 transcript:AT2G18910.1 gene_biotype:protein_coding transcript_biotype:protein_coding description:hydroxyproline-rich glycoprotein family protein [Source:TAIR;Acc:AT2G18910]	266.66	192.44	71.6471	65.9336	-1.73897	0.000203806	4.37417e-06	13.6594	9.86777	3.67119	3.37866	-1.7374	1.82765e-05	3.34104e-07	4.12877e-11	2.06155e-09	-1.73818
Citrus_au_0000019268	-	-	-			140.243	164.376	36.8471	54.2983	-1.73892	0.00108747	3.19905e-05	7.18383	8.42872	1.88804	2.78243	-1.73592	0.000109884	2.64974e-06	2.0506e-09	7.66131e-08	-1.73742
Citrus_au_0000047408	GO:0016491	F:oxidoreductase activity	cic:CICLE_v10015756mg	AT3G20790.1	sp=:known chromosome:TAIR10:3:7268752:7271287:1 gene:AT3G20790 transcript:AT3G20790.1 gene_biotype:protein_coding transcript_biotype:protein_coding description:NAD(P)-binding Rossmann-fold superfamily protein [Source:TAIR;Acc:AT3G20790]	84.9362	88.2018	28.6588	23.2707	-1.73852	0.00654459	0.000308079	4.35077	4.52273	1.46847	1.19247	-1.73444	0.00043198	1.3341e-05	8.34752e-08	2.23176e-06	-1.73648
Citrus_au_0000083255	GO:0030774;GO:0008171;GO:0046983	F:anthranilate N-methyltransferase activity;F:O-methyltransferase activity;F:protein dimerization activity	-	AT5G54160.1	sp=:known chromosome:TAIR10:5:21981996:21984363:1 gene:AT5G54160 transcript:AT5G54160.1 gene_biotype:protein_coding transcript_biotype:protein_coding gene_symbol:OMT1 description:Flavone 3'-O-methyltransferase 1 [Source:UniProtKB/Swiss-Prot;Acc:Q9FK25]	116.54	122.28	32.753	38.7845	-1.73821	0.00186823	6.24182e-05	5.96966	6.27015	1.67826	1.98745	-1.73466	0.000137766	3.43664e-06	4.99005e-09	1.76168e-07	-1.73644
Citrus_au_0000074382	GO:0006353	P:DNA-templated transcription, termination	-	AT4G26370.1	sp=:known chromosome:TAIR10:4:13333724:13336230:-1 gene:AT4G26370 transcript:AT4G26370.1 gene_biotype:protein_coding transcript_biotype:protein_coding description:antitermination NusB domain-containing protein [Source:TAIR;Acc:AT4G26370]	140.243	100.229	47.0824	25.2099	-1.73693	0.00506502	0.000221207	7.18383	5.13946	2.41249	1.29184	-1.73443	0.000992673	3.70054e-05	1.60614e-07	3.99119e-06	-1.73568
Citrus_au_4851	GO:0009507;GO:0009569;GO:0009570;GO:0043036;GO:0019203;GO:0008138;GO:0005983	C:chloroplast;C:chloroplast starch grain;C:chloroplast stroma;C:starch grain;F:carbohydrate phosphatase activity;F:protein tyrosine/serine/threonine phosphatase activity;P:starch catabolic process	ath:AT3G01510	AT3G01510.1	sp=:known chromosome:TAIR10:3:198679:201742:-1 gene:AT3G01510 transcript:AT3G01510.1 gene_biotype:protein_coding transcript_biotype:protein_coding gene_symbol:LSF1 description:Phosphoglucan phosphatase LSF1, chloroplastic [Source:UniProtKB/Swiss-Prot;Acc:F4J117]	217.279	212.486	57.3177	71.7513	-1.73449	0.000168449	3.4787e-06	11.1299	10.8957	2.93695	3.67678	-1.73253	1.22747e-05	2.14432e-07	2.15758e-11	1.13012e-09	-1.73351
Citrus_au_0000053771	-	-	cic:CICLE_v10016407mg	AT2G20520.1	sp=:known chromosome:TAIR10:2:8840663:8841461:1 gene:AT2G20520 transcript:AT2G20520.1 gene_biotype:protein_coding transcript_biotype:protein_coding gene_symbol:FLA6 description:Fasciclin-like arabinogalactan protein 6 [Source:UniProtKB/Swiss-Prot;Acc:Q9SIL7]	116.54	70.1605	36.8471	19.3922	-1.73439	0.0134278	0.000772844	5.96966	3.59762	1.88804	0.993725	-1.73107	0.00244581	0.000114072	1.52024e-06	2.93218e-05	-1.73273
Citrus_au_928	GO:0005737;GO:0043874;GO:0000287;GO:0046570;GO:0019509	C:cytoplasm;F:acireductone synthase activity;F:magnesium ion binding;F:methylthioribulose 1-phosphate dehydratase activity;P:L-methionine salvage from methylthioadenosine	rcu:8265316	AT5G53850.1	sp=:known chromosome:TAIR10:5:21860997:21864907:-1 gene:AT5G53850 transcript:AT5G53850.1 gene_biotype:protein_coding transcript_biotype:protein_coding description:Probable bifunctional methylthioribulose-1-phosphate dehydratase/enolase-phosphatase E1 [Source:UniProtKB/Swiss-Prot;Acc:Q9FN41]	418.755	384.881	100.306	141.563	-1.73141	2.75947e-05	4.38161e-07	21.4503	19.7355	5.13966	7.25419	-1.73043	4.98314e-06	7.47499e-08	1.04971e-12	6.74339e-11	-1.73092
Citrus_au_8978	GO:0005634;GO:0003700;GO:0008270;GO:0007623;GO:0048579;GO:0006355	C:nucleus;F:DNA-binding transcription factor activity;F:zinc ion binding;P:circadian rhythm;P:negative regulation of long-day photoperiodism, flowering;P:regulation of transcription, DNA-templated	ath:AT3G07650	AT3G07650.1	sp=:known chromosome:TAIR10:3:2441657:2444532:1 gene:AT3G07650 transcript:AT3G07650.1 gene_biotype:protein_coding transcript_biotype:protein_coding gene_symbol:COL9 description:Zinc finger protein CONSTANS-LIKE 9 [Source:UniProtKB/Swiss-Prot;Acc:Q9SSE5]	2008.84	2495.71	464.683	893.982	-1.72888	5.15335e-05	8.97958e-07	102.901	127.973	23.8103	45.8107	-1.72902	0.00010547	2.51698e-06	6.28671e-11	3.06738e-09	-1.72895
Citrus_au_0000005932	GO:0016788	F:hydrolase activity, acting on ester bonds	-	AT3G16370.1	sp=:known chromosome:TAIR10:3:5556710:5558589:1 gene:AT3G16370 transcript:AT3G16370.1 gene_biotype:protein_coding transcript_biotype:protein_coding gene_symbol:APG description:GDSL esterase/lipase APG [Source:UniProtKB/Swiss-Prot;Acc:Q9LU14]	235.056	284.651	110.541	46.5414	-1.72832	0.00164441	5.31448e-05	12.0405	14.5961	5.66412	2.38494	-1.72746	0.000524257	1.69759e-05	1.96912e-08	6.07526e-07	-1.72789
Citrus_au_0000030690	GO:0016021;GO:0005774;GO:0005773;GO:0016756;GO:0036374;GO:0102953;GO:0103068;GO:0006751;GO:0009636;GO:0006805	C:integral component of membrane;C:vacuolar membrane;C:vacuole;F:glutathione gamma-glutamylcysteinyltransferase activity;F:glutathione hydrolase activity;F:hypoglycin A gamma-glutamyl transpeptidase activity;F:leukotriene C4 gamma-glutamyl transferase activity;P:glutathione catabolic process;P:response to toxic substance;P:xenobiotic metabolic process	ath:AT4G29210	AT4G29210.1	sp=:known chromosome:TAIR10:4:14400932:14403519:1 gene:AT4G29210 transcript:AT4G29210.1 gene_biotype:protein_coding transcript_biotype:protein_coding gene_symbol:GGT3 description:Gamma-glutamyltranspeptidase 3 [Source:UniProtKB/Swiss-Prot;Acc:Q9M0G0]	312.091	276.633	98.2589	79.5082	-1.72837	5.20045e-05	9.08489e-07	15.9865	14.1849	5.03477	4.07427	-1.72736	5.01562e-06	7.55723e-08	2.14961e-12	1.30508e-10	-1.72786
Citrus_au_0000069620	GO:0048046;GO:0005618;GO:0030145;GO:0045735;GO:0009734	C:apoplast;C:cell wall;F:manganese ion binding;F:nutrient reservoir activity;P:auxin-activated signaling pathway	pper:18770577	AT1G72610.1	sp=:known chromosome:TAIR10:1:27339114:27340044:-1 gene:AT1G72610 transcript:AT1G72610.1 gene_biotype:protein_coding transcript_biotype:protein_coding gene_symbol:GLP1 description:Germin-like protein subfamily 3 member 1 [Source:UniProtKB/Swiss-Prot;Acc:P94040]	389.126	238.546	143.294	46.5414	-1.72722	0.00569633	0.000257309	19.9326	12.2319	7.34237	2.38494	-1.72618	0.0041336	0.000219729	1.00007e-06	2.03544e-05	-1.7267
Citrus_au_0000032047	GO:0005576;GO:0003993;GO:0046872;GO:0009846;GO:0009845	C:extracellular region;F:acid phosphatase activity;F:metal ion binding;P:pollen germination;P:seed germination	ath:AT3G07130	AT3G07130.1	sp=:known chromosome:TAIR10:3:2255710:2258005:-1 gene:AT3G07130 transcript:AT3G07130.1 gene_biotype:protein_coding transcript_biotype:protein_coding gene_symbol:PAP15 description:Purple acid phosphatase 15 [Source:UniProtKB/Swiss-Prot;Acc:Q9SFU3]	422.706	306.702	110.541	110.536	-1.72226	4.23874e-05	7.10071e-07	21.6527	15.7268	5.66412	5.66423	-1.72128	6.7993e-06	1.06902e-07	2.36903e-12	1.43016e-10	-1.72177
Citrus_au_5923	GO:0009507;GO:0043231;GO:0005739;GO:0004519;GO:0003723;GO:0008270;GO:0009451	C:chloroplast;C:intracellular membrane-bounded organelle;C:mitochondrion;F:endonuclease activity;F:RNA binding;F:zinc ion binding;P:RNA modification	ath:AT5G04780	AT5G04780.1	sp=:known chromosome:TAIR10:5:1384540:1386447:1 gene:AT5G04780 transcript:AT5G04780.1 gene_biotype:protein_coding transcript_biotype:protein_coding gene_symbol:PCMP-H16 description:Pentatricopeptide repeat-containing protein At5g04780 [Source:UniProtKB/Swiss-Prot;Acc:Q9LZ19]	122.466	172.394	36.8471	52.359	-1.7231	0.00181978	6.00677e-05	6.2732	8.83988	1.88804	2.68306	-1.72017	0.000247542	6.90364e-06	9.37334e-09	3.12224e-07	-1.72163
Citrus_au_0000072860	GO:0009507;GO:0003723;GO:0006397	C:chloroplast;F:RNA binding;P:mRNA processing	-	AT2G37220.1	sp=:known chromosome:TAIR10:2:15634525:15636409:-1 gene:AT2G37220 transcript:AT2G37220.1 gene_biotype:protein_coding transcript_biotype:protein_coding gene_symbol:CP29B description:RNA-binding protein CP29B, chloroplastic [Source:UniProtKB/Swiss-Prot;Acc:Q9ZUU4]	3843.86	2748.29	806.541	1194.56	-1.71981	7.68982e-06	1.03871e-07	196.898	140.924	41.3271	61.2134	-1.71981	2.86758e-05	5.62674e-07	1.83932e-12	1.14266e-10	-1.71981
Citrus_au_2385	GO:0016021;GO:0016020;GO:0005886;GO:0015293;GO:0003333;GO:0006865	C:integral component of membrane;C:membrane;C:plasma membrane;F:symporter activity;P:amino acid transmembrane transport;P:amino acid transport	ath:AT5G23810	AT5G23810.1	sp=:known chromosome:TAIR10:5:8028378:8030816:1 gene:AT5G23810 transcript:AT5G23810.1 gene_biotype:protein_coding transcript_biotype:protein_coding gene_symbol:AAP7 description:Probable amino acid permease 7 [Source:UniProtKB/Swiss-Prot;Acc:Q9FF99]	298.264	294.674	65.5059	114.414	-1.71891	0.000246909	5.51494e-06	15.2783	15.11	3.35651	5.86298	-1.71741	3.7547e-05	7.77739e-07	1.16558e-10	5.47055e-09	-1.71816
Citrus_au_0000093253	GO:0016021;GO:0005509;GO:0055085	C:integral component of membrane;F:calcium ion binding;P:transmembrane transport	-			466.161	473.082	196.518	89.2043	-1.71824	0.000433662	1.07008e-05	23.8786	24.2583	10.0695	4.57113	-1.71781	0.000187931	4.98906e-06	1.31618e-09	5.13902e-08	-1.71803
Citrus_au_0000040977	-	-	cic:CICLE_v10012464mg	AT4G24380.2	sp=:known chromosome:TAIR10:4:12612535:12613717:1 gene:AT4G24380 transcript:AT4G24380.2 gene_biotype:protein_coding transcript_biotype:protein_coding description:INVOLVED IN: 10-formyltetrahydrofolate biosynthetic process, folic acid and derivative biosynthetic process; EXPRESSED IN: 24 plant structures; EXPRESSED DURING: 15 growth stages; CONTAINS InterPro DOMAIN/s: Serine hydrolase (InterPro:IP…	156.046	182.417	79.8353	23.2707	-1.7181	0.0108453	0.00058767	7.99327	9.35382	4.09075	1.19247	-1.71649	0.00583564	0.000337148	3.25616e-06	5.79564e-05	-1.71729
Citrus_au_0000075722	GO:0005634;GO:0004518;GO:0043565;GO:0050832	C:nucleus;F:nuclease activity;F:sequence-specific DNA binding;P:defense response to fungus	ath:AT1G75380	AT1G75380.1	sp=:known chromosome:TAIR10:1:28281389:28284045:-1 gene:AT1G75380 transcript:AT1G75380.1 gene_biotype:protein_coding transcript_biotype:protein_coding gene_symbol:BBD1 description:Bifunctional nuclease 1 [Source:UniProtKB/Swiss-Prot;Acc:Q9FWS6]	1402.43	926.119	282.494	426.629	-1.71497	3.66442e-05	6.0243e-07	71.8383	47.4886	14.475	21.8619	-1.71469	2.71581e-05	5.27811e-07	9.46811e-12	5.23293e-10	-1.71483
Citrus_au_0000073597	GO:0005634;GO:0003677;GO:0003700;GO:0006351	C:nucleus;F:DNA binding;F:DNA-binding transcription factor activity;P:transcription, DNA-templated	-	AT2G40340.1	sp=:known chromosome:TAIR10:2:16848438:16850487:-1 gene:AT2G40340 transcript:AT2G40340.1 gene_biotype:protein_coding transcript_biotype:protein_coding gene_symbol:DREB2C description:Dehydration-responsive element-binding protein 2C [Source:UniProtKB/Swiss-Prot;Acc:Q8LFR2]	7476.36	2595.94	1608.99	1466.05	-1.71174	0.00106744	3.13012e-05	382.969	133.112	82.4444	75.1256	-1.71155	0.00211448	9.5843e-05	6.1874e-08	1.69815e-06	-1.71165
Citrus_au_0000069779	GO:0048046;GO:0016788;GO:0016042	C:apoplast;F:hydrolase activity, acting on ester bonds;P:lipid catabolic process	ath:AT3G16370	AT3G16370.1	sp=:known chromosome:TAIR10:3:5556710:5558589:1 gene:AT3G16370 transcript:AT3G16370.1 gene_biotype:protein_coding transcript_biotype:protein_coding gene_symbol:APG description:GDSL esterase/lipase APG [Source:UniProtKB/Swiss-Prot;Acc:Q9LU14]	1461.69	1948.46	708.283	333.546	-1.7111	0.000208502	4.50097e-06	74.8737	99.9112	36.2923	17.0921	-1.71123	0.000311912	9.06855e-06	1.01725e-09	4.04576e-08	-1.71117
Citrus_au_0000105970	-	-	-			90.862	60.1376	30.7059	15.5138	-1.71175	0.0233249	0.00157314	4.65431	3.08368	1.57337	0.79498	-1.70799	0.00327927	0.000165007	4.19588e-06	7.24694e-05	-1.70987
Citrus_au_0000123658	GO:0031225;GO:0005886;GO:0009834	C:anchored component of membrane;C:plasma membrane;P:plant-type secondary cell wall biogenesis	ath:AT5G03170	AT5G03170.1	sp=:known chromosome:TAIR10:5:752750:753657:-1 gene:AT5G03170 transcript:AT5G03170.1 gene_biotype:protein_coding transcript_biotype:protein_coding gene_symbol:FLA11 description:Fasciclin-like arabinogalactan protein 11 [Source:UniProtKB/Swiss-Prot;Acc:Q8LEJ6]	173.823	134.307	61.4118	32.9668	-1.7096	0.00270507	9.94064e-05	8.9039	6.88688	3.14673	1.68933	-1.70781	0.000492523	1.57639e-05	3.33372e-08	9.67988e-07	-1.70871
Citrus_au_0000034405	GO:0019898;GO:0005886;GO:0003824;GO:0007165	C:extrinsic component of membrane;C:plasma membrane;F:catalytic activity;P:signal transduction	ath:AT5G65280	AT5G65280.1	sp=:known chromosome:TAIR10:5:26085973:26088153:-1 gene:AT5G65280 transcript:AT5G65280.1 gene_biotype:protein_coding transcript_biotype:protein_coding gene_symbol:GCL1 description:LanC-like protein GCL1 [Source:UniProtKB/Swiss-Prot;Acc:Q9FJN7]	1538.73	1389.18	466.73	430.508	-1.7064	3.52232e-07	3.35135e-09	78.8198	71.233	23.9152	22.0607	-1.70633	1.62244e-06	2.10178e-08	2.69015e-15	2.44987e-13	-1.70637
Citrus_au_8754	GO:0005576;GO:0016747;GO:0071493;GO:0051555;GO:0006508;GO:0019748	C:extracellular region;F:transferase activity, transferring acyl groups other than amino-acyl groups;P:cellular response to UV-B;P:flavonol biosynthetic process;P:proteolysis;P:secondary metabolic process	-	AT2G22960.1	sp=:known chromosome:TAIR10:2:9770894:9772932:1 gene:AT2G22960 transcript:AT2G22960.1 gene_biotype:protein_coding transcript_biotype:protein_coding gene_symbol:SCPL52 description:Putative serine carboxypeptidase-like 52 [Source:UniProtKB/Swiss-Prot;Acc:Q8S8P0]	983.68	910.082	264.071	316.093	-1.70646	1.27755e-06	1.41481e-08	50.388	46.6663	13.5309	16.1977	-1.70624	1.09404e-06	1.32482e-08	6.97508e-15	6.02677e-13	-1.70635
Citrus_au_0000075720	GO:0005634;GO:0004518;GO:0043565;GO:0050832	C:nucleus;F:nuclease activity;F:sequence-specific DNA binding;P:defense response to fungus	ath:AT1G75380	AT1G75380.1	sp=:known chromosome:TAIR10:1:28281389:28284045:-1 gene:AT1G75380 transcript:AT1G75380.1 gene_biotype:protein_coding transcript_biotype:protein_coding gene_symbol:BBD1 description:Bifunctional nuclease 1 [Source:UniProtKB/Swiss-Prot;Acc:Q9FWS6]	1384.66	855.958	249.741	438.265	-1.70297	0.00017787	3.73429e-06	70.9277	43.891	12.7967	22.4582	-1.70264	0.000142629	3.5773e-06	3.47844e-10	1.50682e-08	-1.70281
Citrus_au_0000034491	GO:0005737;GO:0005634;GO:0009881;GO:0007623;GO:0009908;GO:0009911;GO:0016567;GO:0018298;GO:0010468;GO:0006355;GO:0009637	C:cytoplasm;C:nucleus;F:photoreceptor activity;P:circadian rhythm;P:flower development;P:positive regulation of flower development;P:protein ubiquitination;P:protein-chromophore linkage;P:regulation of gene expression;P:regulation of transcription, DNA-templated;P:response to blue light	ath:AT1G68050	AT1G68050.1	sp=:known chromosome:TAIR10:1:25508676:25510889:1 gene:AT1G68050 transcript:AT1G68050.1 gene_biotype:protein_coding transcript_biotype:protein_coding gene_symbol:ADO3 description:Adagio protein 3 [Source:UniProtKB/Swiss-Prot;Acc:Q9C9W9]	2178.71	1790.1	315.247	903.678	-1.70273	0.00133137	4.09513e-05	111.602	91.7908	16.1532	46.3076	-1.70269	0.00199729	8.87866e-05	7.42907e-08	2.0046e-06	-1.70271
Citrus_au_3671						359.497	376.862	176.047	50.4198	-1.70288	0.00579202	0.000262715	18.4149	19.3244	9.02063	2.58368	-1.70219	0.00443398	0.000241091	1.11316e-06	2.2372e-05	-1.70253
Citrus_au_0000075043	GO:0030774;GO:0008171;GO:0046983	F:anthranilate N-methyltransferase activity;F:O-methyltransferase activity;F:protein dimerization activity	-	AT5G54160.1	sp=:known chromosome:TAIR10:5:21981996:21984363:1 gene:AT5G54160 transcript:AT5G54160.1 gene_biotype:protein_coding transcript_biotype:protein_coding gene_symbol:OMT1 description:Flavone 3'-O-methyltransferase 1 [Source:UniProtKB/Swiss-Prot;Acc:Q9FK25]	2000.94	1567.59	724.659	374.27	-1.69961	9.50694e-05	1.81799e-06	102.496	80.3812	37.1314	19.1789	-1.69955	0.000154513	3.92355e-06	1.9021e-10	8.58786e-09	-1.69958
Citrus_au_0000093116	GO:0009507;GO:0005829;GO:0005739;GO:0005524;GO:0044183;GO:0051082;GO:0006458;GO:0061077;GO:0007005;GO:0042026	C:chloroplast;C:cytosol;C:mitochondrion;F:ATP binding;F:protein binding involved in protein folding;F:unfolded protein binding;P:'de novo' protein folding;P:chaperone-mediated protein folding;P:mitochondrion organization;P:protein refolding	ath:AT5G18820	AT5G18820.1	sp=:known chromosome:TAIR10:5:6271489:6274327:1 gene:AT5G18820 transcript:AT5G18820.1 gene_biotype:protein_coding transcript_biotype:protein_coding gene_symbol:CPN60A2 description:Chaperonin 60 subunit alpha 2, chloroplastic [Source:UniProtKB/Swiss-Prot;Acc:Q56XV8]	248.883	300.688	90.0706	79.5082	-1.69673	9.57757e-05	1.84345e-06	12.7488	15.4184	4.61521	4.07427	-1.69567	9.00425e-06	1.50839e-07	8.31713e-12	4.63676e-10	-1.6962
Citrus_au_0000005374	GO:0005829;GO:0004134;GO:0102500;GO:0010297;GO:2001070;GO:0000025;GO:0000023;GO:0005976;GO:0005983	C:cytosol;F:4-alpha-glucanotransferase activity;F:beta-maltose 4-alpha-glucanotransferase activity;F:heteropolysaccharide binding;F:starch binding;P:maltose catabolic process;P:maltose metabolic process;P:polysaccharide metabolic process;P:starch catabolic process	ath:AT2G40840	AT2G40840.1	sp=:known chromosome:TAIR10:2:17044963:17050947:1 gene:AT2G40840 transcript:AT2G40840.1 gene_biotype:protein_coding transcript_biotype:protein_coding gene_symbol:DPE2 description:4-alpha-glucanotransferase DPE2 [Source:UniProtKB/Swiss-Prot;Acc:Q8RXD9]	493.815	493.128	153.529	151.259	-1.69519	5.93344e-06	7.7185e-08	25.2952	25.2862	7.86683	7.75105	-1.69464	1.38306e-06	1.76032e-08	4.78702e-14	3.77962e-12	-1.69492
Citrus_au_1580	GO:0005634;GO:0003700;GO:0043565;GO:0044212;GO:0045893;GO:0010200;GO:0006351	C:nucleus;F:DNA-binding transcription factor activity;F:sequence-specific DNA binding;F:transcription regulatory region DNA binding;P:positive regulation of transcription, DNA-templated;P:response to chitin;P:transcription, DNA-templated	ath:AT1G75490	AT1G75490.1	sp=:known chromosome:TAIR10:1:28335502:28336706:1 gene:AT1G75490 transcript:AT1G75490.1 gene_biotype:protein_coding transcript_biotype:protein_coding gene_symbol:DREB2D description:Dehydration-responsive element-binding protein 2D [Source:UniProtKB/Swiss-Prot;Acc:Q9LQZ2]	3071.53	1128.58	712.377	585.646	-1.69421	0.00114678	3.40213e-05	157.336	57.8704	36.5021	30.0105	-1.69393	0.00174999	7.50089e-05	5.30449e-08	1.48119e-06	-1.69407
Citrus_au_0000053525	GO:0016021;GO:0005886;GO:0005524;GO:0004675;GO:0007166;GO:0006468	C:integral component of membrane;C:plasma membrane;F:ATP binding;F:transmembrane receptor protein serine/threonine kinase activity;P:cell surface receptor signaling pathway;P:protein phosphorylation	ath:AT5G18500	AT1G56720.1	sp=:known chromosome:TAIR10:1:21263420:21265620:-1 gene:AT1G56720 transcript:AT1G56720.1 gene_biotype:protein_coding transcript_biotype:protein_coding description:Protein kinase superfamily protein [Source:TAIR;Acc:AT1G56720]	195.551	174.399	77.7883	36.8452	-1.69289	0.00240067	8.61235e-05	10.0169	8.94267	3.98586	1.88808	-1.69156	0.00050751	1.62911e-05	3.00036e-08	8.81572e-07	-1.69223
Citrus_au_0000003130	GO:0009507;GO:0009535;GO:0016021;GO:0010190	C:chloroplast;C:chloroplast thylakoid membrane;C:integral component of membrane;P:cytochrome b6f complex assembly	ath:AT1G59840	AT1G59840.1	sp=:known chromosome:TAIR10:1:22026546:22028419:1 gene:AT1G59840 transcript:AT1G59840.1 gene_biotype:protein_coding transcript_biotype:protein_coding gene_symbol:CCB4 description:cofactor assembly of complex C [Source:TAIR;Acc:AT1G59840]	543.197	499.142	159.671	162.895	-1.69213	5.76554e-06	7.42816e-08	27.8247	25.5945	8.1815	8.34729	-1.69158	1.62244e-06	2.10615e-08	5.48996e-14	4.2935e-12	-1.69185
Citrus_au_3390	GO:0009507;GO:0004640;GO:0000162	C:chloroplast;F:phosphoribosylanthranilate isomerase activity;P:tryptophan biosynthetic process	ath:AT1G07780	AT1G07780.1	sp=:known chromosome:TAIR10:1:2410120:2412677:-1 gene:AT1G07780 transcript:AT1G07780.1 gene_biotype:protein_coding transcript_biotype:protein_coding gene_symbol:PAI1 description:N-(5'-phosphoribosyl)anthranilate isomerase 1, chloroplastic [Source:UniProtKB/Swiss-Prot;Acc:Q42440]	248.883	290.665	75.7412	91.1435	-1.69219	0.000110228	2.18008e-06	12.7488	14.9044	3.88097	4.67051	-1.69083	1.09551e-05	1.88304e-07	1.21191e-11	6.55514e-10	-1.69151
Citrus_au_8039	GO:0005874;GO:0005634;GO:0009524;GO:0005819;GO:0000922;GO:0008017;GO:0007049;GO:0051301;GO:0000226	C:microtubule;C:nucleus;C:phragmoplast;C:spindle;C:spindle pole;F:microtubule binding;P:cell cycle;P:cell division;P:microtubule cytoskeleton organization	ath:AT1G27920	AT1G27920.1	sp=:known chromosome:TAIR10:1:9726948:9729848:1 gene:AT1G27920 transcript:AT1G27920.1 gene_biotype:protein_coding transcript_biotype:protein_coding gene_symbol:MAP65-8 description:65-kDa microtubule-associated protein 8 [Source:UniProtKB/Swiss-Prot;Acc:Q9C7G0]	100.738	108.248	53.2236	11.6353	-1.69261	0.0380776	0.00306464	5.16021	5.55062	2.72717	0.596235	-1.68986	0.021484	0.00175928	7.07949e-05	0.000875383	-1.69124
Citrus_au_0000117937	GO:0016021;GO:0005886;GO:0005524;GO:0004675;GO:0007166;GO:0007623;GO:0006468	C:integral component of membrane;C:plasma membrane;F:ATP binding;F:transmembrane receptor protein serine/threonine kinase activity;P:cell surface receptor signaling pathway;P:circadian rhythm;P:protein phosphorylation	ath:AT4G03390	AT3G28890.2	sp=:known chromosome:TAIR10:3:10896289:10898841:-1 gene:AT3G28890 transcript:AT3G28890.2 gene_biotype:protein_coding transcript_biotype:protein_coding gene_symbol:AtRLP43 description:receptor like protein 43 [Source:TAIR;Acc:AT3G28890]	138.268	94.2156	45.0353	27.1491	-1.68989	0.00642115	0.000299063	7.08265	4.8311	2.3076	1.39121	-1.68733	0.00106569	4.03921e-05	2.32315e-07	5.53276e-06	-1.68861
Citrus_au_0000028509	GO:0005737	C:cytoplasm	-	AT2G29500.1	sp=:known chromosome:TAIR10:2:12633091:12633805:-1 gene:AT2G29500 transcript:AT2G29500.1 gene_biotype:protein_coding transcript_biotype:protein_coding gene_symbol:HSP17.6B description:17.6 kDa class I heat shock protein 2 [Source:UniProtKB/Swiss-Prot;Acc:Q9ZW31]	2749.56	892.041	683.718	446.021	-1.68877	0.00330503	0.000128465	140.844	45.7412	35.0336	22.8557	-1.68842	0.00505353	0.000281906	6.56716e-07	1.39785e-05	-1.6886
Citrus_au_0000116194	GO:0016021;GO:0008643	C:integral component of membrane;P:carbohydrate transport	ath:AT1G12500	AT1G12500.1	sp=:known chromosome:TAIR10:1:4263150:4265044:-1 gene:AT1G12500 transcript:AT1G12500.1 gene_biotype:protein_coding transcript_biotype:protein_coding description:Probable sugar phosphate/phosphate translocator At1g12500 [Source:UniProtKB/Swiss-Prot;Acc:Q9LDH3]	379.25	224.514	139.2	48.4806	-1.68764	0.00650279	0.000304894	19.4267	11.5124	7.13259	2.48431	-1.68661	0.00413537	0.000219953	1.17477e-06	2.34779e-05	-1.68712
Citrus_au_0000021261	-	-	-			126.417	104.238	36.8471	34.906	-1.68502	0.0031922	0.000122486	6.47556	5.34504	1.88804	1.7887	-1.68191	0.000281086	8.01449e-06	2.13431e-08	6.56596e-07	-1.68346
Citrus_au_0000074386	-	-	-			343.695	336.771	104.4	108.597	-1.67557	3.34718e-05	5.42967e-07	17.6054	17.2686	5.34944	5.56486	-1.67463	3.57849e-06	5.09044e-08	8.90528e-13	5.82587e-11	-1.6751
Citrus_au_0000014805	GO:0006355	P:regulation of transcription, DNA-templated	osa:4332285	AT1G80490.1	sp=:known chromosome:TAIR10:1:30260931:30267038:-1 gene:AT1G80490 transcript:AT1G80490.1 gene_biotype:protein_coding transcript_biotype:protein_coding gene_symbol:TPR1 description:Topless-related protein 1 [Source:UniProtKB/Swiss-Prot;Acc:Q0WV90]	6909.46	5893.48	1967.22	2045.88	-1.67368	1.92011e-07	1.75503e-09	353.93	302.2	100.8	104.838	-1.67381	5.02638e-06	7.58912e-08	5.00196e-15	4.45397e-13	-1.67374
Citrus_au_0000022470						79.0104	42.0963	20.4706	17.453	-1.67642	0.0414422	0.00345567	4.04723	2.15857	1.04891	0.894352	-1.67065	0.00635467	0.000372883	1.8764e-05	0.00027516	-1.67353
Citrus_au_0000040912	GO:0016021	C:integral component of membrane	-			478.013	240.55	118.729	106.657	-1.67309	0.000788889	2.19026e-05	24.4857	12.3347	6.08368	5.46549	-1.67207	0.000275926	7.85016e-06	4.0378e-09	1.45925e-07	-1.67258
Citrus_au_0000016582	GO:0003723;GO:0006353;GO:0006355	F:RNA binding;P:DNA-templated transcription, termination;P:regulation of transcription, DNA-templated	cic:CICLE_v10015880mg	AT4G26370.1	sp=:known chromosome:TAIR10:4:13333724:13336230:-1 gene:AT4G26370 transcript:AT4G26370.1 gene_biotype:protein_coding transcript_biotype:protein_coding description:antitermination NusB domain-containing protein [Source:TAIR;Acc:AT4G26370]	132.342	72.1651	40.9412	23.2707	-1.67401	0.015684	0.000937438	6.77911	3.70041	2.09782	1.19247	-1.671	0.0040489	0.000214469	3.30121e-06	5.85956e-05	-1.67251
Citrus_au_0000111885	GO:0005737;GO:0005829;GO:0005634;GO:0009927;GO:0043424;GO:0009736;GO:0000160	C:cytoplasm;C:cytosol;C:nucleus;F:histidine phosphotransfer kinase activity;F:protein histidine kinase binding;P:cytokinin-activated signaling pathway;P:phosphorelay signal transduction system	ath:AT3G21510	AT3G21510.1	sp=:known chromosome:TAIR10:3:7578175:7579599:-1 gene:AT3G21510 transcript:AT3G21510.1 gene_biotype:protein_coding transcript_biotype:protein_coding gene_symbol:AHP1 description:Histidine-containing phosphotransfer protein 1 [Source:UniProtKB/Swiss-Prot;Acc:Q9ZNV9]	136.293	118.271	45.0353	34.906	-1.67236	0.00262515	9.54869e-05	6.98147	6.06457	2.3076	1.7887	-1.66992	0.000248947	6.95058e-06	1.46896e-08	4.69013e-07	-1.67114
Citrus_au_2261	GO:0009507;GO:0010287;GO:0046872;GO:0016702	C:chloroplast;C:plastoglobule;F:metal ion binding;F:oxidoreductase activity, acting on single donors with incorporation of molecular oxygen, incorporation of two atoms of oxygen	ath:AT4G19170	AT4G19170.1	sp=:known chromosome:TAIR10:4:10481786:10483857:1 gene:AT4G19170 transcript:AT4G19170.1 gene_biotype:protein_coding transcript_biotype:protein_coding gene_symbol:CCD4 description:Probable carotenoid cleavage dioxygenase 4, chloroplastic [Source:UniProtKB/Swiss-Prot;Acc:O49675]	744.673	234.537	176.047	131.867	-1.66955	0.00622773	0.000286364	38.1451	12.0263	9.02063	6.75733	-1.66865	0.00556086	0.000316935	1.56242e-06	3.0063e-05	-1.6691
Citrus_au_1554	GO:0016868;GO:0005975	F:intramolecular transferase activity, phosphotransferases;P:carbohydrate metabolic process	-	AT1G70820.1	sp=:known chromosome:TAIR10:1:26705518:26708264:1 gene:AT1G70820 transcript:AT1G70820.1 gene_biotype:protein_coding transcript_biotype:protein_coding description:phosphoglucomutase, putative / glucose phosphomutase, putative [Source:TAIR;Acc:AT1G70820]	2496.73	1806.13	397.13	956.037	-1.66865	0.000784351	2.17277e-05	127.892	92.6131	20.3489	48.9906	-1.66859	0.00120822	4.7189e-05	2.22474e-08	6.79851e-07	-1.66862
Citrus_au_0000073737						641.96	441.009	151.482	190.044	-1.66455	6.11189e-05	1.10792e-06	32.8837	22.6136	7.76194	9.7385	-1.66389	2.1274e-05	3.96864e-07	1.29501e-11	6.96525e-10	-1.66422
Citrus_au_0000096853	GO:0003824;GO:0050662	F:catalytic activity;F:coenzyme binding	-	AT2G33600.1	sp=:known chromosome:TAIR10:2:14226766:14228711:1 gene:AT2G33600 transcript:AT2G33600.1 gene_biotype:protein_coding transcript_biotype:protein_coding description:NAD(P)-binding Rossmann-fold superfamily protein [Source:TAIR;Acc:AT2G33600]	337.77	368.844	114.635	108.597	-1.66252	3.73037e-05	6.15599e-07	17.3019	18.9132	5.8739	5.56486	-1.66173	4.44413e-06	6.52977e-08	1.28008e-12	8.07761e-11	-1.66212
Citrus_au_0000104353	GO:0008138;GO:0005983	F:protein tyrosine/serine/threonine phosphatase activity;P:starch catabolic process	-	AT3G01510.1	sp=:known chromosome:TAIR10:3:198679:201742:-1 gene:AT3G01510 transcript:AT3G01510.1 gene_biotype:protein_coding transcript_biotype:protein_coding gene_symbol:LSF1 description:Phosphoglucan phosphatase LSF1, chloroplastic [Source:UniProtKB/Swiss-Prot;Acc:F4J117]	351.596	370.848	96.2118	131.867	-1.66245	7.22795e-05	1.3416e-06	18.0102	19.016	4.92988	6.75733	-1.66146	1.14332e-05	1.97948e-07	7.95558e-12	4.44293e-10	-1.66195
Citrus_au_4535	GO:0009507;GO:0009534;GO:0009543;GO:0009579;GO:0031977;GO:0008233;GO:0004252;GO:0010206;GO:0006508	C:chloroplast;C:chloroplast thylakoid;C:chloroplast thylakoid lumen;C:thylakoid;C:thylakoid lumen;F:peptidase activity;F:serine-type endopeptidase activity;P:photosystem II repair;P:proteolysis	ath:AT5G39830	AT5G39830.1	sp=:known chromosome:TAIR10:5:15942797:15945827:1 gene:AT5G39830 transcript:AT5G39830.1 gene_biotype:protein_coding transcript_biotype:protein_coding gene_symbol:DEGP8 description:Protease Do-like 8, chloroplastic [Source:UniProtKB/Swiss-Prot;Acc:Q9LU10]	61.2331	78.1789	26.6118	17.453	-1.66396	0.0239349	0.00162847	3.1366	4.00878	1.36358	0.894352	-1.65974	0.00233695	0.000107604	2.9013e-06	5.23671e-05	-1.66185
Citrus_au_7023	-	-	-	AT4G29310.1	sp=:known chromosome:TAIR10:4:14437561:14439723:-1 gene:AT4G29310 transcript:AT4G29310.1 gene_biotype:protein_coding transcript_biotype:protein_coding description:Protein of unknown function (DUF1005) [Source:TAIR;Acc:AT4G29310]	156.046	102.234	40.9412	40.7237	-1.66137	0.00380904	0.000154353	7.99327	5.24225	2.09782	2.08682	-1.65857	0.000573027	1.88947e-05	6.02334e-08	1.6588e-06	-1.65997
Citrus_au_0000034974	GO:0005829;GO:0016621;GO:0050662;GO:0007623;GO:0009809;GO:0009409	C:cytosol;F:cinnamoyl-CoA reductase activity;F:coenzyme binding;P:circadian rhythm;P:lignin biosynthetic process;P:response to cold	ath:AT1G15950	AT2G33590.1	sp=:known chromosome:TAIR10:2:14224268:14226602:1 gene:AT2G33590 transcript:AT2G33590.1 gene_biotype:protein_coding transcript_biotype:protein_coding description:NAD(P)-binding Rossmann-fold superfamily protein [Source:TAIR;Acc:AT2G33590]	102.714	80.1835	30.7059	27.1491	-1.66136	0.00890189	0.000455297	5.2614	4.11157	1.57337	1.39121	-1.65764	0.000826406	2.9544e-05	2.57245e-07	6.05896e-06	-1.6595
Citrus_au_5184						152.095	244.56	22.5177	102.779	-1.65974	0.0301613	0.0022111	7.79091	12.5403	1.1538	5.26674	-1.65803	0.0261435	0.00231068	6.73613e-05	0.000838576	-1.65889
Citrus_au_829	-	-	-			104.689	114.261	24.5647	44.6021	-1.65956	0.0075213	0.000371889	5.36258	5.85899	1.25869	2.28557	-1.65537	0.00119393	4.62212e-05	3.24513e-07	7.41983e-06	-1.65746
Citrus_au_0000077853	GO:0016021;GO:0000325;GO:0005774;GO:0005524;GO:0042626;GO:0008559;GO:0055085	C:integral component of membrane;C:plant-type vacuole;C:vacuolar membrane;F:ATP binding;F:ATPase activity, coupled to transmembrane movement of substances;F:xenobiotic transmembrane transporting ATPase activity;P:transmembrane transport	ath:AT1G30410	AT1G30410.1	sp=:known chromosome:TAIR10:1:10738805:10747323:1 gene:AT1G30410 transcript:AT1G30410.1 gene_biotype:protein_coding transcript_biotype:protein_coding gene_symbol:ATMRP13 description:multidrug resistance-associated protein 13 [Source:TAIR;Acc:AT1G30410]	519.493	467.069	210.847	102.779	-1.65458	0.000509579	1.30987e-05	26.6105	23.9499	10.8038	5.26674	-1.65418	0.000222123	6.06196e-06	1.92606e-09	7.2382e-08	-1.65438
Citrus_au_0000096849	GO:0003824;GO:0050662	F:catalytic activity;F:coenzyme binding	-	AT2G33590.1	sp=:known chromosome:TAIR10:2:14224268:14226602:1 gene:AT2G33590 transcript:AT2G33590.1 gene_biotype:protein_coding transcript_biotype:protein_coding description:NAD(P)-binding Rossmann-fold superfamily protein [Source:TAIR;Acc:AT2G33590]	1129.85	1278.93	390.988	376.209	-1.65066	1.37091e-06	1.53102e-08	57.8754	65.5796	20.0342	19.2783	-1.65064	1.96359e-06	2.62171e-08	1.46313e-14	1.21824e-12	-1.65065
Citrus_au_0000075040	GO:0047763;GO:0046983;GO:0009809	F:caffeate O-methyltransferase activity;F:protein dimerization activity;P:lignin biosynthetic process	-	AT5G54160.1	sp=:known chromosome:TAIR10:5:21981996:21984363:1 gene:AT5G54160 transcript:AT5G54160.1 gene_biotype:protein_coding transcript_biotype:protein_coding gene_symbol:OMT1 description:Flavone 3'-O-methyltransferase 1 [Source:UniProtKB/Swiss-Prot;Acc:Q9FK25]	1544.65	1302.98	546.565	360.696	-1.65054	1.71249e-05	2.55356e-07	79.1233	66.813	28.0059	18.4833	-1.65047	2.59358e-05	5.00819e-07	3.92455e-12	2.29358e-10	-1.6505
Citrus_au_0000022447	GO:0005737;GO:0005874;GO:0005525;GO:0003924;GO:0005200;GO:0007017	C:cytoplasm;C:microtubule;F:GTP binding;F:GTPase activity;F:structural constituent of cytoskeleton;P:microtubule-based process	-	AT1G50010.1	sp=:known chromosome:TAIR10:1:18517586:18520000:1 gene:AT1G50010 transcript:AT1G50010.1 gene_biotype:protein_coding transcript_biotype:protein_coding gene_symbol:TUBA4 description:Tubulin alpha-4 chain [Source:UniProtKB/Swiss-Prot;Acc:Q0WV25]	4955.93	5205.91	1523.01	1716.21	-1.6494	2.68988e-07	2.50897e-09	253.862	266.944	78.0389	87.9446	-1.6496	5.88649e-06	9.12648e-08	8.47524e-15	7.26423e-13	-1.6495
Citrus_au_0000016583	GO:0003723;GO:0006353;GO:0006355	F:RNA binding;P:DNA-templated transcription, termination;P:regulation of transcription, DNA-templated	cic:CICLE_v10015880mg	AT4G26370.1	sp=:known chromosome:TAIR10:4:13333724:13336230:-1 gene:AT4G26370 transcript:AT4G26370.1 gene_biotype:protein_coding transcript_biotype:protein_coding description:antitermination NusB domain-containing protein [Source:TAIR;Acc:AT4G26370]	347.646	308.706	106.447	102.779	-1.64956	6.01322e-05	1.08424e-06	17.8078	15.8295	5.45434	5.26674	-1.64863	7.18588e-06	1.14325e-07	3.80777e-12	2.23148e-10	-1.64909
Citrus_au_828	GO:0005789;GO:0016021;GO:0102343;GO:0102344;GO:0102345;GO:0102158;GO:0006633	C:endoplasmic reticulum membrane;C:integral component of membrane;F:3-hydroxy-arachidoyl-CoA dehydratase activity;F:3-hydroxy-behenoyl-CoA dehydratase activity;F:3-hydroxy-lignoceroyl-CoA dehydratase activity;F:very-long-chain 3-hydroxyacyl-CoA dehydratase activity;P:fatty acid biosynthetic process	-	AT5G59770.1	sp=:known chromosome:TAIR10:5:24079392:24081216:-1 gene:AT5G59770 transcript:AT5G59770.1 gene_biotype:protein_coding transcript_biotype:protein_coding description:Protein-tyrosine phosphatase-like, PTPLA [Source:TAIR;Acc:AT5G59770]	211.353	220.505	30.7059	106.657	-1.6499	0.0120831	0.000671327	10.8263	11.3068	1.57337	5.46549	-1.64802	0.00683923	0.000408997	4.4228e-06	7.59792e-05	-1.64896
Citrus_au_1556	GO:0016868;GO:0005975	F:intramolecular transferase activity, phosphotransferases;P:carbohydrate metabolic process	-	AT1G70820.1	sp=:known chromosome:TAIR10:1:26705518:26708264:1 gene:AT1G70820 transcript:AT1G70820.1 gene_biotype:protein_coding transcript_biotype:protein_coding description:phosphoglucomutase, putative / glucose phosphomutase, putative [Source:TAIR;Acc:AT1G70820]	2318.96	1739.98	431.93	862.955	-1.64798	0.000244907	5.43966e-06	118.786	89.2211	22.132	44.2207	-1.64792	0.000375789	1.14181e-05	1.52184e-09	5.85643e-08	-1.64795
Citrus_au_0000046902	GO:0043231;GO:0005739;GO:0004519;GO:0003723;GO:0009451	C:intracellular membrane-bounded organelle;C:mitochondrion;F:endonuclease activity;F:RNA binding;P:RNA modification	ath:AT5G42450	AT5G42450.1	sp=:known chromosome:TAIR10:5:16977297:16979016:1 gene:AT5G42450 transcript:AT5G42450.1 gene_biotype:protein_coding transcript_biotype:protein_coding gene_symbol:PCMP-E102 description:Pentatricopeptide repeat-containing protein At5g42450, mitochondrial [Source:UniProtKB/Swiss-Prot;Acc:Q9FIH2]	134.318	102.234	32.753	42.6629	-1.64805	0.00469581	0.000200416	6.88029	5.24225	1.67826	2.18619	-1.64462	0.000597965	1.98103e-05	8.07735e-08	2.16676e-06	-1.64633
Citrus_au_0000067457	GO:0005737;GO:0043874;GO:0000287;GO:0046570;GO:0019509	C:cytoplasm;F:acireductone synthase activity;F:magnesium ion binding;F:methylthioribulose 1-phosphate dehydratase activity;P:L-methionine salvage from methylthioadenosine	rcu:8265316	AT5G53850.1	sp=:known chromosome:TAIR10:5:21860997:21864907:-1 gene:AT5G53850 transcript:AT5G53850.1 gene_biotype:protein_coding transcript_biotype:protein_coding description:Probable bifunctional methylthioribulose-1-phosphate dehydratase/enolase-phosphatase E1 [Source:UniProtKB/Swiss-Prot;Acc:Q9FN41]	1015.28	849.945	270.212	325.79	-1.64572	5.86921e-06	7.60238e-08	52.0069	43.5826	13.8456	16.6946	-1.64548	4.29843e-06	6.26206e-08	1.61759e-13	1.17316e-11	-1.6456
Citrus_au_0000037185	GO:0016021;GO:0005886;GO:0090406;GO:0005524;GO:0004674;GO:0009846;GO:0009860;GO:0080092	C:integral component of membrane;C:plasma membrane;C:pollen tube;F:ATP binding;F:protein serine/threonine kinase activity;P:pollen germination;P:pollen tube growth;P:regulation of pollen tube growth	ath:AT2G07040	AT2G07040.1	sp=:known chromosome:TAIR10:2:2916538:2918942:1 gene:AT2G07040 transcript:AT2G07040.1 gene_biotype:protein_coding transcript_biotype:protein_coding gene_symbol:PRK2 description:Pollen receptor-like kinase 2 [Source:UniProtKB/Swiss-Prot;Acc:Q84JQ4]	67.1588	70.1605	22.5177	21.3315	-1.64722	0.0211358	0.00138	3.44014	3.59762	1.1538	1.0931	-1.64207	0.00163625	6.88067e-05	1.63034e-06	3.12414e-05	-1.64464
Citrus_au_7545	GO:0043231;GO:0004519;GO:0003723;GO:0009451	C:intracellular membrane-bounded organelle;F:endonuclease activity;F:RNA binding;P:RNA modification	ath:AT5G08305	AT5G08305.1	sp=:known chromosome:TAIR10:5:2670134:2671765:-1 gene:AT5G08305 transcript:AT5G08305.1 gene_biotype:protein_coding transcript_biotype:protein_coding gene_symbol:PCMP-E105 description:Pentatricopeptide repeat-containing protein At5g08305 [Source:UniProtKB/Swiss-Prot;Acc:P0C8Q7]	75.0599	74.1697	20.4706	27.1491	-1.64623	0.0177356	0.00109802	3.84487	3.8032	1.04891	1.39121	-1.64061	0.00152601	6.2933e-05	1.20843e-06	2.40256e-05	-1.64342
Citrus_au_4902	-	-	-	AT3G05625.1	sp=:known chromosome:TAIR10:3:1632284:1634139:1 gene:AT3G05625 transcript:AT3G05625.1 gene_biotype:protein_coding transcript_biotype:protein_coding description:Tetratricopeptide repeat (TPR)-like superfamily protein [Source:TAIR;Acc:AT3G05625]	108.639	72.1651	30.7059	27.1491	-1.64481	0.0124181	0.000696521	5.56494	3.70041	1.57337	1.39121	-1.64108	0.00157196	6.50735e-05	8.11744e-07	1.69079e-05	-1.64295
Citrus_au_0000038629	GO:0009507;GO:0009534;GO:0009543;GO:0009579;GO:0031977;GO:0008233;GO:0004252;GO:0010206;GO:0006508	C:chloroplast;C:chloroplast thylakoid;C:chloroplast thylakoid lumen;C:thylakoid;C:thylakoid lumen;F:peptidase activity;F:serine-type endopeptidase activity;P:photosystem II repair;P:proteolysis	ath:AT5G39830	AT5G39830.1	sp=:known chromosome:TAIR10:5:15942797:15945827:1 gene:AT5G39830 transcript:AT5G39830.1 gene_biotype:protein_coding transcript_biotype:protein_coding gene_symbol:DEGP8 description:Protease Do-like 8, chloroplastic [Source:UniProtKB/Swiss-Prot;Acc:Q9LU10]	136.293	132.303	51.1765	34.906	-1.64346	0.00299813	0.000112982	6.98147	6.78409	2.62228	1.7887	-1.64144	0.000314298	9.16735e-06	2.24633e-08	6.82545e-07	-1.64245
Citrus_au_0000010810	GO:0005576;GO:0016747;GO:0071493;GO:0051555;GO:0006508;GO:0019748	C:extracellular region;F:transferase activity, transferring acyl groups other than amino-acyl groups;P:cellular response to UV-B;P:flavonol biosynthetic process;P:proteolysis;P:secondary metabolic process	-	AT2G22960.1	sp=:known chromosome:TAIR10:2:9770894:9772932:1 gene:AT2G22960 transcript:AT2G22960.1 gene_biotype:protein_coding transcript_biotype:protein_coding gene_symbol:SCPL52 description:Putative serine carboxypeptidase-like 52 [Source:UniProtKB/Swiss-Prot;Acc:Q8S8P0]	337.77	258.592	90.0706	100.84	-1.64301	0.000170625	3.52895e-06	17.3019	13.2598	4.61521	5.16737	-1.64183	2.05271e-05	3.8101e-07	3.80982e-11	1.91723e-09	-1.64242
Citrus_au_0000017072	GO:0047763;GO:0046983;GO:0009809	F:caffeate O-methyltransferase activity;F:protein dimerization activity;P:lignin biosynthetic process	-	AT5G54160.1	sp=:known chromosome:TAIR10:5:21981996:21984363:1 gene:AT5G54160 transcript:AT5G54160.1 gene_biotype:protein_coding transcript_biotype:protein_coding gene_symbol:OMT1 description:Flavone 3'-O-methyltransferase 1 [Source:UniProtKB/Swiss-Prot;Acc:Q9FK25]	136.293	126.289	53.2236	31.0276	-1.64245	0.00447191	0.000188882	6.98147	6.47572	2.72717	1.58996	-1.64052	0.000704537	2.4286e-05	9.26614e-08	2.44473e-06	-1.64148
Citrus_au_363	GO:0005886	C:plasma membrane	osa:4345499	AT5G62740.1	sp=:known chromosome:TAIR10:5:25200947:25202756:1 gene:AT5G62740 transcript:AT5G62740.1 gene_biotype:protein_coding transcript_biotype:protein_coding gene_symbol:HIR1 description:Hypersensitive-induced response protein 1 [Source:UniProtKB/Swiss-Prot;Acc:Q9FM19]	77.0352	98.2247	36.8471	19.3922	-1.64292	0.0178273	0.0011117	3.94605	5.03667	1.88804	0.993725	-1.64004	0.00256691	0.000121315	2.26832e-06	4.21037e-05	-1.64148
Citrus_au_0000051383	-	-	cic:CICLE_v10021011mg	AT1G53345.1	sp=:known chromosome:TAIR10:1:19902495:19903700:1 gene:AT1G53345 transcript:AT1G53345.1 gene_biotype:protein_coding transcript_biotype:protein_coding description:unknown protein; INVOLVED IN: biological_process unknown; LOCATED IN: endomembrane system; EXPRESSED IN: 8 plant structures; EXPRESSED DURING: 4 anthesis, F mature embryo stage, petal differentiation and expansion stage, E expanded cotyl…	199.501	114.261	71.6471	29.0884	-1.64197	0.0132706	0.000762139	10.2192	5.85899	3.67119	1.49059	-1.64012	0.00617136	0.000360586	4.42652e-06	7.60024e-05	-1.64105
Citrus_au_0000061713	GO:0009507;GO:0009535;GO:0016021;GO:0010190	C:chloroplast;C:chloroplast thylakoid membrane;C:integral component of membrane;P:cytochrome b6f complex assembly	ath:AT1G59840	AT1G59840.1	sp=:known chromosome:TAIR10:1:22026546:22028419:1 gene:AT1G59840 transcript:AT1G59840.1 gene_biotype:protein_coding transcript_biotype:protein_coding gene_symbol:CCB4 description:cofactor assembly of complex C [Source:TAIR;Acc:AT1G59840]	152.095	128.294	53.2236	36.8452	-1.64009	0.00285463	0.000106327	7.79091	6.57851	2.72717	1.88808	-1.63813	0.000319837	9.35884e-06	2.16217e-08	6.63893e-07	-1.63911
Citrus_au_0000121968	GO:0005618;GO:0005794;GO:0016021;GO:0005886;GO:0016760;GO:0046872;GO:0071555;GO:0030244;GO:0042742;GO:0050832;GO:0009833;GO:0009834;GO:0006970;GO:0009414	C:cell wall;C:Golgi apparatus;C:integral component of membrane;C:plasma membrane;F:cellulose synthase (UDP-forming) activity;F:metal ion binding;P:cell wall organization;P:cellulose biosynthetic process;P:defense response to bacterium;P:defense response to fungus;P:plant-type primary cell wall biogenesis;P:plant-type secondary cell wall biogenesis;P:response to osmotic stress;P:response to water …	ath:AT4G18780	AT4G18780.1	sp=:known chromosome:TAIR10:4:10312624:10316790:-1 gene:AT4G18780 transcript:AT4G18780.1 gene_biotype:protein_coding transcript_biotype:protein_coding gene_symbol:CESA8 description:Cellulose synthase A catalytic subunit 8 [UDP-forming] [Source:UniProtKB/Swiss-Prot;Acc:Q8LPK5]	122.466	152.349	61.4118	27.1491	-1.63667	0.00875382	0.000446211	6.2732	7.81198	3.14673	1.39121	-1.63498	0.00239874	0.000111176	8.83969e-07	1.82195e-05	-1.63583
Citrus_au_3605	GO:0031969;GO:0016021;GO:0070204;GO:0070205;GO:0046872;GO:0030976;GO:0009063;GO:0009234;GO:0042550;GO:0042372	C:chloroplast membrane;C:integral component of membrane;F:2-succinyl-5-enolpyruvyl-6-hydroxy-3-cyclohexene-1-carboxylic-acid synthase activity;F:2-succinyl-6-hydroxy-2,4-cyclohexadiene-1-carboxylate synthase activity;F:metal ion binding;F:thiamine pyrophosphate binding;P:cellular amino acid catabolic process;P:menaquinone biosynthetic process;P:photosystem I stabilization;P:phylloquinone biosynth…	ath:AT1G68890	AT1G68890.1	sp=:known chromosome:TAIR10:1:25896945:25906714:1 gene:AT1G68890 transcript:AT1G68890.1 gene_biotype:protein_coding transcript_biotype:protein_coding gene_symbol:PHYLLO description:Protein PHYLLO, chloroplastic [Source:UniProtKB/Swiss-Prot;Acc:Q15KI9]	302.215	260.596	128.965	52.359	-1.63611	0.00325723	0.000125896	15.4806	13.3626	6.60814	2.68306	-1.63532	0.00127314	5.07176e-05	1.26868e-07	3.22512e-06	-1.63571
Citrus_au_4055	GO:0005829;GO:0016621;GO:0050662;GO:0007623;GO:0009809;GO:0009409	C:cytosol;F:cinnamoyl-CoA reductase activity;F:coenzyme binding;P:circadian rhythm;P:lignin biosynthetic process;P:response to cold	ath:AT1G15950	AT2G33600.1	sp=:known chromosome:TAIR10:2:14226766:14228711:1 gene:AT2G33600 transcript:AT2G33600.1 gene_biotype:protein_coding transcript_biotype:protein_coding description:NAD(P)-binding Rossmann-fold superfamily protein [Source:TAIR;Acc:AT2G33600]	201.477	218.5	59.3647	75.6297	-1.63642	0.000500945	1.28256e-05	10.3204	11.204	3.04184	3.87553	-1.63462	5.00676e-05	1.07145e-06	3.57438e-10	1.54629e-08	-1.63552
Citrus_au_0000031745	GO:0031969;GO:0016021;GO:0070204;GO:0070205;GO:0046872;GO:0030976;GO:0009063;GO:0009234;GO:0042550;GO:0042372	C:chloroplast membrane;C:integral component of membrane;F:2-succinyl-5-enolpyruvyl-6-hydroxy-3-cyclohexene-1-carboxylic-acid synthase activity;F:2-succinyl-6-hydroxy-2,4-cyclohexadiene-1-carboxylate synthase activity;F:metal ion binding;F:thiamine pyrophosphate binding;P:cellular amino acid catabolic process;P:menaquinone biosynthetic process;P:photosystem I stabilization;P:phylloquinone biosynth…	ath:AT1G68890	AT1G68890.1	sp=:known chromosome:TAIR10:1:25896945:25906714:1 gene:AT1G68890 transcript:AT1G68890.1 gene_biotype:protein_coding transcript_biotype:protein_coding gene_symbol:PHYLLO description:Protein PHYLLO, chloroplastic [Source:UniProtKB/Swiss-Prot;Acc:Q15KI9]	215.303	144.33	67.553	48.4806	-1.6334	0.00211094	7.35763e-05	11.0287	7.40083	3.4614	2.48431	-1.63179	0.000396655	1.21511e-05	1.95214e-08	6.03451e-07	-1.6326
Citrus_au_0000026862	GO:0005829;GO:0047134;GO:0004791;GO:0045454;GO:0009860;GO:0010183;GO:0080092;GO:0046686	C:cytosol;F:protein-disulfide reductase activity;F:thioredoxin-disulfide reductase activity;P:cell redox homeostasis;P:pollen tube growth;P:pollen tube guidance;P:regulation of pollen tube growth;P:response to cadmium ion	ath:AT1G60420	AT1G60420.1	sp=:known chromosome:TAIR10:1:22261888:22264408:1 gene:AT1G60420 transcript:AT1G60420.1 gene_biotype:protein_coding transcript_biotype:protein_coding description:Probable nucleoredoxin 1 [Source:UniProtKB/Swiss-Prot;Acc:O80763]	1066.64	910.082	300.918	337.425	-1.63057	4.23298e-06	5.3348e-08	54.6376	46.6663	15.419	17.2908	-1.63037	3.44895e-06	4.85237e-08	8.95351e-14	6.80127e-12	-1.63047
Citrus_au_0000039709	GO:0005634	C:nucleus	ath:AT5G06910	AT5G59610.2	sp=:known chromosome:TAIR10:5:24013165:24015071:1 gene:AT5G59610 transcript:AT5G59610.2 gene_biotype:protein_coding transcript_biotype:protein_coding description:Chaperone DnaJ-domain superfamily protein [Source:TAIR;Acc:AT5G59610]	316.042	308.706	114.635	87.2651	-1.63049	0.000136866	2.79658e-06	16.1889	15.8295	5.8739	4.47176	-1.62972	1.76003e-05	3.20095e-07	2.57288e-11	1.32386e-09	-1.6301
Citrus_au_0000012280	GO:0007275;GO:0009750;GO:0009749;GO:0009744	P:multicellular organism development;P:response to fructose;P:response to glucose;P:response to sucrose	ath:AT1G28330	AT1G28330.4	sp=:known chromosome:TAIR10:1:9934134:9935266:-1 gene:AT1G28330 transcript:AT1G28330.4 gene_biotype:protein_coding transcript_biotype:protein_coding gene_symbol:DYL1 description:dormancy-associated protein-like 1 [Source:TAIR;Acc:AT1G28330]	414.805	202.463	71.6471	127.989	-1.62748	0.00403671	0.000166098	21.2479	10.3817	3.67119	6.55858	-1.62612	0.00198369	8.81201e-05	2.78676e-07	6.4818e-06	-1.6268
Citrus_au_7045						122.466	86.1972	28.6588	38.7845	-1.6281	0.00904509	0.00046529	6.2732	4.41994	1.46847	1.98745	-1.62423	0.00136887	5.54277e-05	4.76425e-07	1.04106e-05	-1.62616
Citrus_au_0000044607	GO:0005829;GO:0005886;GO:0050373;GO:0003978;GO:0045227;GO:0071555;GO:0006012;GO:0033358	C:cytosol;C:plasma membrane;F:UDP-arabinose 4-epimerase activity;F:UDP-glucose 4-epimerase activity;P:capsule polysaccharide biosynthetic process;P:cell wall organization;P:galactose metabolic process;P:UDP-L-arabinose biosynthetic process	ath:AT1G12780	AT1G12780.1	sp=:known chromosome:TAIR10:1:4355926:4358328:-1 gene:AT1G12780 transcript:AT1G12780.1 gene_biotype:protein_coding transcript_biotype:protein_coding gene_symbol:UGE1 description:Bifunctional UDP-glucose 4-epimerase and UDP-xylose 4-epimerase 1 [Source:UniProtKB/Swiss-Prot;Acc:Q42605]	165.922	252.578	32.753	102.779	-1.62401	0.0145776	0.000854031	8.49918	12.9514	1.67826	5.26674	-1.62228	0.00866529	0.000544419	7.24455e-06	0.000119154	-1.62314
Citrus_au_2095	GO:0005634;GO:0003677;GO:0003700;GO:0043565;GO:0006355;GO:0010200;GO:0009408;GO:0006351	C:nucleus;F:DNA binding;F:DNA-binding transcription factor activity;F:sequence-specific DNA binding;P:regulation of transcription, DNA-templated;P:response to chitin;P:response to heat;P:transcription, DNA-templated	ath:AT5G03720	AT5G03720.1	sp=:known chromosome:TAIR10:5:971786:973683:-1 gene:AT5G03720 transcript:AT5G03720.1 gene_biotype:protein_coding transcript_biotype:protein_coding gene_symbol:HSFA3 description:Heat stress transcription factor A-3 [Source:UniProtKB/Swiss-Prot;Acc:Q8GYY1]	722.945	597.367	143.294	285.066	-1.62312	0.000472872	1.19634e-05	37.0321	30.6312	7.34237	14.6078	-1.62263	0.000244974	6.82436e-06	1.97809e-09	7.40768e-08	-1.62287
Citrus_au_0000109094	GO:0009507;GO:0043231;GO:0004519;GO:0003723;GO:0009793;GO:0009451	C:chloroplast;C:intracellular membrane-bounded organelle;F:endonuclease activity;F:RNA binding;P:embryo development ending in seed dormancy;P:RNA modification	ath:AT1G30610	AT1G30610.2	sp=:known chromosome:TAIR10:1:10846513:10850628:1 gene:AT1G30610 transcript:AT1G30610.2 gene_biotype:protein_coding transcript_biotype:protein_coding gene_symbol:EMB2279 description:Pentatricopeptide repeat-containing protein At1g30610, chloroplastic [Source:UniProtKB/Swiss-Prot;Acc:Q9SA76]	1244.41	1098.51	384.847	376.209	-1.62228	2.3776e-06	2.75171e-08	63.7438	56.3285	19.7195	19.2783	-1.62217	2.83023e-06	3.92234e-08	3.82752e-14	3.08279e-12	-1.62222
Citrus_au_0000050590						156.046	118.271	30.7059	58.1767	-1.62342	0.00671733	0.000319144	7.99327	6.06457	1.57337	2.98117	-1.6202	0.00132848	5.34192e-05	3.21997e-07	7.38337e-06	-1.62181
Citrus_au_0000097267	GO:0009507;GO:0031969;GO:0009535;GO:0016021;GO:0008237	C:chloroplast;C:chloroplast membrane;C:chloroplast thylakoid membrane;C:integral component of membrane;F:metallopeptidase activity	ath:AT5G05740	AT5G05740.2	sp=:known chromosome:TAIR10:5:1723836:1727014:-1 gene:AT5G05740 transcript:AT5G05740.2 gene_biotype:protein_coding transcript_biotype:protein_coding gene_symbol:EGY2 description:Probable zinc metalloprotease EGY2, chloroplastic [Source:UniProtKB/Swiss-Prot;Acc:Q9FFK3]	616.281	585.339	198.565	191.983	-1.62149	9.52387e-06	1.33101e-07	31.5684	30.0145	10.1744	9.83787	-1.62111	3.0907e-06	4.3387e-08	1.95105e-13	1.39294e-11	-1.6213
Citrus_au_0000034975	GO:0005829;GO:0016621;GO:0050662;GO:0007623;GO:0009809;GO:0009409	C:cytosol;F:cinnamoyl-CoA reductase activity;F:coenzyme binding;P:circadian rhythm;P:lignin biosynthetic process;P:response to cold	ath:AT1G15950	AT2G33600.1	sp=:known chromosome:TAIR10:2:14226766:14228711:1 gene:AT2G33600 transcript:AT2G33600.1 gene_biotype:protein_coding transcript_biotype:protein_coding description:NAD(P)-binding Rossmann-fold superfamily protein [Source:TAIR;Acc:AT2G33600]	120.491	112.257	38.8941	36.8452	-1.61997	0.00415486	0.000172477	6.17202	5.7562	1.99293	1.88808	-1.61713	0.000380739	1.15922e-05	4.2048e-08	1.196e-06	-1.61855
Citrus_au_0000074663	GO:0005886;GO:0009506;GO:0046872;GO:0016740;GO:0010197	C:plasma membrane;C:plasmodesma;F:metal ion binding;F:transferase activity;P:polar nucleus fusion	ath:AT4G37890	AT5G60710.1	sp=:known chromosome:TAIR10:5:24410718:24415068:-1 gene:AT5G60710 transcript:AT5G60710.1 gene_biotype:protein_coding transcript_biotype:protein_coding description:Zinc finger (C3HC4-type RING finger) family protein [Source:TAIR;Acc:AT5G60710]	1011.33	837.917	237.459	364.574	-1.61853	5.10922e-05	8.8518e-07	51.8045	42.9659	12.1674	18.682	-1.61826	3.02796e-05	6.02644e-07	1.56084e-11	8.31134e-10	-1.6184
Citrus_au_0000078735	GO:0005634;GO:0003677;GO:0003700;GO:0043565;GO:0006355;GO:0010200;GO:0009408;GO:0006351	C:nucleus;F:DNA binding;F:DNA-binding transcription factor activity;F:sequence-specific DNA binding;P:regulation of transcription, DNA-templated;P:response to chitin;P:response to heat;P:transcription, DNA-templated	ath:AT5G03720	AT5G03720.1	sp=:known chromosome:TAIR10:5:971786:973683:-1 gene:AT5G03720 transcript:AT5G03720.1 gene_biotype:protein_coding transcript_biotype:protein_coding gene_symbol:HSFA3 description:Heat stress transcription factor A-3 [Source:UniProtKB/Swiss-Prot;Acc:Q8GYY1]	1177.26	1080.47	319.341	416.933	-1.61625	7.62189e-06	1.02478e-07	60.3037	55.4034	16.363	21.3651	-1.61612	6.78103e-06	1.06403e-07	3.61463e-13	2.51893e-11	-1.61619
Citrus_au_0000029534	GO:0005623;GO:0016491;GO:0045454	C:cell;F:oxidoreductase activity;P:cell redox homeostasis	-	AT1G21350.1	sp=:known chromosome:TAIR10:1:7476945:7479033:-1 gene:AT1G21350 transcript:AT1G21350.1 gene_biotype:protein_coding transcript_biotype:protein_coding description:Thioredoxin superfamily protein [Source:TAIR;Acc:AT1G21350]	191.6	164.376	71.6471	44.6021	-1.61645	0.00202285	6.98557e-05	9.81453	8.42872	3.67119	2.28557	-1.61509	0.00031134	9.0325e-06	1.39973e-08	4.49147e-07	-1.61577
Citrus_au_827	-	-	-			179.749	214.491	45.0353	83.3866	-1.61604	0.00249036	9.004e-05	9.20744	10.9985	2.3076	4.27302	-1.61394	0.000480236	1.52059e-05	2.9312e-08	8.62834e-07	-1.61499
Citrus_au_0000090484	GO:0009507;GO:0005739;GO:0016301;GO:0102193	C:chloroplast;C:mitochondrion;F:kinase activity;F:protein-ribulosamine 3-kinase activity	ath:AT3G61080	AT3G61080.1	sp=:known chromosome:TAIR10:3:22607130:22609099:1 gene:AT3G61080 transcript:AT3G61080.1 gene_biotype:protein_coding transcript_biotype:protein_coding description:Protein-ribulosamine 3-kinase, chloroplastic [Source:UniProtKB/Swiss-Prot;Acc:Q9LEW8]	86.9115	84.1926	28.6588	27.1491	-1.61666	0.0120779	0.000670282	4.45195	4.31715	1.46847	1.39121	-1.61272	0.00104943	3.95141e-05	4.88571e-07	1.06397e-05	-1.61469
Citrus_au_0000046937	-	-	cic:CICLE_v10002766mg			274.561	154.353	49.1294	91.1435	-1.6109	0.00535424	0.000237279	14.0641	7.91477	2.51739	4.67051	-1.60893	0.0018444	8.05516e-05	3.5881e-07	8.0929e-06	-1.60992
Citrus_au_0000026760	GO:0005739;GO:0003860	C:mitochondrion;F:3-hydroxyisobutyryl-CoA hydrolase activity	ath:AT4G31810	AT4G31810.1	sp=:known chromosome:TAIR10:4:15387120:15390396:-1 gene:AT4G31810 transcript:AT4G31810.1 gene_biotype:protein_coding transcript_biotype:protein_coding description:3-hydroxyisobutyryl-CoA hydrolase-like protein 2, mitochondrial [Source:UniProtKB/Swiss-Prot;Acc:Q8RXN4]	94.8125	64.1468	32.753	19.3922	-1.61098	0.0263708	0.00185096	4.85667	3.28926	1.67826	0.993725	-1.60764	0.0040813	0.000216695	6.30883e-06	0.000105112	-1.60931
Citrus_au_0000081628	GO:0009507;GO:0010287;GO:0004144;GO:0033306;GO:0019432	C:chloroplast;C:plastoglobule;F:diacylglycerol O-acyltransferase activity;P:phytol metabolic process;P:triglyceride biosynthetic process	ath:AT3G26840	AT5G41130.1	sp=:known chromosome:TAIR10:5:16459584:16463272:-1 gene:AT5G41130 transcript:AT5G41130.1 gene_biotype:protein_coding transcript_biotype:protein_coding description:Esterase/lipase/thioesterase family protein [Source:TAIR;Acc:AT5G41130]	102.714	126.289	20.4706	54.2983	-1.61114	0.0198278	0.00127418	5.2614	6.47572	1.04891	2.78243	-1.60732	0.00640964	0.000376909	7.4674e-06	0.00012213	-1.60923
Citrus_au_0000050157	GO:0048046;GO:0005618;GO:0009505;GO:0005774;GO:0005773;GO:0004559;GO:0030246;GO:0046872;GO:0006013;GO:0006517	C:apoplast;C:cell wall;C:plant-type cell wall;C:vacuolar membrane;C:vacuole;F:alpha-mannosidase activity;F:carbohydrate binding;F:metal ion binding;P:mannose metabolic process;P:protein deglycosylation	ath:AT5G13980	AT5G13980.3	sp=:known chromosome:TAIR10:5:4508496:4514425:1 gene:AT5G13980 transcript:AT5G13980.3 gene_biotype:protein_coding transcript_biotype:protein_coding description:Glycosyl hydrolase family 38 protein [Source:TAIR;Acc:AT5G13980]	227.155	414.949	133.059	77.5689	-1.60914	0.00262515	9.5421e-05	11.6358	21.2774	6.81792	3.9749	-1.60861	0.00113321	4.34463e-05	8.41625e-08	2.24639e-06	-1.60887
Citrus_au_0000029616	GO:0003677;GO:0046872;GO:0004518;GO:0003723	F:DNA binding;F:metal ion binding;F:nuclease activity;F:RNA binding	ath:AT2G05160	AT2G05160.1	sp=:known chromosome:TAIR10:2:1858543:1861895:-1 gene:AT2G05160 transcript:AT2G05160.1 gene_biotype:protein_coding transcript_biotype:protein_coding description:Zinc finger CCCH domain-containing protein 18 [Source:UniProtKB/Swiss-Prot;Acc:Q9SJ41]	1102.2	731.674	315.247	287.005	-1.60661	4.53971e-05	7.74651e-07	56.4588	37.5181	16.1532	14.7071	-1.60633	2.79042e-05	5.44922e-07	1.24499e-11	6.70747e-10	-1.60647
Citrus_au_3065	GO:0030247	F:polysaccharide binding	-	AT3G17350.1	sp=:known chromosome:TAIR10:3:5934064:5935303:1 gene:AT3G17350 transcript:AT3G17350.1 gene_biotype:protein_coding transcript_biotype:protein_coding description:unknown protein; FUNCTIONS IN: molecular_function unknown; INVOLVED IN: biological_process unknown; LOCATED IN: endomembrane system; EXPRESSED IN: 19 plant structures; EXPRESSED DURING: 13 growth stages; BEST Arabidopsis thaliana protein m…	112.59	100.229	38.8941	31.0276	-1.60707	0.00684402	0.000327085	5.7673	5.13946	1.99293	1.58996	-1.60429	0.000718919	2.4881e-05	1.59726e-07	3.97221e-06	-1.60568
Citrus_au_9846	GO:0016021;GO:0005524;GO:0016887	C:integral component of membrane;F:ATP binding;F:ATPase activity	nta:107799533	AT1G15520.1	sp=:known chromosome:TAIR10:1:5331858:5338326:-1 gene:AT1G15520 transcript:AT1G15520.1 gene_biotype:protein_coding transcript_biotype:protein_coding gene_symbol:ABCG40 description:ABC transporter G family member 40 [Source:UniProtKB/Swiss-Prot;Acc:Q9M9E1]	5416.16	5642.91	1666.31	1968.31	-1.60531	8.32952e-07	8.7567e-09	277.437	289.352	85.3813	100.863	-1.60551	1.27145e-05	2.23305e-07	6.81818e-14	5.26646e-12	-1.60541
Citrus_au_0000096846	GO:0033729;GO:0050662;GO:0016491;GO:0009813;GO:0009964	F:anthocyanidin reductase activity;F:coenzyme binding;F:oxidoreductase activity;P:flavonoid biosynthetic process;P:negative regulation of flavonoid biosynthetic process	ath:AT1G61720	AT2G33600.1	sp=:known chromosome:TAIR10:2:14226766:14228711:1 gene:AT2G33600 transcript:AT2G33600.1 gene_biotype:protein_coding transcript_biotype:protein_coding description:NAD(P)-binding Rossmann-fold superfamily protein [Source:TAIR;Acc:AT2G33600]	159.996	184.422	47.0824	65.9336	-1.60618	0.00172437	5.62131e-05	8.19564	9.45661	2.41249	3.37866	-1.60392	0.000219443	5.96938e-06	7.65582e-09	2.60249e-07	-1.60505
Citrus_au_1462	GO:0004364;GO:0009734	F:glutathione transferase activity;P:auxin-activated signaling pathway	nta:107782951	AT1G78380.1	sp=:known chromosome:TAIR10:1:29486413:29487906:-1 gene:AT1G78380 transcript:AT1G78380.1 gene_biotype:protein_coding transcript_biotype:protein_coding gene_symbol:GSTU19 description:Glutathione S-transferase U19 [Source:UniProtKB/Swiss-Prot;Acc:Q9ZRW8]	2269.57	1226.81	767.647	383.966	-1.60253	0.00152186	4.82681e-05	116.257	62.907	39.3341	19.6757	-1.60236	0.00198255	8.79456e-05	8.60774e-08	2.29178e-06	-1.60244
Citrus_au_0000005311	-	-	-			7349.94	2910.66	1950.85	1429.21	-1.60205	0.00169095	5.49654e-05	376.493	149.25	99.9612	73.2375	-1.60192	0.00298822	0.000146554	1.58183e-07	3.93995e-06	-1.60198
Citrus_au_1718	GO:0047763;GO:0046983;GO:0009809	F:caffeate O-methyltransferase activity;F:protein dimerization activity;P:lignin biosynthetic process	-	AT5G54160.1	sp=:known chromosome:TAIR10:5:21981996:21984363:1 gene:AT5G54160 transcript:AT5G54160.1 gene_biotype:protein_coding transcript_biotype:protein_coding gene_symbol:OMT1 description:Flavone 3'-O-methyltransferase 1 [Source:UniProtKB/Swiss-Prot;Acc:Q9FK25]	1195.03	882.018	413.506	271.491	-1.60082	9.13912e-05	1.73625e-06	61.2143	45.2273	21.188	13.9121	-1.60066	5.52493e-05	1.19095e-06	5.77009e-11	2.85001e-09	-1.60074
Citrus_au_0000103941	GO:0016021;GO:0005886;GO:0005524;GO:0005509;GO:0030247;GO:0004674;GO:0007166	C:integral component of membrane;C:plasma membrane;F:ATP binding;F:calcium ion binding;F:polysaccharide binding;F:protein serine/threonine kinase activity;P:cell surface receptor signaling pathway	ath:AT1G19390	AT1G79670.2	sp=:known chromosome:TAIR10:1:29976887:29979337:-1 gene:AT1G79670 transcript:AT1G79670.2 gene_biotype:protein_coding transcript_biotype:protein_coding gene_symbol:WAKL22 description:Wall-associated receptor kinase-like 22 [Source:UniProtKB/Swiss-Prot;Acc:Q8RY17]	420.73	517.183	126.918	182.287	-1.60008	0.000139476	2.85426e-06	21.5515	26.5196	6.50325	9.34101	-1.59949	3.86572e-05	8.03148e-07	6.37317e-11	3.10484e-09	-1.59978
Citrus_au_0000048948	GO:0009507;GO:0042644;GO:0005737;GO:0009295;GO:0005634;GO:0016301;GO:0016773;GO:0043621;GO:0009658;GO:0042793	C:chloroplast;C:chloroplast nucleoid;C:cytoplasm;C:nucleoid;C:nucleus;F:kinase activity;F:phosphotransferase activity, alcohol group as acceptor;F:protein self-association;P:chloroplast organization;P:plastid transcription	ath:AT3G54090	AT3G54090.1	sp=:known chromosome:TAIR10:3:20028124:20029986:1 gene:AT3G54090 transcript:AT3G54090.1 gene_biotype:protein_coding transcript_biotype:protein_coding gene_symbol:FLN1 description:Fructokinase-like 1, chloroplastic [Source:UniProtKB/Swiss-Prot;Acc:Q9M394]	422.706	451.032	133.059	155.138	-1.59974	4.59241e-05	7.86509e-07	21.6527	23.1276	6.81792	7.9498	-1.5991	9.00425e-06	1.50784e-07	3.64828e-12	2.1498e-10	-1.59942
Citrus_au_0000073606	GO:0009507;GO:0009535;GO:0016021;GO:0009522;GO:0009579;GO:0009768;GO:0009767	C:chloroplast;C:chloroplast thylakoid membrane;C:integral component of membrane;C:photosystem I;C:thylakoid;P:photosynthesis, light harvesting in photosystem I;P:photosynthetic electron transport chain	ath:AT1G08380	AT1G08380.1	sp=:known chromosome:TAIR10:1:2640813:2641828:-1 gene:AT1G08380 transcript:AT1G08380.1 gene_biotype:protein_coding transcript_biotype:protein_coding gene_symbol:PSAO description:Photosystem I subunit O [Source:UniProtKB/Swiss-Prot;Acc:Q949Q5]	92.8372	64.1468	24.5647	27.1491	-1.60166	0.0215844	0.00141822	4.75549	3.28926	1.25869	1.39121	-1.59706	0.00269227	0.000128332	3.00654e-06	5.40536e-05	-1.59936
Citrus_au_0000026248	-	-	-			1449.84	908.078	466.73	312.215	-1.59829	0.000204453	4.39444e-06	74.2666	46.5635	23.9152	15.999	-1.5981	0.000157626	4.04194e-06	4.57443e-10	1.94738e-08	-1.59819
Citrus_au_8755	GO:0005576;GO:0016747;GO:0071493;GO:0051555;GO:0006508;GO:0019748	C:extracellular region;F:transferase activity, transferring acyl groups other than amino-acyl groups;P:cellular response to UV-B;P:flavonol biosynthetic process;P:proteolysis;P:secondary metabolic process	-	AT2G22960.1	sp=:known chromosome:TAIR10:2:9770894:9772932:1 gene:AT2G22960 transcript:AT2G22960.1 gene_biotype:protein_coding transcript_biotype:protein_coding gene_symbol:SCPL52 description:Putative serine carboxypeptidase-like 52 [Source:UniProtKB/Swiss-Prot;Acc:Q8S8P0]	416.78	244.56	55.2706	162.895	-1.59842	0.0114683	0.000628937	21.3491	12.5403	2.83206	8.34729	-1.59724	0.00834324	0.000521322	5.22332e-06	8.85918e-05	-1.59783
Citrus_au_6193	GO:0043231;GO:0004519;GO:0003723;GO:0009451	C:intracellular membrane-bounded organelle;F:endonuclease activity;F:RNA binding;P:RNA modification	ath:AT5G27110	AT5G27110.1	sp=:known chromosome:TAIR10:5:9538572:9540647:-1 gene:AT5G27110 transcript:AT5G27110.1 gene_biotype:protein_coding transcript_biotype:protein_coding gene_symbol:PCMP-E14 description:Pentatricopeptide repeat-containing protein At5g27110 [Source:UniProtKB/Swiss-Prot;Acc:O04659]	173.823	204.468	49.1294	75.6297	-1.59866	0.00178806	5.8624e-05	8.9039	10.4845	2.51739	3.87553	-1.59658	0.000244283	6.75939e-06	8.97493e-09	3.00001e-07	-1.59762
Citrus_au_0000006073	GO:0003713;GO:0009955;GO:0008283;GO:0048825;GO:0048366;GO:0006355;GO:0006351	F:transcription coactivator activity;P:adaxial/abaxial pattern specification;P:cell proliferation;P:cotyledon development;P:leaf development;P:regulation of transcription, DNA-templated;P:transcription, DNA-templated	ath:AT5G28640	AT5G28640.1	sp=:known chromosome:TAIR10:5:10647570:10649892:-1 gene:AT5G28640 transcript:AT5G28640.1 gene_biotype:protein_coding transcript_biotype:protein_coding gene_symbol:GIF1 description:GRF1-interacting factor 1 [Source:UniProtKB/Swiss-Prot;Acc:Q8L8A5]	395.052	130.298	96.2118	77.5689	-1.59663	0.0132588	0.000761052	20.2361	6.6813	4.92988	3.9749	-1.59521	0.00902067	0.000576033	6.8565e-06	0.000113466	-1.59592
Citrus_au_0000032699	GO:0005737	C:cytoplasm	-			489.865	216.495	171.953	62.0552	-1.5953	0.0166249	0.00101494	25.0928	11.1012	8.81085	3.17992	-1.59433	0.0146833	0.00107413	1.60574e-05	0.000239971	-1.59481
Citrus_au_1721	GO:0047763;GO:0046983;GO:0009809	F:caffeate O-methyltransferase activity;F:protein dimerization activity;P:lignin biosynthetic process	-	AT5G54160.1	sp=:known chromosome:TAIR10:5:21981996:21984363:1 gene:AT5G54160 transcript:AT5G54160.1 gene_biotype:protein_coding transcript_biotype:protein_coding gene_symbol:OMT1 description:Flavone 3'-O-methyltransferase 1 [Source:UniProtKB/Swiss-Prot;Acc:Q9FK25]	487.889	463.059	206.753	108.597	-1.59356	0.00059217	1.56281e-05	24.9916	23.7443	10.594	5.56486	-1.59321	0.000228747	6.27242e-06	2.35712e-09	8.71979e-08	-1.59339
Citrus_au_0000066980	-	-	-			146.169	106.243	40.9412	42.6629	-1.5941	0.00499883	0.000217381	7.48737	5.44783	2.09782	2.18619	-1.59139	0.000692253	2.37114e-05	1.03518e-07	2.67827e-06	-1.59274
Citrus_au_6560	-	-	cic:CICLE_v10001912mg	AT4G24175.1	sp=:known chromosome:TAIR10:4:12546969:12548960:1 gene:AT4G24175 transcript:AT4G24175.1 gene_biotype:protein_coding transcript_biotype:protein_coding description:unknown protein; CONTAINS InterPro DOMAIN/s: Uncharacterised protein family UPF0307 (InterPro:IPR006839); Has 30201 Blast hits to 17322 proteins in 780 species: Archae - 12; Bacteria - 1396; Metazoa - 17338; Fungi - 3422; Plants - 5037; …	183.699	182.417	57.3177	63.9944	-1.59311	0.000973521	2.80006e-05	9.4098	9.35382	2.93695	3.27929	-1.59124	8.97684e-05	2.06387e-06	1.42013e-09	5.51803e-08	-1.59218
Citrus_au_9651	GO:0005634;GO:0042803;GO:0009649;GO:0009908;GO:0009648;GO:0048573;GO:0042753;GO:0010017;GO:0009585;GO:0009909;GO:0080167;GO:0010114;GO:0048511	C:nucleus;F:protein homodimerization activity;P:entrainment of circadian clock;P:flower development;P:photoperiodism;P:photoperiodism, flowering;P:positive regulation of circadian rhythm;P:red or far-red light signaling pathway;P:red, far-red light phototransduction;P:regulation of flower development;P:response to karrikin;P:response to red light;P:rhythmic process	ath:AT2G40080	AT2G40080.1	sp=:known chromosome:TAIR10:2:16734294:16734912:-1 gene:AT2G40080 transcript:AT2G40080.1 gene_biotype:protein_coding transcript_biotype:protein_coding gene_symbol:ELF4 description:Protein EARLY FLOWERING 4 [Source:UniProtKB/Swiss-Prot;Acc:O04211]	124.441	186.427	38.8941	63.9944	-1.59317	0.00564704	0.000254205	6.37438	9.5594	1.99293	3.27929	-1.59071	0.00125125	4.95722e-05	2.41816e-07	5.73771e-06	-1.59194
Citrus_au_4793	GO:0043231;GO:0004519;GO:0003723;GO:0008270;GO:0009451	C:intracellular membrane-bounded organelle;F:endonuclease activity;F:RNA binding;F:zinc ion binding;P:RNA modification	ath:AT4G37170	AT4G37170.1	sp=:known chromosome:TAIR10:4:17498580:17500655:-1 gene:AT4G37170 transcript:AT4G37170.1 gene_biotype:protein_coding transcript_biotype:protein_coding gene_symbol:PCMP-H5 description:Pentatricopeptide repeat-containing protein At4g37170 [Source:UniProtKB/Swiss-Prot;Acc:O23169]	73.0846	82.188	16.3765	34.906	-1.59444	0.0317907	0.00238212	3.74369	4.21436	0.839128	1.7887	-1.58852	0.0056488	0.000322923	1.15985e-05	0.000179355	-1.59148
Citrus_au_10412						1430.09	1537.52	532.236	453.778	-1.58977	3.5658e-06	4.38272e-08	73.2548	78.8394	27.2717	23.2532	-1.58979	1.10447e-05	1.90189e-07	2.78556e-13	1.9582e-11	-1.58978
Citrus_au_0000032157	GO:0005737;GO:0005524;GO:0042026	C:cytoplasm;F:ATP binding;P:protein refolding	-	AT5G18820.1	sp=:known chromosome:TAIR10:5:6271489:6274327:1 gene:AT5G18820 transcript:AT5G18820.1 gene_biotype:protein_coding transcript_biotype:protein_coding gene_symbol:CPN60A2 description:Chaperonin 60 subunit alpha 2, chloroplastic [Source:UniProtKB/Swiss-Prot;Acc:Q56XV8]	90.862	124.284	34.8	36.8452	-1.58591	0.00849952	0.000431427	4.65431	6.37293	1.78315	1.88808	-1.58275	0.00119686	4.64839e-05	3.75515e-07	8.40022e-06	-1.58433
Citrus_au_927	GO:0005737;GO:0043874;GO:0000287;GO:0046570;GO:0019509	C:cytoplasm;F:acireductone synthase activity;F:magnesium ion binding;F:methylthioribulose 1-phosphate dehydratase activity;P:L-methionine salvage from methylthioadenosine	-	AT5G53850.2	sp=:known chromosome:TAIR10:5:21860997:21864926:-1 gene:AT5G53850 transcript:AT5G53850.2 gene_biotype:protein_coding transcript_biotype:protein_coding description:Probable bifunctional methylthioribulose-1-phosphate dehydratase/enolase-phosphatase E1 [Source:UniProtKB/Swiss-Prot;Acc:Q9FN41]	1653.29	1363.12	450.353	556.557	-1.58273	9.45737e-06	1.31877e-07	84.6882	69.8967	23.076	28.5199	-1.58267	2.15616e-05	4.03573e-07	1.67991e-12	1.04769e-10	-1.5827
Citrus_au_0000005445	GO:0009507;GO:0046872;GO:0006950;GO:0009228	C:chloroplast;F:metal ion binding;P:response to stress;P:thiamine biosynthetic process	cit:102626594	AT5G54770.1	sp=:known chromosome:TAIR10:5:22246592:22248332:1 gene:AT5G54770 transcript:AT5G54770.1 gene_biotype:protein_coding transcript_biotype:protein_coding gene_symbol:THI1 description:Thiamine thiazole synthase, chloroplastic [Source:UniProtKB/Swiss-Prot;Acc:Q38814]	1621.69	1002.29	305.012	572.071	-1.5806	0.00085101	2.38959e-05	83.0693	51.3946	15.6288	29.3149	-1.58038	0.000812551	2.89008e-05	1.5258e-08	4.83669e-07	-1.58049
Citrus_au_5554	GO:0009507;GO:0009570;GO:0008835;GO:0008270;GO:0055114;GO:0009231;GO:0009451	C:chloroplast;C:chloroplast stroma;F:diaminohydroxyphosphoribosylaminopyrimidine deaminase activity;F:zinc ion binding;P:oxidation-reduction process;P:riboflavin biosynthetic process;P:RNA modification	ath:AT4G20960	AT4G20960.1	sp=:known chromosome:TAIR10:4:11211946:11213644:1 gene:AT4G20960 transcript:AT4G20960.1 gene_biotype:protein_coding transcript_biotype:protein_coding gene_symbol:PYRD description:Riboflavin biosynthesis protein PYRD, chloroplastic [Source:UniProtKB/Swiss-Prot;Acc:Q8GWP5]	79.0104	70.1605	26.6118	23.2707	-1.58123	0.0227584	0.0015186	4.04723	3.59762	1.36358	1.19247	-1.57708	0.00211125	9.54332e-05	2.42706e-06	4.46624e-05	-1.57915
Citrus_au_0000073590	GO:0016020;GO:0020037;GO:0005506;GO:0016709;GO:0044550	C:membrane;F:heme binding;F:iron ion binding;F:oxidoreductase activity, acting on paired donors, with incorporation or reduction of molecular oxygen, NAD(P)H as one donor, and incorporation of one atom of oxygen;P:secondary metabolite biosynthetic process	gmx:100814284	AT3G26180.2	sp=:known chromosome:TAIR10:3:9578217:9580086:-1 gene:AT3G26180 transcript:AT3G26180.2 gene_biotype:protein_coding transcript_biotype:protein_coding gene_symbol:CYP71B20 description:Cytochrome P450 71B20 [Source:UniProtKB/Swiss-Prot;Acc:Q9LTM3]	3188.07	2704.19	1197.53	777.629	-1.57703	3.48368e-05	5.69455e-07	163.306	138.663	61.3613	39.8484	-1.5771	0.000101494	2.4031e-06	3.87511e-11	1.94703e-09	-1.57707
Citrus_au_0000017070	GO:0030774;GO:0008171;GO:0046983	F:anthranilate N-methyltransferase activity;F:O-methyltransferase activity;F:protein dimerization activity	-	AT5G54160.1	sp=:known chromosome:TAIR10:5:21981996:21984363:1 gene:AT5G54160 transcript:AT5G54160.1 gene_biotype:protein_coding transcript_biotype:protein_coding gene_symbol:OMT1 description:Flavone 3'-O-methyltransferase 1 [Source:UniProtKB/Swiss-Prot;Acc:Q9FK25]	94.8125	88.2018	18.4235	42.6629	-1.57933	0.0265567	0.0018698	4.85667	4.52273	0.94402	2.18619	-1.57439	0.00511251	0.000286757	8.27797e-06	0.000133413	-1.57686
Citrus_au_0000003132	GO:0009507;GO:0009535;GO:0016021;GO:0010190	C:chloroplast;C:chloroplast thylakoid membrane;C:integral component of membrane;P:cytochrome b6f complex assembly	ath:AT1G59840	AT1G59840.1	sp=:known chromosome:TAIR10:1:22026546:22028419:1 gene:AT1G59840 transcript:AT1G59840.1 gene_biotype:protein_coding transcript_biotype:protein_coding gene_symbol:CCB4 description:cofactor assembly of complex C [Source:TAIR;Acc:AT1G59840]	264.685	182.417	85.9765	63.9944	-1.57704	0.00157826	5.04924e-05	13.5582	9.35382	4.40542	3.27929	-1.57586	0.000274187	7.79213e-06	8.91389e-09	2.98583e-07	-1.57645
Citrus_au_0000039632	GO:0009507;GO:0009570;GO:0009535;GO:0010275	C:chloroplast;C:chloroplast stroma;C:chloroplast thylakoid membrane;P:NAD(P)H dehydrogenase complex assembly	ath:AT2G47910	AT2G47910.2	sp=:known chromosome:TAIR10:2:19614698:19615769:1 gene:AT2G47910 transcript:AT2G47910.2 gene_biotype:protein_coding transcript_biotype:protein_coding gene_symbol:CRR6 description:chlororespiratory reduction 6 [Source:TAIR;Acc:AT2G47910]	154.07	90.2064	47.0824	34.906	-1.57655	0.0111173	0.000606224	7.89209	4.62552	2.41249	1.7887	-1.57414	0.00275628	0.000131984	1.38749e-06	2.70709e-05	-1.57535
Citrus_au_10042	GO:0005634;GO:0003677;GO:0003700;GO:0006355;GO:0006351	C:nucleus;F:DNA binding;F:DNA-binding transcription factor activity;P:regulation of transcription, DNA-templated;P:transcription, DNA-templated	ath:AT1G75250	AT1G75250.2	sp=:known chromosome:TAIR10:1:28244317:28245501:-1 gene:AT1G75250 transcript:AT1G75250.2 gene_biotype:protein_coding transcript_biotype:protein_coding gene_symbol:RL6 description:Protein RADIALIS-like 6 [Source:UniProtKB/Swiss-Prot;Acc:Q1A173]	379.25	292.67	120.777	104.718	-1.57567	0.000244707	5.41996e-06	19.4267	15.0072	6.18857	5.36611	-1.57488	3.72564e-05	7.69396e-07	1.13439e-10	5.33198e-09	-1.57528
Citrus_au_0000096806	GO:0005634;GO:0003677;GO:0003700;GO:0030154;GO:0048826;GO:0009793;GO:0048366;GO:0009965;GO:0045962;GO:0006355;GO:0006351	C:nucleus;F:DNA binding;F:DNA-binding transcription factor activity;P:cell differentiation;P:cotyledon morphogenesis;P:embryo development ending in seed dormancy;P:leaf development;P:leaf morphogenesis;P:positive regulation of development, heterochronic;P:regulation of transcription, DNA-templated;P:transcription, DNA-templated	ath:AT3G15030	AT3G15030.3	sp=:known chromosome:TAIR10:3:5061681:5064115:1 gene:AT3G15030 transcript:AT3G15030.3 gene_biotype:protein_coding transcript_biotype:protein_coding gene_symbol:TCP4 description:Transcription factor TCP4 [Source:UniProtKB/Swiss-Prot;Acc:Q8LPR5]	1303.67	1174.69	524.047	308.337	-1.57452	0.000122872	2.46081e-06	66.7793	60.2345	26.8521	15.8002	-1.57448	0.000101494	2.40584e-06	1.58976e-10	7.24915e-09	-1.5745
Citrus_au_0000009782	GO:0016021;GO:0005886;GO:0005524;GO:0004674	C:integral component of membrane;C:plasma membrane;F:ATP binding;F:protein serine/threonine kinase activity	ath:AT1G53440	AT1G53430.2	sp=:known chromosome:TAIR10:1:19935163:19941088:1 gene:AT1G53430 transcript:AT1G53430.2 gene_biotype:protein_coding transcript_biotype:protein_coding description:Leucine-rich repeat transmembrane protein kinase [Source:TAIR;Acc:AT1G53430]	104.689	156.358	42.9883	44.6021	-1.5751	0.00604287	0.000275632	5.36258	8.01756	2.20271	2.28557	-1.57264	0.00102618	3.84787e-05	2.05351e-07	4.94942e-06	-1.57387
Citrus_au_2910	GO:0016021;GO:0005886;GO:0022857;GO:0006865	C:integral component of membrane;C:plasma membrane;F:transmembrane transporter activity;P:amino acid transport	ath:AT2G34960	AT2G34960.1	sp=:known chromosome:TAIR10:2:14744037:14745961:-1 gene:AT2G34960 transcript:AT2G34960.1 gene_biotype:protein_coding transcript_biotype:protein_coding gene_symbol:CAT5 description:Cationic amino acid transporter 5 [Source:UniProtKB/Swiss-Prot;Acc:O64759]	578.751	437	143.294	197.801	-1.57372	0.000182034	3.83308e-06	29.6459	22.4081	7.34237	10.136	-1.57309	6.23275e-05	1.36103e-06	1.40749e-10	6.53889e-09	-1.57341
Citrus_au_3465	GO:0016021;GO:0005774;GO:0005773;GO:0016756;GO:0036374;GO:0102953;GO:0103068;GO:0006751;GO:0009636;GO:0006805	C:integral component of membrane;C:vacuolar membrane;C:vacuole;F:glutathione gamma-glutamylcysteinyltransferase activity;F:glutathione hydrolase activity;F:hypoglycin A gamma-glutamyl transpeptidase activity;F:leukotriene C4 gamma-glutamyl transferase activity;P:glutathione catabolic process;P:response to toxic substance;P:xenobiotic metabolic process	ath:AT4G29210	AT4G29210.1	sp=:known chromosome:TAIR10:4:14400932:14403519:1 gene:AT4G29210 transcript:AT4G29210.1 gene_biotype:protein_coding transcript_biotype:protein_coding gene_symbol:GGT3 description:Gamma-glutamyltranspeptidase 3 [Source:UniProtKB/Swiss-Prot;Acc:Q9M0G0]	383.2	288.66	131.012	95.022	-1.57255	0.00045589	1.13773e-05	19.6291	14.8017	6.71303	4.86925	-1.57184	9.02661e-05	2.08094e-06	6.02936e-10	2.51034e-08	-1.5722
Citrus_au_0000075510	GO:0009507;GO:0009941;GO:0031969;GO:0016021;GO:0009536;GO:0008194;GO:0016036;GO:0009247;GO:0046506	C:chloroplast;C:chloroplast envelope;C:chloroplast membrane;C:integral component of membrane;C:plastid;F:UDP-glycosyltransferase activity;P:cellular response to phosphate starvation;P:glycolipid biosynthetic process;P:sulfolipid biosynthetic process	ath:AT5G01220	AT5G01220.1	sp=:known chromosome:TAIR10:5:86585:89986:-1 gene:AT5G01220 transcript:AT5G01220.1 gene_biotype:protein_coding transcript_biotype:protein_coding gene_symbol:SQD2 description:Sulfoquinovosyl transferase SQD2 [Source:UniProtKB/Swiss-Prot;Acc:Q8S4F6]	1465.64	1317.01	436.024	502.259	-1.56824	5.77481e-06	7.45811e-08	75.0761	67.5325	22.3418	25.7375	-1.5682	1.32947e-05	2.3474e-07	5.72067e-13	3.82843e-11	-1.56822
Citrus_au_0000067455	GO:0005737;GO:0043874;GO:0000287;GO:0046570;GO:0019509	C:cytoplasm;F:acireductone synthase activity;F:magnesium ion binding;F:methylthioribulose 1-phosphate dehydratase activity;P:L-methionine salvage from methylthioadenosine	rcu:8265316	AT5G53850.1	sp=:known chromosome:TAIR10:5:21860997:21864907:-1 gene:AT5G53850 transcript:AT5G53850.1 gene_biotype:protein_coding transcript_biotype:protein_coding description:Probable bifunctional methylthioribulose-1-phosphate dehydratase/enolase-phosphatase E1 [Source:UniProtKB/Swiss-Prot;Acc:Q9FN41]	205.427	148.339	53.2236	65.9336	-1.56922	0.00241218	8.66116e-05	10.5228	7.60641	2.72717	3.37866	-1.56718	0.000385064	1.1748e-05	2.20859e-08	6.76098e-07	-1.5682
Citrus_au_0000019873	GO:0005634;GO:0003677;GO:0003700;GO:0043565;GO:0006355;GO:0010200;GO:0009408;GO:0006351	C:nucleus;F:DNA binding;F:DNA-binding transcription factor activity;F:sequence-specific DNA binding;P:regulation of transcription, DNA-templated;P:response to chitin;P:response to heat;P:transcription, DNA-templated	ath:AT5G03720	AT5G03720.1	sp=:known chromosome:TAIR10:5:971786:973683:-1 gene:AT5G03720 transcript:AT5G03720.1 gene_biotype:protein_coding transcript_biotype:protein_coding gene_symbol:HSFA3 description:Heat stress transcription factor A-3 [Source:UniProtKB/Swiss-Prot;Acc:Q8GYY1]	699.242	669.532	143.294	318.033	-1.56814	0.00132585	4.06986e-05	35.818	34.3316	7.34237	16.2971	-1.56775	0.000755252	2.65194e-05	2.33636e-08	7.07217e-07	-1.56794
Citrus_au_0000041038	GO:0009507;GO:0009569;GO:0009570;GO:0043036;GO:0019203;GO:0008138;GO:0005983	C:chloroplast;C:chloroplast starch grain;C:chloroplast stroma;C:starch grain;F:carbohydrate phosphatase activity;F:protein tyrosine/serine/threonine phosphatase activity;P:starch catabolic process	ath:AT3G01510	AT3G01510.1	sp=:known chromosome:TAIR10:3:198679:201742:-1 gene:AT3G01510 transcript:AT3G01510.1 gene_biotype:protein_coding transcript_biotype:protein_coding gene_symbol:LSF1 description:Phosphoglucan phosphatase LSF1, chloroplastic [Source:UniProtKB/Swiss-Prot;Acc:F4J117]	452.335	525.202	145.341	184.226	-1.56802	8.34937e-05	1.57319e-06	23.1704	26.9308	7.44727	9.44038	-1.56751	2.32548e-05	4.40344e-07	2.00883e-11	1.05913e-09	-1.56777
Citrus_au_4850	GO:0005737;GO:0005886;GO:0047150;GO:0008270;GO:0009086	C:cytoplasm;C:plasma membrane;F:betaine-homocysteine S-methyltransferase activity;F:zinc ion binding;P:methionine biosynthetic process	ath:AT3G22740	AT3G22740.1	sp=:known chromosome:TAIR10:3:8032959:8035809:-1 gene:AT3G22740 transcript:AT3G22740.1 gene_biotype:protein_coding transcript_biotype:protein_coding gene_symbol:HMT3 description:Homocysteine S-methyltransferase 3 [Source:UniProtKB/Swiss-Prot;Acc:Q8LAX0]	351.596	184.422	81.8824	98.9004	-1.5677	0.00280418	0.000104098	18.0102	9.45661	4.19564	5.068	-1.56635	0.000909521	3.31963e-05	7.07835e-08	1.92128e-06	-1.56702
Citrus_au_0000045747	-	-	cic:CICLE_v10015103mg	AT1G24610.1	sp=:known chromosome:TAIR10:1:8720651:8722746:-1 gene:AT1G24610 transcript:AT1G24610.1 gene_biotype:protein_coding transcript_biotype:protein_coding description:Rubisco methyltransferase family protein [Source:TAIR;Acc:AT1G24610]	86.9115	66.1514	20.4706	31.0276	-1.56945	0.028403	0.00203878	4.45195	3.39205	1.04891	1.58996	-1.56416	0.0039931	0.000210143	6.71065e-06	0.000111459	-1.5668
Citrus_au_0000106536	GO:0009507;GO:0046872;GO:0004784	C:chloroplast;F:metal ion binding;F:superoxide dismutase activity	gmx:547823	AT5G51100.1	sp=:known chromosome:TAIR10:5:20773296:20775701:-1 gene:AT5G51100 transcript:AT5G51100.1 gene_biotype:protein_coding transcript_biotype:protein_coding gene_symbol:FSD2 description:Superoxide dismutase [Fe] 2, chloroplastic [Source:UniProtKB/Swiss-Prot;Acc:Q9LU64]	189.625	232.532	96.2118	46.5414	-1.56631	0.00465455	0.000198054	9.71335	11.9236	4.92988	2.38494	-1.56543	0.0012543	4.97714e-05	1.91579e-07	4.656e-06	-1.56587
Citrus_au_0000075039	GO:0030774;GO:0008171;GO:0046983	F:anthranilate N-methyltransferase activity;F:O-methyltransferase activity;F:protein dimerization activity	-	AT5G54160.1	sp=:known chromosome:TAIR10:5:21981996:21984363:1 gene:AT5G54160 transcript:AT5G54160.1 gene_biotype:protein_coding transcript_biotype:protein_coding gene_symbol:OMT1 description:Flavone 3'-O-methyltransferase 1 [Source:UniProtKB/Swiss-Prot;Acc:Q9FK25]	478.013	298.683	169.906	93.0827	-1.56355	0.00221426	7.80544e-05	24.4857	15.3156	8.70596	4.76988	-1.56291	0.000972868	3.6085e-05	5.82689e-08	1.61023e-06	-1.56323
Citrus_au_354	GO:0043531	F:ADP binding	cic:CICLE_v10018492mg	AT1G63750.3	sp=:known chromosome:TAIR10:1:23650848:23655359:1 gene:AT1G63750 transcript:AT1G63750.3 gene_biotype:protein_coding transcript_biotype:protein_coding description:Disease resistance protein (TIR-NBS-LRR class) family [Source:TAIR;Acc:AT1G63750]	252.833	290.665	106.447	77.5689	-1.5634	0.000571711	1.50162e-05	12.9511	14.9044	5.45434	3.9749	-1.56264	8.88415e-05	2.03147e-06	7.69124e-10	3.12089e-08	-1.56302
Citrus_au_7811	GO:0043231;GO:0005739;GO:0004519;GO:0003723;GO:0016556	C:intracellular membrane-bounded organelle;C:mitochondrion;F:endonuclease activity;F:RNA binding;P:mRNA modification	ath:AT4G31070	AT4G31070.1	sp=:known chromosome:TAIR10:4:15118696:15120537:-1 gene:AT4G31070 transcript:AT4G31070.1 gene_biotype:protein_coding transcript_biotype:protein_coding gene_symbol:PCMP-E7 description:Tetratricopeptide repeat (TPR)-like superfamily protein [Source:TAIR;Acc:AT4G31070]	73.0846	80.1835	26.6118	25.2099	-1.56468	0.0220425	0.0014612	3.74369	4.11157	1.36358	1.29184	-1.56049	0.00223955	0.00010242	2.5015e-06	4.59531e-05	-1.56258
Citrus_au_0000030352	GO:0009507;GO:0003677;GO:0003700;GO:0016987;GO:0071482;GO:0006352;GO:2001141	C:chloroplast;F:DNA binding;F:DNA-binding transcription factor activity;F:sigma factor activity;P:cellular response to light stimulus;P:DNA-templated transcription, initiation;P:regulation of RNA biosynthetic process	ath:AT5G13730	AT5G13730.1	sp=:known chromosome:TAIR10:5:4429110:4430837:-1 gene:AT5G13730 transcript:AT5G13730.1 gene_biotype:protein_coding transcript_biotype:protein_coding gene_symbol:SIGD description:RNA polymerase sigma factor sigD, chloroplastic [Source:UniProtKB/Swiss-Prot;Acc:Q9ZSL6]	418.755	453.037	161.718	133.806	-1.56116	8.63695e-05	1.63276e-06	21.4503	23.2304	8.28639	6.8567	-1.56071	1.9356e-05	3.56857e-07	1.6997e-11	9.02078e-10	-1.56093
Citrus_au_0000083122	GO:0005887;GO:0016020;GO:0035673;GO:0015031	C:integral component of plasma membrane;C:membrane;F:oligopeptide transmembrane transporter activity;P:protein transport	ath:AT4G10770	AT4G10770.1	sp=:known chromosome:TAIR10:4:6628404:6632599:-1 gene:AT4G10770 transcript:AT4G10770.1 gene_biotype:protein_coding transcript_biotype:protein_coding gene_symbol:OPT7 description:Oligopeptide transporter 7 [Source:UniProtKB/Swiss-Prot;Acc:O82485]	564.924	437	73.6941	265.674	-1.56067	0.0147517	0.000867907	28.9377	22.4081	3.77608	13.614	-1.56007	0.0140615	0.00101666	1.31832e-05	0.00020019	-1.56037
Citrus_au_10073	GO:0005737	C:cytoplasm	gmx:100305750	AT1G07400.1	sp=:known chromosome:TAIR10:1:2274943:2275758:1 gene:AT1G07400 transcript:AT1G07400.1 gene_biotype:protein_coding transcript_biotype:protein_coding gene_symbol:HSP17.8 description:17.8 kDa class I heat shock protein [Source:UniProtKB/Swiss-Prot;Acc:Q9LNW0]	1333.3	503.151	350.047	273.431	-1.55876	0.00419726	0.00017493	68.297	25.8001	17.9364	14.0115	-1.55831	0.00380005	0.000196637	6.2553e-07	1.33769e-05	-1.55853
Citrus_au_0000112681	-	-	-	AT2G40600.1	sp=:known chromosome:TAIR10:2:16946870:16948561:-1 gene:AT2G40600 transcript:AT2G40600.1 gene_biotype:protein_coding transcript_biotype:protein_coding description:appr-1-p processing enzyme family protein [Source:TAIR;Acc:AT2G40600]	158.021	194.445	65.5059	54.2983	-1.55748	0.00197663	6.76218e-05	8.09445	9.97056	3.35651	2.78243	-1.55601	0.000243764	6.73742e-06	1.02552e-08	3.39959e-07	-1.55675
Citrus_au_0000032238	GO:0016021;GO:0005886;GO:0008381;GO:0006820;GO:0050982;GO:0010150;GO:0097468	C:integral component of membrane;C:plasma membrane;F:mechanosensitive ion channel activity;P:anion transport;P:detection of mechanical stimulus;P:leaf senescence;P:programmed cell death in response to reactive oxygen species	ath:AT5G12080	AT5G12080.1	sp=:known chromosome:TAIR10:5:3898047:3901629:-1 gene:AT5G12080 transcript:AT5G12080.1 gene_biotype:protein_coding transcript_biotype:protein_coding gene_symbol:MSL10 description:Mechanosensitive ion channel protein 10 [Source:UniProtKB/Swiss-Prot;Acc:Q9LYG9]	474.062	511.17	251.788	83.3866	-1.55678	0.00751236	0.000370744	24.2834	26.2113	12.9016	4.27302	-1.55647	0.00580697	0.000334948	2.09883e-06	3.93583e-05	-1.55662
Citrus_au_0000063389	GO:0003713;GO:0009955;GO:0008283;GO:0048825;GO:0048366;GO:0006355;GO:0006351	F:transcription coactivator activity;P:adaxial/abaxial pattern specification;P:cell proliferation;P:cotyledon development;P:leaf development;P:regulation of transcription, DNA-templated;P:transcription, DNA-templated	ath:AT5G28640	AT5G28640.1	sp=:known chromosome:TAIR10:5:10647570:10649892:-1 gene:AT5G28640 transcript:AT5G28640.1 gene_biotype:protein_coding transcript_biotype:protein_coding gene_symbol:GIF1 description:GRF1-interacting factor 1 [Source:UniProtKB/Swiss-Prot;Acc:Q8L8A5]	432.582	172.394	114.635	91.1435	-1.5564	0.00775452	0.000386081	22.1586	8.83988	5.8739	4.67051	-1.55528	0.00431253	0.000231797	1.54188e-06	2.97034e-05	-1.55584
Citrus_au_10014	GO:0016021;GO:0005886;GO:0015095;GO:0009555	C:integral component of membrane;C:plasma membrane;F:magnesium ion transmembrane transporter activity;P:pollen development	ath:AT5G64560	AT5G64560.2	sp=:known chromosome:TAIR10:5:25807121:25809595:-1 gene:AT5G64560 transcript:AT5G64560.2 gene_biotype:protein_coding transcript_biotype:protein_coding gene_symbol:MRS2-2 description:Magnesium transporter MRS2-2 [Source:UniProtKB/Swiss-Prot;Acc:Q9FLG2]	100.738	74.1697	22.5177	36.8452	-1.55667	0.02386	0.00162039	5.16021	3.8032	1.1538	1.88808	-1.55201	0.00404777	0.000214157	5.50851e-06	9.28396e-05	-1.55434
Citrus_au_30	GO:0071949;GO:0004497;GO:0002239;GO:0044550	F:FAD binding;F:monooxygenase activity;P:response to oomycetes;P:secondary metabolite biosynthetic process	ath:AT4G38540	AT4G38540.1	sp=:known chromosome:TAIR10:4:18023121:18025027:1 gene:AT4G38540 transcript:AT4G38540.1 gene_biotype:protein_coding transcript_biotype:protein_coding description:FAD/NAD(P)-binding oxidoreductase family protein [Source:TAIR;Acc:AT4G38540]	428.631	346.793	155.577	108.597	-1.55441	0.000356647	8.55571e-06	21.9562	17.7825	7.97172	5.56486	-1.55386	8.83391e-05	2.01723e-06	4.44979e-10	1.89937e-08	-1.55414
Citrus_au_0000078358	GO:0005654;GO:0030154;GO:0007623;GO:0009908;GO:0048578;GO:0006355;GO:0009637;GO:0009409;GO:0010218;GO:0042542;GO:0080167;GO:0010378	C:nucleoplasm;P:cell differentiation;P:circadian rhythm;P:flower development;P:positive regulation of long-day photoperiodism, flowering;P:regulation of transcription, DNA-templated;P:response to blue light;P:response to cold;P:response to far red light;P:response to hydrogen peroxide;P:response to karrikin;P:temperature compensation of the circadian clock	osa:4325329	AT1G22770.1	sp=:known chromosome:TAIR10:1:8061844:8067716:1 gene:AT1G22770 transcript:AT1G22770.1 gene_biotype:protein_coding transcript_biotype:protein_coding gene_symbol:GI description:Protein GIGANTEA [Source:UniProtKB/Swiss-Prot;Acc:Q9SQI2]	2326.86	1868.27	337.765	1091.78	-1.55285	0.00730961	0.000356861	119.191	95.7996	17.307	55.9467	-1.55284	0.0105351	0.000701332	4.05468e-06	7.02197e-05	-1.55284
Citrus_au_4905	GO:0005634;GO:0003677;GO:0003700;GO:0046983;GO:0009739;GO:0006351	C:nucleus;F:DNA binding;F:DNA-binding transcription factor activity;F:protein dimerization activity;P:response to gibberellin;P:transcription, DNA-templated	ath:AT5G50915	AT5G50915.1	sp=:known chromosome:TAIR10:5:20710209:20712315:-1 gene:AT5G50915 transcript:AT5G50915.1 gene_biotype:protein_coding transcript_biotype:protein_coding gene_symbol:BHLH137 description:Transcription factor bHLH137 [Source:UniProtKB/Swiss-Prot;Acc:Q93W88]	90.862	142.326	34.8	44.6021	-1.55289	0.0114558	0.000627898	4.65431	7.29804	1.78315	2.28557	-1.5499	0.00244581	0.000114142	1.25072e-06	2.47557e-05	-1.5514
Citrus_au_0000029116	GO:0005829;GO:0005739;GO:0005634;GO:0051087;GO:0071629	C:cytosol;C:mitochondrion;C:nucleus;F:chaperone binding;P:cytoplasm protein quality control by the ubiquitin-proteasome system	ath:AT5G52060	AT5G52060.1	sp=:known chromosome:TAIR10:5:21152214:21154244:-1 gene:AT5G52060 transcript:AT5G52060.1 gene_biotype:protein_coding transcript_biotype:protein_coding gene_symbol:BAG1 description:BAG family molecular chaperone regulator 1 [Source:UniProtKB/Swiss-Prot;Acc:Q0WUQ1]	63.2083	118.271	34.8	27.1491	-1.5515	0.0286417	0.00206128	3.23778	6.06457	1.78315	1.39121	-1.54838	0.0069523	0.000417711	1.28853e-05	0.000196597	-1.54994
Citrus_au_0000069645	GO:0009507;GO:0042644;GO:0042254	C:chloroplast;C:chloroplast nucleoid;P:ribosome biogenesis	ath:AT3G19810	AT3G19810.1	sp=:known chromosome:TAIR10:3:6877575:6879399:-1 gene:AT3G19810 transcript:AT3G19810.1 gene_biotype:protein_coding transcript_biotype:protein_coding description:Protein of unknown function (DUF177) [Source:TAIR;Acc:AT3G19810]	365.423	669.532	204.706	149.32	-1.54804	0.00128098	3.88818e-05	18.7184	34.3316	10.4891	7.65168	-1.54789	0.000635391	2.13079e-05	1.81533e-08	5.65523e-07	-1.54796
Citrus_au_0000047843	GO:0005524;GO:0004674	F:ATP binding;F:protein serine/threonine kinase activity	ath:AT1G54510	AT1G54510.1	sp=:known chromosome:TAIR10:1:20358319:20362545:-1 gene:AT1G54510 transcript:AT1G54510.1 gene_biotype:protein_coding transcript_biotype:protein_coding gene_symbol:NEK1 description:Serine/threonine-protein kinase Nek1 [Source:UniProtKB/Swiss-Prot;Acc:Q9SLI2]	369.374	344.789	149.435	95.022	-1.5478	0.000535181	1.38884e-05	18.9208	17.6798	7.65705	4.86925	-1.54728	0.000128065	3.1481e-06	1.08663e-09	4.29507e-08	-1.54754
Citrus_au_0000026321	GO:0005634;GO:0003677;GO:0048262;GO:0009908;GO:0006355;GO:0006351	C:nucleus;F:DNA binding;P:determination of dorsal/ventral asymmetry;P:flower development;P:regulation of transcription, DNA-templated;P:transcription, DNA-templated	-	AT4G39250.1	sp=:known chromosome:TAIR10:4:18271457:18271857:-1 gene:AT4G39250 transcript:AT4G39250.1 gene_biotype:protein_coding transcript_biotype:protein_coding gene_symbol:RL1 description:Protein RADIALIS-like 1 [Source:UniProtKB/Swiss-Prot;Acc:F4JVB8]	408.879	445.018	133.059	159.016	-1.54726	0.000105748	2.06839e-06	20.9444	22.8192	6.81792	8.14854	-1.54665	2.34125e-05	4.4406e-07	2.63754e-11	1.35495e-09	-1.54695
Citrus_au_0000046362	GO:0009507;GO:0009543;GO:0009535;GO:0005737;GO:0005528;GO:0003755;GO:0061077	C:chloroplast;C:chloroplast thylakoid lumen;C:chloroplast thylakoid membrane;C:cytoplasm;F:FK506 binding;F:peptidyl-prolyl cis-trans isomerase activity;P:chaperone-mediated protein folding	ath:AT1G18170	AT1G18170.1	sp=:known chromosome:TAIR10:1:6254229:6255690:1 gene:AT1G18170 transcript:AT1G18170.1 gene_biotype:protein_coding transcript_biotype:protein_coding gene_symbol:FKBP17-2 description:Peptidyl-prolyl cis-trans isomerase FKBP17-2, chloroplastic [Source:UniProtKB/Swiss-Prot;Acc:Q9LDY5]	256.784	242.555	77.7883	93.0827	-1.5465	0.000549013	1.42665e-05	13.1535	12.4375	3.98586	4.76988	-1.5452	6.54298e-05	1.43898e-06	5.25737e-10	2.21459e-08	-1.54585
Citrus_au_3389	GO:0009507;GO:0004640;GO:0000162	C:chloroplast;F:phosphoribosylanthranilate isomerase activity;P:tryptophan biosynthetic process	ath:AT1G07780	AT1G07780.1	sp=:known chromosome:TAIR10:1:2410120:2412677:-1 gene:AT1G07780 transcript:AT1G07780.1 gene_biotype:protein_coding transcript_biotype:protein_coding gene_symbol:PAI1 description:N-(5'-phosphoribosyl)anthranilate isomerase 1, chloroplastic [Source:UniProtKB/Swiss-Prot;Acc:Q42440]	154.07	208.477	77.7883	46.5414	-1.54568	0.00457338	0.000194315	7.89209	10.6901	3.98586	2.38494	-1.54456	0.00102821	3.86188e-05	1.47891e-07	3.69509e-06	-1.54512
Citrus_au_0000011511	-	-	-	AT1G72640.1	sp=:known chromosome:TAIR10:1:27346349:27348256:-1 gene:AT1G72640 transcript:AT1G72640.1 gene_biotype:protein_coding transcript_biotype:protein_coding description:NAD(P)-binding Rossmann-fold superfamily protein [Source:TAIR;Acc:AT1G72640]	140.243	144.33	49.1294	48.4806	-1.54375	0.00334263	0.000130343	7.18383	7.40083	2.51739	2.48431	-1.54161	0.000350472	1.04193e-05	2.90863e-08	8.57764e-07	-1.54268
Citrus_au_3388	GO:0009507;GO:0004640;GO:0000162	C:chloroplast;F:phosphoribosylanthranilate isomerase activity;P:tryptophan biosynthetic process	ath:AT1G07780	AT1G07780.1	sp=:known chromosome:TAIR10:1:2410120:2412677:-1 gene:AT1G07780 transcript:AT1G07780.1 gene_biotype:protein_coding transcript_biotype:protein_coding gene_symbol:PAI1 description:N-(5'-phosphoribosyl)anthranilate isomerase 1, chloroplastic [Source:UniProtKB/Swiss-Prot;Acc:Q42440]	185.674	198.454	75.7412	56.2375	-1.54241	0.00173347	5.65637e-05	9.51098	10.1761	3.88097	2.8818	-1.54121	0.000235661	6.50611e-06	8.36225e-09	2.81872e-07	-1.54181
Citrus_au_0000113204	GO:0009507;GO:0009570;GO:0008839;GO:0009089;GO:0019684	C:chloroplast;C:chloroplast stroma;F:4-hydroxy-tetrahydrodipicolinate reductase;P:lysine biosynthetic process via diaminopimelate;P:photosynthesis, light reaction	ath:AT5G52100	AT5G52100.1	sp=:known chromosome:TAIR10:5:21170145:21172346:1 gene:AT5G52100 transcript:AT5G52100.1 gene_biotype:protein_coding transcript_biotype:protein_coding gene_symbol:DAPB3 description:Putative 4-hydroxy-tetrahydrodipicolinate reductase 3, chloroplastic [Source:UniProtKB/Swiss-Prot;Acc:Q9FJ82]	132.342	90.2064	55.2706	21.3315	-1.54222	0.0322028	0.00241902	6.77911	4.62552	2.83206	1.0931	-1.5401	0.0130969	0.000928674	3.14646e-05	0.000434567	-1.54116
Citrus_au_0000051122	GO:0005730;GO:0005634;GO:0051539;GO:0003677;GO:0019104;GO:0003906;GO:0046872;GO:0006284;GO:0006342;GO:0050832;GO:0080111;GO:0006306;GO:0006281;GO:0031936;GO:0006351	C:nucleolus;C:nucleus;F:4 iron, 4 sulfur cluster binding;F:DNA binding;F:DNA N-glycosylase activity;F:DNA-(apurinic or apyrimidinic site) endonuclease activity;F:metal ion binding;P:base-excision repair;P:chromatin silencing;P:defense response to fungus;P:DNA demethylation;P:DNA methylation;P:DNA repair;P:negative regulation of chromatin silencing;P:transcription, DNA-templated	ath:AT2G36490	AT2G36490.1	sp=:known chromosome:TAIR10:2:15308021:15314807:-1 gene:AT2G36490 transcript:AT2G36490.1 gene_biotype:protein_coding transcript_biotype:protein_coding gene_symbol:ROS1 description:Protein ROS1 [Source:UniProtKB/Swiss-Prot;Acc:Q9SJQ6]	333.819	222.509	71.6471	120.232	-1.53454	0.00279157	0.000103447	17.0995	11.4096	3.67119	6.16109	-1.53318	0.000808691	2.87088e-05	6.1282e-08	1.68334e-06	-1.53386
Citrus_au_0000028506	GO:0005737;GO:0032991;GO:0042802;GO:0051260;GO:0050821	C:cytoplasm;C:protein-containing complex;F:identical protein binding;P:protein homooligomerization;P:protein stabilization	-	AT1G07400.1	sp=:known chromosome:TAIR10:1:2274943:2275758:1 gene:AT1G07400 transcript:AT1G07400.1 gene_biotype:protein_coding transcript_biotype:protein_coding gene_symbol:HSP17.8 description:17.8 kDa class I heat shock protein [Source:UniProtKB/Swiss-Prot;Acc:Q9LNW0]	560.974	140.321	151.482	91.1435	-1.53204	0.037033	0.00294592	28.7353	7.19525	7.76194	4.67051	-1.53091	0.0377326	0.00382826	0.000139761	0.00155616	-1.53147
Citrus_au_6089	GO:0016021;GO:0005886;GO:0009506;GO:0005524;GO:0004672;GO:0004674;GO:0009817;GO:0046777	C:integral component of membrane;C:plasma membrane;C:plasmodesma;F:ATP binding;F:protein kinase activity;F:protein serine/threonine kinase activity;P:defense response to fungus, incompatible interaction;P:protein autophosphorylation	ath:AT5G54380	AT5G54380.1	sp=:known chromosome:TAIR10:5:22077092:22079880:-1 gene:AT5G54380 transcript:AT5G54380.1 gene_biotype:protein_coding transcript_biotype:protein_coding gene_symbol:THE1 description:Receptor-like protein kinase THESEUS 1 [Source:UniProtKB/Swiss-Prot;Acc:Q9LK35]	276.536	300.688	157.624	42.6629	-1.52899	0.0229851	0.00154488	14.1653	15.4184	8.07661	2.18619	-1.52828	0.0173128	0.00131726	2.87038e-05	0.000400928	-1.52864
Citrus_au_0000015186	GO:0009507;GO:0005739;GO:0003690;GO:0003723;GO:0006353;GO:0006355;GO:0008033	C:chloroplast;C:mitochondrion;F:double-stranded DNA binding;F:RNA binding;P:DNA-templated transcription, termination;P:regulation of transcription, DNA-templated;P:tRNA processing	ath:AT4G38160	AT4G38160.1	sp=:known chromosome:TAIR10:4:17902273:17903564:1 gene:AT4G38160 transcript:AT4G38160.1 gene_biotype:protein_coding transcript_biotype:protein_coding gene_symbol:pde191 description:Mitochondrial transcription termination factor family protein [Source:TAIR;Acc:AT4G38160]	395.052	234.537	141.247	77.5689	-1.52604	0.00451017	0.000190644	20.2361	12.0263	7.23748	3.9749	-1.52527	0.00189697	8.33799e-05	3.01342e-07	6.96956e-06	-1.52566
Citrus_au_0000010495	GO:0005737;GO:0043874;GO:0000287;GO:0046570;GO:0019509	C:cytoplasm;F:acireductone synthase activity;F:magnesium ion binding;F:methylthioribulose 1-phosphate dehydratase activity;P:L-methionine salvage from methylthioadenosine	rcu:8265316	AT5G53850.1	sp=:known chromosome:TAIR10:5:21860997:21864907:-1 gene:AT5G53850 transcript:AT5G53850.1 gene_biotype:protein_coding transcript_biotype:protein_coding description:Probable bifunctional methylthioribulose-1-phosphate dehydratase/enolase-phosphatase E1 [Source:UniProtKB/Swiss-Prot;Acc:Q9FN41]	393.077	322.738	81.8824	166.773	-1.52408	0.00271418	9.98258e-05	20.135	16.5491	4.19564	8.54603	-1.52309	0.00106109	4.00853e-05	8.13779e-08	2.17932e-06	-1.52359
Citrus_au_0000100319	-	-	-			100.738	78.1789	42.9883	19.3922	-1.52374	0.0360724	0.00283574	5.16021	4.00878	2.20271	0.993725	-1.52141	0.00954941	0.000619899	2.50521e-05	0.000355184	-1.52258
Citrus_au_8907	GO:0003677;GO:0003721	F:DNA binding;F:telomerase RNA reverse transcriptase activity	-			244.932	398.913	133.059	91.1435	-1.52268	0.00211094	7.36388e-05	12.5464	20.4551	6.81792	4.67051	-1.52219	0.000668308	2.25994e-05	3.5304e-08	1.02047e-06	-1.52243
Citrus_au_0000017562	GO:0009507;GO:0009941;GO:0031969;GO:0016021;GO:0009536;GO:0008194;GO:0016036;GO:0009247;GO:0046506	C:chloroplast;C:chloroplast envelope;C:chloroplast membrane;C:integral component of membrane;C:plastid;F:UDP-glycosyltransferase activity;P:cellular response to phosphate starvation;P:glycolipid biosynthetic process;P:sulfolipid biosynthetic process	ath:AT5G01220	AT5G01220.1	sp=:known chromosome:TAIR10:5:86585:89986:-1 gene:AT5G01220 transcript:AT5G01220.1 gene_biotype:protein_coding transcript_biotype:protein_coding gene_symbol:SQD2 description:Sulfoquinovosyl transferase SQD2 [Source:UniProtKB/Swiss-Prot;Acc:Q8S4F6]	2170.81	1812.15	569.083	818.352	-1.52121	5.42385e-05	9.61052e-07	111.198	92.9215	29.1597	41.9352	-1.52123	0.000110269	2.66247e-06	7.08562e-11	3.44669e-09	-1.52122
Citrus_au_0000001700	-	-	-	AT1G56300.1	sp=:known chromosome:TAIR10:1:21078820:21080423:-1 gene:AT1G56300 transcript:AT1G56300.1 gene_biotype:protein_coding transcript_biotype:protein_coding description:Chaperone DnaJ-domain superfamily protein [Source:TAIR;Acc:AT1G56300]	199.501	216.495	69.6	75.6297	-1.51788	0.00120306	3.61137e-05	10.2192	11.1012	3.5663	3.87553	-1.51645	0.000137766	3.43813e-06	2.95626e-09	1.07934e-07	-1.51716
Citrus_au_0000094299	-	-	-	AT2G46100.1	sp=:known chromosome:TAIR10:2:18953280:18954619:1 gene:AT2G46100 transcript:AT2G46100.1 gene_biotype:protein_coding transcript_biotype:protein_coding description:Nuclear transport factor 2 (NTF2) family protein [Source:TAIR;Acc:AT2G46100]	639.984	555.27	194.471	223.011	-1.5173	6.63824e-05	1.21765e-06	32.7825	28.4726	9.96465	11.4278	-1.51691	2.34712e-05	4.47371e-07	1.59274e-11	8.46712e-10	-1.5171
Citrus_au_0000051121	GO:0005730;GO:0005634;GO:0051539;GO:0003677;GO:0019104;GO:0003906;GO:0046872;GO:0006284;GO:0006342;GO:0050832;GO:0080111;GO:0006306;GO:0006281;GO:0031936;GO:0006351	C:nucleolus;C:nucleus;F:4 iron, 4 sulfur cluster binding;F:DNA binding;F:DNA N-glycosylase activity;F:DNA-(apurinic or apyrimidinic site) endonuclease activity;F:metal ion binding;P:base-excision repair;P:chromatin silencing;P:defense response to fungus;P:DNA demethylation;P:DNA methylation;P:DNA repair;P:negative regulation of chromatin silencing;P:transcription, DNA-templated	ath:AT2G36490	AT2G36490.1	sp=:known chromosome:TAIR10:2:15308021:15314807:-1 gene:AT2G36490 transcript:AT2G36490.1 gene_biotype:protein_coding transcript_biotype:protein_coding gene_symbol:ROS1 description:Protein ROS1 [Source:UniProtKB/Swiss-Prot;Acc:Q9SJQ6]	351.596	184.422	94.1647	93.0827	-1.51753	0.00366903	0.000147004	18.0102	9.45661	4.82499	4.76988	-1.51636	0.00118447	4.5626e-05	1.32938e-07	3.35547e-06	-1.51695
Citrus_au_0000006968	GO:0031969;GO:0016021;GO:0015297;GO:0015238	C:chloroplast membrane;C:integral component of membrane;F:antiporter activity;F:drug transmembrane transporter activity	ath:AT2G38330	AT2G38330.1	sp=:known chromosome:TAIR10:2:16064503:16067437:1 gene:AT2G38330 transcript:AT2G38330.1 gene_biotype:protein_coding transcript_biotype:protein_coding gene_symbol:DTX44 description:MATE efflux family protein 2, chloroplastic [Source:UniProtKB/Swiss-Prot;Acc:Q84K71]	254.809	192.44	53.2236	102.779	-1.51775	0.00532669	0.000235128	13.0523	9.86777	2.72717	5.26674	-1.516	0.00144601	5.90926e-05	2.65267e-07	6.21594e-06	-1.51688
Citrus_au_0000103939	GO:0016021;GO:0009505;GO:0005886;GO:0005524;GO:0005509;GO:0030247;GO:0004674;GO:0007166;GO:0046777	C:integral component of membrane;C:plant-type cell wall;C:plasma membrane;F:ATP binding;F:calcium ion binding;F:polysaccharide binding;F:protein serine/threonine kinase activity;P:cell surface receptor signaling pathway;P:protein autophosphorylation	ath:AT1G16130	AT1G16130.1	sp=:known chromosome:TAIR10:1:5525491:5528212:1 gene:AT1G16130 transcript:AT1G16130.1 gene_biotype:protein_coding transcript_biotype:protein_coding gene_symbol:WAKL2 description:Wall-associated receptor kinase-like 2 [Source:UniProtKB/Swiss-Prot;Acc:Q7X8C5]	235.056	288.66	85.9765	96.9612	-1.51697	0.000746508	2.05397e-05	12.0405	14.8017	4.40542	4.96862	-1.51589	0.000108909	2.61943e-06	1.326e-09	5.17106e-08	-1.51643
Citrus_au_0000077854	GO:0016021;GO:0000325;GO:0005774;GO:0005524;GO:0042626;GO:0008559;GO:0055085	C:integral component of membrane;C:plant-type vacuole;C:vacuolar membrane;F:ATP binding;F:ATPase activity, coupled to transmembrane movement of substances;F:xenobiotic transmembrane transporting ATPase activity;P:transmembrane transport	ath:AT1G30410	AT1G30410.1	sp=:known chromosome:TAIR10:1:10738805:10747323:1 gene:AT1G30410 transcript:AT1G30410.1 gene_biotype:protein_coding transcript_biotype:protein_coding gene_symbol:ATMRP13 description:multidrug resistance-associated protein 13 [Source:TAIR;Acc:AT1G30410]	430.607	400.917	188.329	102.779	-1.51538	0.00126378	3.82807e-05	22.0574	20.5579	9.64998	5.26674	-1.51501	0.000431305	1.33067e-05	1.14092e-08	3.7206e-07	-1.5152
Citrus_au_0000008578	GO:0005737;GO:0005524;GO:0046872;GO:0004478;GO:0006730;GO:0006556	C:cytoplasm;F:ATP binding;F:metal ion binding;F:methionine adenosyltransferase activity;P:one-carbon metabolic process;P:S-adenosylmethionine biosynthetic process	-	AT1G02500.1	sp=:known chromosome:TAIR10:1:518251:520437:1 gene:AT1G02500 transcript:AT1G02500.1 gene_biotype:protein_coding transcript_biotype:protein_coding gene_symbol:SAM1 description:S-adenosylmethionine synthase 1 [Source:UniProtKB/Swiss-Prot;Acc:P23686]	167.897	174.399	67.553	52.359	-1.5143	0.00278261	0.00010269	8.60036	8.94267	3.4614	2.68306	-1.51293	0.000339975	1.00405e-05	2.23663e-08	6.80888e-07	-1.51361
Citrus_au_6411	GO:0060320	P:rejection of self pollen	-	AT3G12000.1	sp=:known chromosome:TAIR10:3:3818262:3819620:-1 gene:AT3G12000 transcript:AT3G12000.1 gene_biotype:protein_coding transcript_biotype:protein_coding description:S-locus related protein SLR1, putative (S1) [Source:TAIR;Acc:AT3G12000]	148.145	136.312	49.1294	50.4198	-1.51465	0.00417859	0.00017363	7.58855	6.98967	2.51739	2.58368	-1.51251	0.000481669	1.52963e-05	5.51006e-08	1.52927e-06	-1.51358
Citrus_au_7192	-	-	-	AT1G30680.1	sp=:known chromosome:TAIR10:1:10881597:10886425:1 gene:AT1G30680 transcript:AT1G30680.1 gene_biotype:protein_coding transcript_biotype:protein_coding gene_symbol:T5I8.13 description:Twinkle homolog protein, chloroplastic/mitochondrial [Source:UniProtKB/Swiss-Prot;Acc:B5X582]	191.6	194.445	67.553	67.8728	-1.51124	0.0015256	4.85435e-05	9.81453	9.97056	3.4614	3.47804	-1.50977	0.00016656	4.29182e-06	4.85263e-09	1.71695e-07	-1.5105
Citrus_au_10874	GO:0016021;GO:0005886;GO:0005524;GO:0004674;GO:0042742;GO:0006468	C:integral component of membrane;C:plasma membrane;F:ATP binding;F:protein serine/threonine kinase activity;P:defense response to bacterium;P:protein phosphorylation	ath:AT4G38830	AT4G23320.1	sp=:known chromosome:TAIR10:4:12189182:12191977:-1 gene:AT4G23320 transcript:AT4G23320.1 gene_biotype:protein_coding transcript_biotype:protein_coding gene_symbol:CRK24 description:cysteine-rich RLK (RECEPTOR-like protein kinase) 24 [Source:TAIR;Acc:AT4G23320]	96.7878	62.1422	28.6588	27.1491	-1.5104	0.0333404	0.00254401	4.95785	3.18647	1.46847	1.39121	-1.50661	0.00567039	0.000324521	1.23897e-05	0.000189849	-1.5085
Citrus_au_716	GO:0020037;GO:0005506;GO:0004497;GO:0016705	F:heme binding;F:iron ion binding;F:monooxygenase activity;F:oxidoreductase activity, acting on paired donors, with incorporation or reduction of molecular oxygen	cic:CICLE_v10008047mg	AT3G26210.1	sp=:known chromosome:TAIR10:3:9593132:9595243:-1 gene:AT3G26210 transcript:AT3G26210.1 gene_biotype:protein_coding transcript_biotype:protein_coding gene_symbol:CYP71B23 description:Cytochrome P450 71B23 [Source:UniProtKB/Swiss-Prot;Acc:Q9LTM0]	833.56	667.527	300.918	226.889	-1.50837	0.000125575	2.51886e-06	42.6982	34.2288	15.419	11.6266	-1.50814	6.23111e-05	1.35679e-06	9.36482e-11	4.4739e-09	-1.50826
Citrus_au_3464	GO:0016021;GO:0005774;GO:0005773;GO:0016756;GO:0036374;GO:0102953;GO:0103068;GO:0006751;GO:0009636;GO:0006805	C:integral component of membrane;C:vacuolar membrane;C:vacuole;F:glutathione gamma-glutamylcysteinyltransferase activity;F:glutathione hydrolase activity;F:hypoglycin A gamma-glutamyl transpeptidase activity;F:leukotriene C4 gamma-glutamyl transferase activity;P:glutathione catabolic process;P:response to toxic substance;P:xenobiotic metabolic process	ath:AT4G29210	AT4G29210.1	sp=:known chromosome:TAIR10:4:14400932:14403519:1 gene:AT4G29210 transcript:AT4G29210.1 gene_biotype:protein_coding transcript_biotype:protein_coding gene_symbol:GGT3 description:Gamma-glutamyltranspeptidase 3 [Source:UniProtKB/Swiss-Prot;Acc:Q9M0G0]	321.967	212.486	81.8824	106.657	-1.50257	0.00206901	7.17724e-05	16.4925	10.8957	4.19564	5.46549	-1.50131	0.000457858	1.43259e-05	2.23074e-08	6.79933e-07	-1.50194
Citrus_au_0000046573	GO:0048046;GO:0009505;GO:0046556;GO:0005975;GO:0010214	C:apoplast;C:plant-type cell wall;F:alpha-L-arabinofuranosidase activity;P:carbohydrate metabolic process;P:seed coat development	ath:AT5G49360	AT5G49360.1	sp=:known chromosome:TAIR10:5:20011879:20016742:-1 gene:AT5G49360 transcript:AT5G49360.1 gene_biotype:protein_coding transcript_biotype:protein_coding gene_symbol:BXL1 description:Beta-D-xylosidase 1 [Source:UniProtKB/Swiss-Prot;Acc:Q9FGY1]	639.984	601.376	262.024	176.469	-1.50195	0.000230165	5.0476e-06	32.7825	30.8368	13.4261	9.04289	-1.50174	9.05773e-05	2.09434e-06	2.77741e-10	1.21629e-08	-1.50185
Citrus_au_0000005283	-	-	-			278.512	236.541	104.4	77.5689	-1.50203	0.00118556	3.54678e-05	14.2665	12.1291	5.34944	3.9749	-1.5012	0.000189538	5.03764e-06	4.18909e-09	1.50544e-07	-1.50161
Citrus_au_0000074350	GO:0016021	C:integral component of membrane	cic:CICLE_v10027598mg	AT4G39840.1	sp=:known chromosome:TAIR10:4:18484901:18486814:1 gene:AT4G39840 transcript:AT4G39840.1 gene_biotype:protein_coding transcript_biotype:protein_coding description:unknown protein; FUNCTIONS IN: molecular_function unknown; INVOLVED IN: biological_process unknown; LOCATED IN: endomembrane system; EXPRESSED IN: 23 plant structures; EXPRESSED DURING: 13 growth stages; Has 20719 Blast hits to 6096 prot…	4633.96	3277.5	1803.46	994.822	-1.49955	0.000652815	1.75545e-05	237.37	168.06	92.409	50.9781	-1.49959	0.00118552	4.57477e-05	1.76216e-08	5.50563e-07	-1.49957
Citrus_au_0000072437	GO:0005737;GO:0005634;GO:0004842;GO:0010200	C:cytoplasm;C:nucleus;F:ubiquitin-protein transferase activity;P:response to chitin	ath:AT5G01830	AT5G01830.1	sp=:known chromosome:TAIR10:5:320695:323169:1 gene:AT5G01830 transcript:AT5G01830.1 gene_biotype:protein_coding transcript_biotype:protein_coding gene_symbol:PUB16 description:U-box domain-containing protein 16 [Source:UniProtKB/Swiss-Prot;Acc:Q9LZW3]	1447.87	1519.48	550.659	500.32	-1.49752	1.15827e-05	1.66933e-07	74.1654	77.9143	28.2157	25.6381	-1.49757	3.37426e-05	6.83147e-07	3.51269e-12	2.07754e-10	-1.49754
Citrus_au_0000011849	-	-	ath:AT3G11740	AT3G11740.1	sp=:known chromosome:TAIR10:3:3712379:3713446:1 gene:AT3G11740 transcript:AT3G11740.1 gene_biotype:protein_coding transcript_biotype:protein_coding description:Protein LURP-one-related 10 [Source:UniProtKB/Swiss-Prot;Acc:Q9SF24]	8677.32	7815.88	3545.51	2297.98	-1.49703	6.92349e-05	1.27645e-06	444.487	400.775	181.671	117.756	-1.49721	0.000286497	8.1956e-06	2.74957e-10	1.20642e-08	-1.49712
Citrus_au_0000087530	GO:0016021;GO:0005886;GO:0015095;GO:0009555	C:integral component of membrane;C:plasma membrane;F:magnesium ion transmembrane transporter activity;P:pollen development	ath:AT5G64560	AT5G09690.4	sp=:known chromosome:TAIR10:5:3000990:3003262:-1 gene:AT5G09690 transcript:AT5G09690.4 gene_biotype:protein_coding transcript_biotype:protein_coding gene_symbol:MRS2-7 description:Magnesium transporter MRS2-7 [Source:UniProtKB/Swiss-Prot;Acc:Q304A0]	152.095	128.294	42.9883	56.2375	-1.49755	0.00633147	0.000293701	7.79091	6.57851	2.20271	2.8818	-1.49507	0.000970564	3.59692e-05	2.04585e-07	4.93466e-06	-1.49631
Citrus_au_6262	-	-	-			77.0352	68.1559	18.4235	32.9668	-1.49544	0.0454837	0.00392037	3.94605	3.49483	0.94402	1.68933	-1.48987	0.00792315	0.000488647	2.71364e-05	0.000381529	-1.49265
Citrus_au_0000086892	GO:0005829;GO:0047134;GO:0004791;GO:0045454;GO:0009860;GO:0010183;GO:0080092;GO:0046686	C:cytosol;F:protein-disulfide reductase activity;F:thioredoxin-disulfide reductase activity;P:cell redox homeostasis;P:pollen tube growth;P:pollen tube guidance;P:regulation of pollen tube growth;P:response to cadmium ion	ath:AT1G60420	AT1G60420.1	sp=:known chromosome:TAIR10:1:22261888:22264408:1 gene:AT1G60420 transcript:AT1G60420.1 gene_biotype:protein_coding transcript_biotype:protein_coding description:Probable nucleoredoxin 1 [Source:UniProtKB/Swiss-Prot;Acc:O80763]	1118	948.169	393.035	341.303	-1.49263	3.77178e-05	6.24786e-07	57.2683	48.6193	20.1391	17.4896	-1.49252	2.83561e-05	5.54631e-07	1.02886e-11	5.6282e-10	-1.49257
Citrus_au_0000039374	GO:0005783;GO:0016021	C:endoplasmic reticulum;C:integral component of membrane	ath:AT5G50170	AT5G50170.1	sp=:known chromosome:TAIR10:5:20421073:20425586:1 gene:AT5G50170 transcript:AT5G50170.1 gene_biotype:protein_coding transcript_biotype:protein_coding description:C2 and GRAM domain-containing protein At5g50170 [Source:UniProtKB/Swiss-Prot;Acc:Q9FGS8]	242.957	322.738	98.2589	102.779	-1.49233	0.000910878	2.59999e-05	12.4452	16.5491	5.03477	5.26674	-1.49147	0.000152359	3.84985e-06	2.40479e-09	8.87088e-08	-1.4919
Citrus_au_0000052472	GO:0003723	F:RNA binding	cic:CICLE_v10017091mg	AT3G08000.1	sp=:known chromosome:TAIR10:3:2554829:2555929:-1 gene:AT3G08000 transcript:AT3G08000.1 gene_biotype:protein_coding transcript_biotype:protein_coding description:RNA-binding (RRM/RBD/RNP motifs) family protein [Source:TAIR;Acc:AT3G08000]	84.9362	88.2018	28.6588	32.9668	-1.48953	0.0223358	0.00148343	4.35077	4.52273	1.46847	1.68933	-1.48572	0.00276398	0.000132526	3.2324e-06	5.76295e-05	-1.48763
Citrus_au_0000023320	GO:0009507;GO:0009941;GO:0031969;GO:0009570;GO:0016021;GO:0009536;GO:0005524;GO:0019829;GO:0016531;GO:0005375;GO:0055070;GO:0035434;GO:0009767	C:chloroplast;C:chloroplast envelope;C:chloroplast membrane;C:chloroplast stroma;C:integral component of membrane;C:plastid;F:ATP binding;F:cation-transporting ATPase activity;F:copper chaperone activity;F:copper ion transmembrane transporter activity;P:copper ion homeostasis;P:copper ion transmembrane transport;P:photosynthetic electron transport chain	ath:AT4G33520	AT4G33520.1	sp=:known chromosome:TAIR10:4:16118917:16120935:1 gene:AT4G33520 transcript:AT4G33520.1 gene_biotype:protein_coding transcript_biotype:protein_coding gene_symbol:PAA1 description:Copper-transporting ATPase PAA1, chloroplastic [Source:UniProtKB/Swiss-Prot;Acc:Q9SZC9]	75.0599	70.1605	24.5647	27.1491	-1.48909	0.03516	0.00274419	3.84487	3.59762	1.25869	1.39121	-1.48463	0.00421871	0.000225439	9.46266e-06	0.000150538	-1.48686
Citrus_au_0000042446	GO:0005856;GO:0031901;GO:0016021;GO:0031902;GO:0009524;GO:0009705;GO:0005886;GO:0009506;GO:0009551;GO:0097218;GO:0055044;GO:0005802;GO:0032588;GO:0015220;GO:0015871;GO:0006897;GO:0050801;GO:0048366;GO:0055088;GO:0010088;GO:0009663;GO:0010497;GO:0010067;GO:0015031;GO:2000012;GO:0030100;GO:0051510;GO:0048364;GO:0090603;GO:0016192;GO:0010051	C:cytoskeleton;C:early endosome membrane;C:integral component of membrane;C:late endosome membrane;C:phragmoplast;C:plant-type vacuole membrane;C:plasma membrane;C:plasmodesma;C:secondary plasmodesma;C:sieve plate;C:symplast;C:trans-Golgi network;C:trans-Golgi network membrane;F:choline transmembrane transporter activity;P:choline transport;P:endocytosis;P:ion homeostasis;P:leaf development;P:lip…	ath:AT3G15380	AT3G15380.1	sp=:known chromosome:TAIR10:3:5193228:5196591:1 gene:AT3G15380 transcript:AT3G15380.1 gene_biotype:protein_coding transcript_biotype:protein_coding description:Plasma-membrane choline transporter family protein [Source:TAIR;Acc:AT3G15380]	432.582	296.679	161.718	98.9004	-1.4856	0.00226551	8.04266e-05	22.1586	15.2128	8.28639	5.068	-1.48502	0.00083209	2.97991e-05	4.9968e-08	1.40506e-06	-1.48531
Citrus_au_0000028298	GO:0005666;GO:0000418;GO:0005654;GO:0005634;GO:0003677;GO:0003899;GO:0046872;GO:0031047;GO:0010495;GO:0030422;GO:0006355;GO:0006383	C:DNA-directed RNA polymerase III complex;C:DNA-directed RNA polymerase IV complex;C:nucleoplasm;C:nucleus;F:DNA binding;F:DNA-directed 5'-3' RNA polymerase activity;F:metal ion binding;P:gene silencing by RNA;P:long-distance posttranscriptional gene silencing;P:production of siRNA involved in RNA interference;P:regulation of transcription, DNA-templated;P:transcription by RNA polymerase III	ath:AT1G63020	AT1G63020.1	sp=:known chromosome:TAIR10:1:23355017:23362564:-1 gene:AT1G63020 transcript:AT1G63020.1 gene_biotype:protein_coding transcript_biotype:protein_coding gene_symbol:NRPD1 description:DNA-directed RNA polymerase IV subunit 1 [Source:UniProtKB/Swiss-Prot;Acc:Q9LQ02]	387.151	332.761	139.2	118.293	-1.48377	0.000394621	9.57746e-06	19.8314	17.063	7.13259	6.06172	-1.48316	9.05621e-05	2.09059e-06	5.13261e-10	2.16488e-08	-1.48346
Citrus_au_0000094662	GO:0005737;GO:0050113;GO:0005506;GO:0019310;GO:0019853	C:cytoplasm;F:inositol oxygenase activity;F:iron ion binding;P:inositol catabolic process;P:L-ascorbic acid biosynthetic process	ath:AT1G14520	AT1G14520.2	sp=:known chromosome:TAIR10:1:4968142:4970007:-1 gene:AT1G14520 transcript:AT1G14520.2 gene_biotype:protein_coding transcript_biotype:protein_coding gene_symbol:MIOX1 description:Inositol oxygenase 1 [Source:UniProtKB/Swiss-Prot;Acc:Q8L799]	1793.54	1321.02	614.118	500.32	-1.48289	8.32667e-05	1.56632e-06	91.8721	67.7381	31.4673	25.6381	-1.48282	0.000137766	3.43563e-06	1.45015e-10	6.67903e-09	-1.48285
Citrus_au_8045	GO:0005871;GO:0005874;GO:0005739;GO:0005524;GO:0016887;GO:0046872;GO:0008017;GO:0003777;GO:0007018;GO:0031347	C:kinesin complex;C:microtubule;C:mitochondrion;F:ATP binding;F:ATPase activity;F:metal ion binding;F:microtubule binding;F:microtubule motor activity;P:microtubule-based movement;P:regulation of defense response	ath:AT4G39050	AT4G39050.1	sp=:known chromosome:TAIR10:4:18193135:18200697:1 gene:AT4G39050 transcript:AT4G39050.1 gene_biotype:protein_coding transcript_biotype:protein_coding description:Kinesin motor family protein [Source:TAIR;Acc:AT4G39050]	327.893	328.752	124.871	110.536	-1.48032	0.000402522	9.80689e-06	16.796	16.8574	6.39835	5.66423	-1.47967	6.14508e-05	1.33614e-06	3.41449e-10	1.48112e-08	-1.47999
Citrus_au_0000017065	GO:0047763;GO:0046983;GO:0009809	F:caffeate O-methyltransferase activity;F:protein dimerization activity;P:lignin biosynthetic process	-	AT5G54160.1	sp=:known chromosome:TAIR10:5:21981996:21984363:1 gene:AT5G54160 transcript:AT5G54160.1 gene_biotype:protein_coding transcript_biotype:protein_coding gene_symbol:OMT1 description:Flavone 3'-O-methyltransferase 1 [Source:UniProtKB/Swiss-Prot;Acc:Q9FK25]	507.642	410.94	219.035	110.536	-1.47995	0.00267851	9.8096e-05	26.0034	21.0718	11.2233	5.66423	-1.47959	0.00120309	4.68761e-05	9.28756e-08	2.44837e-06	-1.47977
Citrus_au_0000102018	GO:0000287;GO:0010333;GO:0008152	F:magnesium ion binding;F:terpene synthase activity;P:metabolic process	-			181.724	280.642	94.1647	71.7513	-1.47927	0.00366212	0.000146457	9.30862	14.3905	4.82499	3.67678	-1.47844	0.000865017	3.12596e-05	9.24885e-08	2.44219e-06	-1.47885
Citrus_au_5608	GO:0004842;GO:0031146	F:ubiquitin-protein transferase activity;P:SCF-dependent proteasomal ubiquitin-dependent protein catabolic process	ath:AT1G15015	AT1G15015.1	sp=:known chromosome:TAIR10:1:5172081:5172923:1 gene:AT1G15015 transcript:AT1G15015.1 gene_biotype:protein_coding transcript_biotype:protein_coding description:F-box protein At1g15015 [Source:UniProtKB/Swiss-Prot;Acc:Q9M9Q4]	100.738	110.252	38.8941	36.8452	-1.47828	0.0132509	0.000760182	5.16021	5.65341	1.99293	1.88808	-1.4756	0.0017757	7.64988e-05	1.02699e-06	2.08495e-05	-1.47694
Citrus_au_0000033536	GO:0009507;GO:0009941;GO:0009535	C:chloroplast;C:chloroplast envelope;C:chloroplast thylakoid membrane	ath:AT4G37920	AT4G37920.1	sp=:known chromosome:TAIR10:4:17828433:17830465:-1 gene:AT4G37920 transcript:AT4G37920.1 gene_biotype:protein_coding transcript_biotype:protein_coding description:Uncharacterized protein At4g37920, chloroplastic [Source:UniProtKB/Swiss-Prot;Acc:Q84WN0]	175.798	140.321	59.3647	54.2983	-1.47619	0.00473571	0.00020328	9.00508	7.19525	3.04184	2.78243	-1.47449	0.000696895	2.38922e-05	9.78299e-08	2.55377e-06	-1.47534
Citrus_au_3311	GO:0005623;GO:0016491;GO:0045454	C:cell;F:oxidoreductase activity;P:cell redox homeostasis	-	AT1G21350.3	sp=:known chromosome:TAIR10:1:7476942:7479042:-1 gene:AT1G21350 transcript:AT1G21350.3 gene_biotype:protein_coding transcript_biotype:protein_coding description:Thioredoxin superfamily protein [Source:TAIR;Acc:AT1G21350]	92.8372	62.1422	26.6118	29.0884	-1.4761	0.0388704	0.00315513	4.75549	3.18647	1.36358	1.49059	-1.47205	0.00684818	0.000409959	1.88306e-05	0.000275884	-1.47408
Citrus_au_9845	GO:0016021;GO:0005524;GO:0016887	C:integral component of membrane;F:ATP binding;F:ATPase activity	nta:107799533	AT1G15520.1	sp=:known chromosome:TAIR10:1:5331858:5338326:-1 gene:AT1G15520 transcript:AT1G15520.1 gene_biotype:protein_coding transcript_biotype:protein_coding gene_symbol:ABCG40 description:ABC transporter G family member 40 [Source:UniProtKB/Swiss-Prot;Acc:Q9M9E1]	3132.76	3325.61	1062.42	1262.43	-1.47395	1.25462e-05	1.81993e-07	160.473	170.527	54.4385	64.6915	-1.47413	7.724e-05	1.74691e-06	9.46685e-12	5.23293e-10	-1.47404
Citrus_au_0000109827	GO:0016021;GO:0005886;GO:0005524;GO:0004674	C:integral component of membrane;C:plasma membrane;F:ATP binding;F:protein serine/threonine kinase activity	ath:AT3G47110	AT3G47110.1	sp=:known chromosome:TAIR10:3:17347103:17350296:-1 gene:AT3G47110 transcript:AT3G47110.1 gene_biotype:protein_coding transcript_biotype:protein_coding description:Putative receptor-like protein kinase At3g47110 [Source:UniProtKB/Swiss-Prot;Acc:Q9SD62]	120.491	242.555	47.0824	83.3866	-1.47467	0.0196681	0.00125963	6.17202	12.4375	2.41249	4.27302	-1.47306	0.0088033	0.000556935	1.06422e-05	0.000166738	-1.47386
Citrus_au_0000029611	GO:0031225;GO:0046658;GO:0005886;GO:0005773;GO:0009055;GO:0046872;GO:0015690;GO:0070417;GO:1901141;GO:0009646;GO:0002239;GO:0006979	C:anchored component of membrane;C:anchored component of plasma membrane;C:plasma membrane;C:vacuole;F:electron transfer activity;F:metal ion binding;P:aluminum cation transport;P:cellular response to cold;P:regulation of lignin biosynthetic process;P:response to absence of light;P:response to oomycetes;P:response to oxidative stress	ath:AT5G20230	AT5G20230.1	sp=:known chromosome:TAIR10:5:6826506:6827629:1 gene:AT5G20230 transcript:AT5G20230.1 gene_biotype:protein_coding transcript_biotype:protein_coding gene_symbol:BCB description:Blue copper protein [Source:UniProtKB/Swiss-Prot;Acc:Q07488]	377.275	288.66	139.2	100.84	-1.473	0.00118556	3.54493e-05	19.3255	14.8017	7.13259	5.16737	-1.47239	0.00026303	7.41762e-06	6.06337e-09	2.10127e-07	-1.47269
Citrus_au_0000022504	GO:0016021;GO:0015297;GO:0015238;GO:0006855	C:integral component of membrane;F:antiporter activity;F:drug transmembrane transporter activity;P:drug transmembrane transport	ath:AT3G03620	AT3G03620.1	sp=:known chromosome:TAIR10:3:873749:876800:-1 gene:AT3G03620 transcript:AT3G03620.1 gene_biotype:protein_coding transcript_biotype:protein_coding description:MATE efflux family protein [Source:TAIR;Acc:AT3G03620]	2712.03	2501.72	978.494	901.739	-1.47146	1.03496e-05	1.47224e-07	138.921	128.281	50.1379	46.2082	-1.47155	6.61278e-05	1.46671e-06	6.51343e-12	3.69548e-10	-1.47151
Citrus_au_0000005375	GO:0005829;GO:0004134;GO:0102500;GO:0010297;GO:2001070;GO:0000025;GO:0000023;GO:0005976;GO:0005983	C:cytosol;F:4-alpha-glucanotransferase activity;F:beta-maltose 4-alpha-glucanotransferase activity;F:heteropolysaccharide binding;F:starch binding;P:maltose catabolic process;P:maltose metabolic process;P:polysaccharide metabolic process;P:starch catabolic process	ath:AT2G40840	AT2G40840.1	sp=:known chromosome:TAIR10:2:17044963:17050947:1 gene:AT2G40840 transcript:AT2G40840.1 gene_biotype:protein_coding transcript_biotype:protein_coding gene_symbol:DPE2 description:4-alpha-glucanotransferase DPE2 [Source:UniProtKB/Swiss-Prot;Acc:Q8RXD9]	1756.01	1635.74	696	527.469	-1.47126	4.53971e-05	7.74066e-07	89.9496	83.876	35.663	27.0293	-1.47129	0.000101656	2.41328e-06	5.23165e-11	2.59607e-09	-1.47128
Citrus_au_0000090733	-	-	-			337.77	286.656	116.682	108.597	-1.47108	0.000595382	1.57315e-05	17.3019	14.6989	5.97879	5.56486	-1.47032	0.000103463	2.45989e-06	9.66487e-10	3.86788e-08	-1.4707
Citrus_au_0000080257	-	-	-			246.908	194.445	77.7883	81.4474	-1.4707	0.00192543	6.4987e-05	12.6476	9.97056	3.98586	4.17364	-1.46941	0.000265333	7.49083e-06	1.09255e-08	3.58472e-07	-1.47005
Citrus_au_0000035308	GO:0009507;GO:0031969;GO:0009535;GO:0016021;GO:0008237	C:chloroplast;C:chloroplast membrane;C:chloroplast thylakoid membrane;C:integral component of membrane;F:metallopeptidase activity	ath:AT5G05740	AT5G05740.3	sp=:known chromosome:TAIR10:5:1723859:1727030:-1 gene:AT5G05740 transcript:AT5G05740.3 gene_biotype:protein_coding transcript_biotype:protein_coding gene_symbol:EGY2 description:Probable zinc metalloprotease EGY2, chloroplastic [Source:UniProtKB/Swiss-Prot;Acc:Q9FFK3]	626.158	581.33	223.129	213.315	-1.46824	8.68872e-05	1.64526e-06	32.0743	29.8089	11.4331	10.931	-1.46795	3.27266e-05	6.57003e-07	3.08644e-11	1.56834e-09	-1.4681
Citrus_au_7996						173.823	90.2064	42.9883	52.359	-1.46896	0.0206034	0.00133752	8.9039	4.62552	2.20271	2.68306	-1.46649	0.00691602	0.0004151	8.55233e-06	0.00013742	-1.46772
Citrus_au_10225	GO:0046658;GO:0042973;GO:0004553;GO:0030247;GO:0005975;GO:0006952	C:anchored component of plasma membrane;F:glucan endo-1,3-beta-D-glucosidase activity;F:hydrolase activity, hydrolyzing O-glycosyl compounds;F:polysaccharide binding;P:carbohydrate metabolic process;P:defense response	ath:AT1G11820	AT2G30933.2	sp=:known chromosome:TAIR10:2:13165080:13166726:-1 gene:AT2G30933 transcript:AT2G30933.2 gene_biotype:protein_coding transcript_biotype:protein_coding description:Carbohydrate-binding X8 domain superfamily protein [Source:TAIR;Acc:AT2G30933]	1100.22	665.523	382.8	255.978	-1.46733	0.00126711	3.84212e-05	56.3576	34.126	19.6146	13.1172	-1.46708	0.00081924	2.91856e-05	2.42308e-08	7.30612e-07	-1.46721
Citrus_au_0000077851	GO:0016021;GO:0000325;GO:0005774;GO:0005524;GO:0042626;GO:0008559;GO:0055085	C:integral component of membrane;C:plant-type vacuole;C:vacuolar membrane;F:ATP binding;F:ATPase activity, coupled to transmembrane movement of substances;F:xenobiotic transmembrane transporting ATPase activity;P:transmembrane transport	ath:AT1G30410	AT1G30410.1	sp=:known chromosome:TAIR10:1:10738805:10747323:1 gene:AT1G30410 transcript:AT1G30410.1 gene_biotype:protein_coding transcript_biotype:protein_coding gene_symbol:ATMRP13 description:multidrug resistance-associated protein 13 [Source:TAIR;Acc:AT1G30410]	393.077	424.972	210.847	85.3258	-1.46707	0.00733907	0.000358986	20.135	21.7913	10.8038	4.37239	-1.46676	0.00402159	0.000212396	1.32588e-06	2.60432e-05	-1.46691
Citrus_au_5399	GO:0016787;GO:0016042	F:hydrolase activity;P:lipid catabolic process	ath:AT3G63200	AT3G63200.1	sp=:known chromosome:TAIR10:3:23345902:23347564:1 gene:AT3G63200 transcript:AT3G63200.1 gene_biotype:protein_coding transcript_biotype:protein_coding gene_symbol:PLP9 description:Probable inactive patatin-like protein 9 [Source:UniProtKB/Swiss-Prot;Acc:Q93ZQ3]	262.71	158.362	96.2118	56.2375	-1.46738	0.00975741	0.000512587	13.457	8.12035	4.92988	2.8818	-1.46632	0.00324162	0.000162809	1.44367e-06	2.79795e-05	-1.46685
Citrus_au_8908	GO:0009507;GO:0042644;GO:0042254	C:chloroplast;C:chloroplast nucleoid;P:ribosome biogenesis	ath:AT3G19810	AT3G19810.1	sp=:known chromosome:TAIR10:3:6877575:6879399:-1 gene:AT3G19810 transcript:AT3G19810.1 gene_biotype:protein_coding transcript_biotype:protein_coding description:Protein of unknown function (DUF177) [Source:TAIR;Acc:AT3G19810]	126.417	150.344	63.4588	36.8452	-1.46632	0.0125406	0.000704956	6.47556	7.70919	3.25162	1.88808	-1.46494	0.00290629	0.000141616	1.70911e-06	3.26504e-05	-1.46563
Citrus_au_0000075958	GO:0048046;GO:0009505;GO:0005774;GO:0005773;GO:0004565;GO:0030246;GO:0005975	C:apoplast;C:plant-type cell wall;C:vacuolar membrane;C:vacuole;F:beta-galactosidase activity;F:carbohydrate binding;P:carbohydrate metabolic process	ath:AT2G32810	AT2G32810.1	sp=:known chromosome:TAIR10:2:13919127:13925350:-1 gene:AT2G32810 transcript:AT2G32810.1 gene_biotype:protein_coding transcript_biotype:protein_coding gene_symbol:BGAL9 description:Beta-galactosidase 9 [Source:UniProtKB/Swiss-Prot;Acc:Q9SCV3]	2166.86	1932.42	831.106	653.518	-1.46543	3.68115e-05	6.06328e-07	110.995	99.0889	42.5858	33.4885	-1.46548	0.000101494	2.40628e-06	4.12213e-11	2.06145e-09	-1.46545
Citrus_au_0000035947	GO:1990055;GO:0030170;GO:0004837;GO:0006559;GO:0009611	F:phenylacetaldehyde synthase activity;F:pyridoxal phosphate binding;F:tyrosine decarboxylase activity;P:L-phenylalanine catabolic process;P:response to wounding	ath:AT2G20340	AT2G20340.1	sp=:known chromosome:TAIR10:2:8779735:8782772:1 gene:AT2G20340 transcript:AT2G20340.1 gene_biotype:protein_coding transcript_biotype:protein_coding gene_symbol:ELI5 description:Tyrosine decarboxylase 1 [Source:UniProtKB/Swiss-Prot;Acc:Q8RY79]	367.398	288.66	141.247	96.9612	-1.46261	0.00149262	4.69353e-05	18.8196	14.8017	7.23748	4.96862	-1.46203	0.000346127	1.02756e-05	1.08286e-08	3.55657e-07	-1.46232
Citrus_au_0000008628	GO:0016021;GO:0020037;GO:0005506;GO:0004497;GO:0016705	C:integral component of membrane;F:heme binding;F:iron ion binding;F:monooxygenase activity;F:oxidoreductase activity, acting on paired donors, with incorporation or reduction of molecular oxygen	ag:ABS00393	AT3G26210.1	sp=:known chromosome:TAIR10:3:9593132:9595243:-1 gene:AT3G26210 transcript:AT3G26210.1 gene_biotype:protein_coding transcript_biotype:protein_coding gene_symbol:CYP71B23 description:Cytochrome P450 71B23 [Source:UniProtKB/Swiss-Prot;Acc:Q9LTM0]	859.238	709.624	358.235	211.375	-1.4623	0.000788203	2.1859e-05	44.0136	36.3874	18.3559	10.8316	-1.46215	0.000426482	1.31446e-05	6.60005e-09	2.27496e-07	-1.46222
Citrus_au_3604	GO:0031969;GO:0016021;GO:0070204;GO:0070205;GO:0046872;GO:0030976;GO:0009063;GO:0009234;GO:0042550;GO:0042372	C:chloroplast membrane;C:integral component of membrane;F:2-succinyl-5-enolpyruvyl-6-hydroxy-3-cyclohexene-1-carboxylic-acid synthase activity;F:2-succinyl-6-hydroxy-2,4-cyclohexadiene-1-carboxylate synthase activity;F:metal ion binding;F:thiamine pyrophosphate binding;P:cellular amino acid catabolic process;P:menaquinone biosynthetic process;P:photosystem I stabilization;P:phylloquinone biosynth…	ath:AT1G68890	AT1G68890.1	sp=:known chromosome:TAIR10:1:25896945:25906714:1 gene:AT1G68890 transcript:AT1G68890.1 gene_biotype:protein_coding transcript_biotype:protein_coding gene_symbol:PHYLLO description:Protein PHYLLO, chloroplastic [Source:UniProtKB/Swiss-Prot;Acc:Q15KI9]	205.427	186.427	90.0706	52.359	-1.46188	0.00575198	0.00026072	10.5228	9.5594	4.61521	2.68306	-1.46098	0.00123555	4.85055e-05	2.42631e-07	5.7528e-06	-1.46143
Citrus_au_0000106476	GO:0016020;GO:0004348;GO:0006680	C:membrane;F:glucosylceramidase activity;P:glucosylceramide catabolic process	-	AT5G49900.1	sp=:known chromosome:TAIR10:5:20296518:20302346:-1 gene:AT5G49900 transcript:AT5G49900.1 gene_biotype:protein_coding transcript_biotype:protein_coding description:Beta-glucosidase, GBA2 type family protein [Source:TAIR;Acc:AT5G49900]	229.13	214.491	75.7412	85.3258	-1.46126	0.00163524	5.26445e-05	11.737	10.9985	3.88097	4.37239	-1.45995	0.000190263	5.06284e-06	6.14234e-09	2.12634e-07	-1.46061
Citrus_au_0000069022	GO:0009507;GO:0045454	C:chloroplast;P:cell redox homeostasis	ath:AT4G36910	AT4G36910.1	sp=:known chromosome:TAIR10:4:17390626:17393339:-1 gene:AT4G36910 transcript:AT4G36910.1 gene_biotype:protein_coding transcript_biotype:protein_coding gene_symbol:CBSX1 description:CBS domain-containing protein CBSX1, chloroplastic [Source:UniProtKB/Swiss-Prot;Acc:O23193]	321.967	268.615	98.2589	116.353	-1.45996	0.000936482	2.68184e-05	16.4925	13.7738	5.03477	5.96235	-1.45898	0.000162367	4.17364e-06	2.6766e-09	9.82832e-08	-1.45947
Citrus_au_0000019872	GO:0005634;GO:0003677;GO:0003700;GO:0043565;GO:0006355;GO:0010200;GO:0009408;GO:0006351	C:nucleus;F:DNA binding;F:DNA-binding transcription factor activity;F:sequence-specific DNA binding;P:regulation of transcription, DNA-templated;P:response to chitin;P:response to heat;P:transcription, DNA-templated	ath:AT5G03720	AT5G03720.1	sp=:known chromosome:TAIR10:5:971786:973683:-1 gene:AT5G03720 transcript:AT5G03720.1 gene_biotype:protein_coding transcript_biotype:protein_coding gene_symbol:HSFA3 description:Heat stress transcription factor A-3 [Source:UniProtKB/Swiss-Prot;Acc:Q8GYY1]	493.815	503.151	102.353	259.856	-1.45958	0.00736539	0.000361113	25.2952	25.8001	5.24455	13.3159	-1.45908	0.00473037	0.000260601	1.61664e-06	3.10132e-05	-1.45933
Citrus_au_0000094661	GO:0005737;GO:0050113;GO:0005506;GO:0019310;GO:0019853	C:cytoplasm;F:inositol oxygenase activity;F:iron ion binding;P:inositol catabolic process;P:L-ascorbic acid biosynthetic process	ath:AT1G14520	AT1G14520.1	sp=:known chromosome:TAIR10:1:4968142:4970311:-1 gene:AT1G14520 transcript:AT1G14520.1 gene_biotype:protein_coding transcript_biotype:protein_coding gene_symbol:MIOX1 description:Inositol oxygenase 1 [Source:UniProtKB/Swiss-Prot;Acc:Q8L799]	3571.27	2377.44	1250.75	913.374	-1.45892	0.000281471	6.40983e-06	182.935	121.908	64.0884	46.8044	-1.45891	0.000570351	1.87887e-05	2.8711e-09	1.05064e-07	-1.45891
Citrus_au_6344	GO:0043231;GO:0004519;GO:0003723;GO:0009451	C:intracellular membrane-bounded organelle;F:endonuclease activity;F:RNA binding;P:RNA modification	ath:AT2G37310	AT2G37310.1	sp=:known chromosome:TAIR10:2:15664800:15667079:-1 gene:AT2G37310 transcript:AT2G37310.1 gene_biotype:protein_coding transcript_biotype:protein_coding gene_symbol:PCMP-E49 description:Pentatricopeptide repeat-containing protein At2g37310 [Source:UniProtKB/Swiss-Prot;Acc:Q9ZUT5]	221.229	258.592	75.7412	98.9004	-1.45717	0.00192777	6.51892e-05	11.3322	13.2598	3.88097	5.068	-1.45591	0.000289772	8.30071e-06	1.20871e-08	3.91775e-07	-1.45654
Citrus_au_0000013771	GO:0016021;GO:0005886;GO:0005524;GO:0004674	C:integral component of membrane;C:plasma membrane;F:ATP binding;F:protein serine/threonine kinase activity	ath:AT1G56130	AT1G56130.1	sp=:known chromosome:TAIR10:1:20994931:21000887:-1 gene:AT1G56130 transcript:AT1G56130.1 gene_biotype:protein_coding transcript_biotype:protein_coding description:Probable LRR receptor-like serine/threonine-protein kinase At1g56130 [Source:UniProtKB/Swiss-Prot;Acc:C0LGH2]	252.833	240.55	57.3177	122.171	-1.45697	0.00762256	0.000378322	12.9511	12.3347	2.93695	6.26047	-1.45554	0.00241494	0.000112174	7.62831e-07	1.5993e-05	-1.45626
Citrus_au_0000020260	-	-	-			150.12	90.2064	47.0824	40.7237	-1.45346	0.0193213	0.0012344	7.68973	4.62552	2.41249	2.08682	-1.45121	0.00515288	0.000289986	5.67109e-06	9.53291e-05	-1.45233
Citrus_au_0000061808	GO:0005737;GO:0005829;GO:0005634;GO:0005524;GO:0009931;GO:0042802;GO:0016301;GO:0004672;GO:0019903;GO:0004674;GO:0009738;GO:0042742;GO:0035556;GO:0048366;GO:0009789;GO:0046777;GO:0010359;GO:2000377;GO:0010119;GO:1902456;GO:0009737;GO:0006970;GO:0009651;GO:0009414;GO:0010118;GO:0005985;GO:0019432;GO:0006636	C:cytoplasm;C:cytosol;C:nucleus;F:ATP binding;F:calcium-dependent protein serine/threonine kinase activity;F:identical protein binding;F:kinase activity;F:protein kinase activity;F:protein phosphatase binding;F:protein serine/threonine kinase activity;P:abscisic acid-activated signaling pathway;P:defense response to bacterium;P:intracellular signal transduction;P:leaf development;P:positive regul…	ath:AT4G33950	AT4G33950.1	sp=:known chromosome:TAIR10:4:16272253:16274810:1 gene:AT4G33950 transcript:AT4G33950.1 gene_biotype:protein_coding transcript_biotype:protein_coding gene_symbol:SRK2E description:Serine/threonine-protein kinase SRK2E [Source:UniProtKB/Swiss-Prot;Acc:Q940H6]	1568.36	1132.59	440.118	546.861	-1.45222	0.000172726	3.60728e-06	80.3375	58.0759	22.5516	28.023	-1.45212	0.000203591	5.47466e-06	5.06512e-10	2.14205e-08	-1.45217
Citrus_au_0000018658	GO:0005777;GO:0016874;GO:0006631	C:peroxisome;F:ligase activity;P:fatty acid metabolic process	ath:AT5G23050	AT5G23050.1	sp=:known chromosome:TAIR10:5:7731269:7735439:-1 gene:AT5G23050 transcript:AT5G23050.1 gene_biotype:protein_coding transcript_biotype:protein_coding gene_symbol:AAE17 description:Probable acyl-activating enzyme 17, peroxisomal [Source:UniProtKB/Swiss-Prot;Acc:F4KBF3]	1706.62	1379.16	661.2	467.353	-1.45142	0.000172638	3.59753e-06	87.4201	70.719	33.8798	23.9488	-1.4514	0.000249775	6.99706e-06	6.39505e-10	2.64858e-08	-1.45141
Citrus_au_6137	-	-	-	AT1G11125.1	sp=:known chromosome:TAIR10:1:3718783:3719711:1 gene:AT1G11125 transcript:AT1G11125.1 gene_biotype:protein_coding transcript_biotype:protein_coding description:unknown protein; BEST Arabidopsis thaliana protein match is: unknown protein (TAIR:AT1G61170.1). [Source:TAIR;Acc:AT1G11125]	167.897	166.381	77.7883	44.6021	-1.45154	0.00864525	0.000439868	8.60036	8.53151	3.98586	2.28557	-1.45048	0.0019262	8.51371e-05	6.77839e-07	1.43852e-05	-1.45101
Citrus_au_7343	GO:0043231;GO:0005739;GO:0004519;GO:0003723;GO:0009451	C:intracellular membrane-bounded organelle;C:mitochondrion;F:endonuclease activity;F:RNA binding;P:RNA modification	ath:AT3G09040	AT3G09040.1	sp=:known chromosome:TAIR10:3:2761195:2764281:-1 gene:AT3G09040 transcript:AT3G09040.1 gene_biotype:protein_coding transcript_biotype:protein_coding gene_symbol:PCMP-E88 description:Pentatricopeptide repeat-containing protein At3g09040, mitochondrial [Source:UniProtKB/Swiss-Prot;Acc:Q9SS83]	114.565	140.321	36.8471	56.2375	-1.45134	0.0137914	0.000798936	5.86848	7.19525	1.88804	2.8818	-1.44862	0.00293424	0.00014316	1.94254e-06	3.66136e-05	-1.44998
Citrus_au_0000030850	GO:0005783;GO:0005634;GO:0016740;GO:0008270;GO:0016567;GO:1902456	C:endoplasmic reticulum;C:nucleus;F:transferase activity;F:zinc ion binding;P:protein ubiquitination;P:regulation of stomatal opening	ath:AT5G22920	AT5G22920.1	sp=:known chromosome:TAIR10:5:7664991:7667265:1 gene:AT5G22920 transcript:AT5G22920.1 gene_biotype:protein_coding transcript_biotype:protein_coding description:CHY-type/CTCHY-type/RING-type Zinc finger protein [Source:TAIR;Acc:AT5G22920]	497.766	336.771	137.153	168.712	-1.44773	0.00116382	3.46415e-05	25.4975	17.2686	7.0277	8.6454	-1.44704	0.000361276	1.08419e-05	8.52659e-09	2.86208e-07	-1.44739
Citrus_au_0000051837						424.681	378.867	186.282	108.597	-1.44736	0.0018604	6.20403e-05	21.7538	19.4272	9.54509	5.56486	-1.44699	0.0006296	2.10744e-05	2.80519e-08	8.31082e-07	-1.44717
Citrus_au_0000119784	GO:0016021;GO:0015267	C:integral component of membrane;F:channel activity	-			523.444	599.371	239.506	172.591	-1.44662	0.000401905	9.77932e-06	26.8129	30.734	12.2723	8.84415	-1.44644	0.000153012	3.87113e-06	9.4632e-10	3.7919e-08	-1.44653
Citrus_au_0000088135	-	-	-			240.982	214.491	77.7883	89.2043	-1.44715	0.00183308	6.08435e-05	12.344	10.9985	3.98586	4.57113	-1.44588	0.000244974	6.82165e-06	9.38128e-09	3.12224e-07	-1.44651
Citrus_au_0000044873	GO:0016021;GO:0005886;GO:0015293;GO:0006865;GO:0009734	C:integral component of membrane;C:plasma membrane;F:symporter activity;P:amino acid transport;P:auxin-activated signaling pathway	mtr:MTR_5g082220	AT5G01240.2	sp=:known chromosome:TAIR10:5:98533:101835:1 gene:AT5G01240 transcript:AT5G01240.2 gene_biotype:protein_coding transcript_biotype:protein_coding gene_symbol:LAX1 description:Auxin transporter-like protein 1 [Source:UniProtKB/Swiss-Prot;Acc:Q9LFB2]	493.815	338.775	208.8	96.9612	-1.44642	0.0072257	0.000351412	25.2952	17.3714	10.6989	4.96862	-1.44596	0.00396021	0.000207345	1.27035e-06	2.51063e-05	-1.44619
Citrus_au_0000091362	GO:0016021;GO:0005774;GO:0005773;GO:0016756;GO:0036374;GO:0102953;GO:0103068;GO:0006751;GO:0009636;GO:0006805	C:integral component of membrane;C:vacuolar membrane;C:vacuole;F:glutathione gamma-glutamylcysteinyltransferase activity;F:glutathione hydrolase activity;F:hypoglycin A gamma-glutamyl transpeptidase activity;F:leukotriene C4 gamma-glutamyl transferase activity;P:glutathione catabolic process;P:response to toxic substance;P:xenobiotic metabolic process	ath:AT4G29210	AT4G29210.1	sp=:known chromosome:TAIR10:4:14400932:14403519:1 gene:AT4G29210 transcript:AT4G29210.1 gene_biotype:protein_coding transcript_biotype:protein_coding gene_symbol:GGT3 description:Gamma-glutamyltranspeptidase 3 [Source:UniProtKB/Swiss-Prot;Acc:Q9M0G0]	562.949	410.94	206.753	151.259	-1.44439	0.000891796	2.53996e-05	28.8365	21.0718	10.594	7.75105	-1.44399	0.000326211	9.57588e-06	5.62747e-09	1.96294e-07	-1.44419
Citrus_au_0000011507	-	-	-	AT1G72640.1	sp=:known chromosome:TAIR10:1:27346349:27348256:-1 gene:AT1G72640 transcript:AT1G72640.1 gene_biotype:protein_coding transcript_biotype:protein_coding description:NAD(P)-binding Rossmann-fold superfamily protein [Source:TAIR;Acc:AT1G72640]	173.823	102.234	51.1765	50.4198	-1.44241	0.0154479	0.000920915	8.9039	5.24225	2.62228	2.58368	-1.44035	0.0040912	0.000217348	3.28744e-06	5.84483e-05	-1.44138
Citrus_au_0000045719	GO:0009507;GO:0004519;GO:0003723;GO:0008270;GO:1900865;GO:0031425;GO:0006397	C:chloroplast;F:endonuclease activity;F:RNA binding;F:zinc ion binding;P:chloroplast RNA modification;P:chloroplast RNA processing;P:mRNA processing	ath:AT1G08070	AT1G08070.1	sp=:known chromosome:TAIR10:1:2514192:2516605:-1 gene:AT1G08070 transcript:AT1G08070.1 gene_biotype:protein_coding transcript_biotype:protein_coding gene_symbol:PCMP-H12 description:Pentatricopeptide repeat-containing protein At1g08070 [Source:UniProtKB/Swiss-Prot;Acc:Q9LN01]	161.971	172.394	53.2236	69.812	-1.44124	0.00524313	0.000230458	8.29682	8.83988	2.72717	3.57741	-1.43933	0.000851165	3.06415e-05	1.39598e-07	3.51252e-06	-1.44029
Citrus_au_0000035378	GO:0003723;GO:0008173;GO:0030488	F:RNA binding;F:RNA methyltransferase activity;P:tRNA methylation	-	AT5G15390.1	sp=:known chromosome:TAIR10:5:4995145:4997403:1 gene:AT5G15390 transcript:AT5G15390.1 gene_biotype:protein_coding transcript_biotype:protein_coding description:tRNA/rRNA methyltransferase (SpoU) family protein [Source:TAIR;Acc:AT5G15390]	377.275	228.523	116.682	106.657	-1.43995	0.00306106	0.000115982	19.3255	11.718	5.97879	5.46549	-1.43909	0.000839073	3.01538e-05	7.15944e-08	1.93837e-06	-1.43952
Citrus_au_2869	GO:0009706;GO:0005516;GO:0016491;GO:0015031	C:chloroplast inner membrane;F:calmodulin binding;F:oxidoreductase activity;P:protein transport	-	AT4G23420.3	sp=:known chromosome:TAIR10:4:12225515:12228687:1 gene:AT4G23420 transcript:AT4G23420.3 gene_biotype:protein_coding transcript_biotype:protein_coding description:NAD(P)-binding Rossmann-fold superfamily protein [Source:TAIR;Acc:AT4G23420]	146.169	178.408	71.6471	48.4806	-1.43539	0.00804042	0.00040483	7.48737	9.14824	3.67119	2.48431	-1.43422	0.00170846	7.30156e-05	5.42019e-07	1.17161e-05	-1.4348
Citrus_au_9708	GO:0005887;GO:0016020;GO:0035673;GO:0015031	C:integral component of plasma membrane;C:membrane;F:oligopeptide transmembrane transporter activity;P:protein transport	ath:AT4G10770	AT4G10770.1	sp=:known chromosome:TAIR10:4:6628404:6632599:-1 gene:AT4G10770 transcript:AT4G10770.1 gene_biotype:protein_coding transcript_biotype:protein_coding gene_symbol:OPT7 description:Oligopeptide transporter 7 [Source:UniProtKB/Swiss-Prot;Acc:O82485]	493.815	414.949	85.9765	250.16	-1.43367	0.0162407	0.000984897	25.2952	21.2774	4.40542	12.819	-1.43306	0.011763	0.000810599	1.20078e-05	0.00018496	-1.43336
Citrus_au_0000066560	GO:0005737;GO:0032991;GO:0042802;GO:0051260;GO:0050821	C:cytoplasm;C:protein-containing complex;F:identical protein binding;P:protein homooligomerization;P:protein stabilization	-	AT1G07400.1	sp=:known chromosome:TAIR10:1:2274943:2275758:1 gene:AT1G07400 transcript:AT1G07400.1 gene_biotype:protein_coding transcript_biotype:protein_coding gene_symbol:HSP17.8 description:17.8 kDa class I heat shock protein [Source:UniProtKB/Swiss-Prot;Acc:Q9LNW0]	278.512	222.509	100.306	85.3258	-1.43302	0.00199517	6.87133e-05	14.2665	11.4096	5.13966	4.37239	-1.43214	0.000328322	9.6481e-06	1.4674e-08	4.68983e-07	-1.43258
Citrus_au_0000031224	GO:0004662;GO:0046872;GO:0009788;GO:0018344;GO:0009737;GO:0009733;GO:0009414	F:CAAX-protein geranylgeranyltransferase activity;F:metal ion binding;P:negative regulation of abscisic acid-activated signaling pathway;P:protein geranylgeranylation;P:response to abscisic acid;P:response to auxin;P:response to water deprivation	ath:AT2G39550	AT2G39550.1	sp=:known chromosome:TAIR10:2:16501623:16504304:1 gene:AT2G39550 transcript:AT2G39550.1 gene_biotype:protein_coding transcript_biotype:protein_coding gene_symbol:GGB description:Geranylgeranyl transferase type-1 subunit beta [Source:UniProtKB/Swiss-Prot;Acc:O80642]	146.169	154.353	53.2236	58.1767	-1.43131	0.00629556	0.000290721	7.48737	7.91477	2.72717	2.98117	-1.42942	0.000925752	3.40486e-05	1.92339e-07	4.67093e-06	-1.43036
Citrus_au_0000051291	GO:0005794;GO:0016021;GO:0016413;GO:0071554	C:Golgi apparatus;C:integral component of membrane;F:O-acetyltransferase activity;P:cell wall organization or biogenesis	ath:AT5G15900	AT5G15900.1	sp=:known chromosome:TAIR10:5:5189491:5192070:-1 gene:AT5G15900 transcript:AT5G15900.1 gene_biotype:protein_coding transcript_biotype:protein_coding gene_symbol:TBL19 description:Protein trichome birefringence-like 19 [Source:UniProtKB/Swiss-Prot;Acc:Q9LFT0]	175.798	110.252	67.553	38.7845	-1.42973	0.0220176	0.00145818	9.00508	5.65341	3.4614	1.98745	-1.42824	0.00769857	0.000470233	1.04175e-05	0.000163537	-1.42899
Citrus_au_1720	GO:0047763;GO:0046983;GO:0009809	F:caffeate O-methyltransferase activity;F:protein dimerization activity;P:lignin biosynthetic process	-	AT5G54160.1	sp=:known chromosome:TAIR10:5:21981996:21984363:1 gene:AT5G54160 transcript:AT5G54160.1 gene_biotype:protein_coding transcript_biotype:protein_coding gene_symbol:OMT1 description:Flavone 3'-O-methyltransferase 1 [Source:UniProtKB/Swiss-Prot;Acc:Q9FK25]	397.027	338.775	145.341	127.989	-1.42905	0.000631956	1.69541e-05	20.3373	17.3714	7.44727	6.55858	-1.42849	0.000156168	3.97816e-06	1.64702e-09	6.27786e-08	-1.42877
Citrus_au_0000118202	GO:0016021;GO:0005743;GO:0022857	C:integral component of membrane;C:mitochondrial inner membrane;F:transmembrane transporter activity	-	AT5G13490.1	sp=:known chromosome:TAIR10:5:4335467:4337628:1 gene:AT5G13490 transcript:AT5G13490.1 gene_biotype:protein_coding transcript_biotype:protein_coding gene_symbol:AAC2 description:ADP,ATP carrier protein 2, mitochondrial [Source:UniProtKB/Swiss-Prot;Acc:P40941]	266.66	280.642	61.4118	141.563	-1.42926	0.0106605	0.000574994	13.6594	14.3905	3.14673	7.25419	-1.42808	0.00426235	0.000228568	2.21384e-06	4.12118e-05	-1.42867
Citrus_au_0000031813	GO:0005737;GO:0005525;GO:0046872	C:cytoplasm;F:GTP binding;F:metal ion binding	ath:AT2G22870	AT5G11480.1	sp=:known chromosome:TAIR10:5:3669193:3671574:-1 gene:AT5G11480 transcript:AT5G11480.1 gene_biotype:protein_coding transcript_biotype:protein_coding description:P-loop containing nucleoside triphosphate hydrolases superfamily protein [Source:TAIR;Acc:AT5G11480]	428.631	280.642	143.294	120.232	-1.4289	0.00197924	6.79794e-05	21.9562	14.3905	7.34237	6.16109	-1.42825	0.000643246	2.16315e-05	3.1377e-08	9.15214e-07	-1.42857
Citrus_au_4295	GO:0009707;GO:0009570;GO:0035452;GO:0003924;GO:0043621;GO:0010020	C:chloroplast outer membrane;C:chloroplast stroma;C:extrinsic component of plastid membrane;F:GTPase activity;F:protein self-association;P:chloroplast fission	ath:AT1G75010	AT1G75010.1	sp=:known chromosome:TAIR10:1:28164840:28170054:-1 gene:AT1G75010 transcript:AT1G75010.1 gene_biotype:protein_coding transcript_biotype:protein_coding gene_symbol:ARC3 description:Protein ACCUMULATION AND REPLICATION OF CHLOROPLASTS 3 [Source:UniProtKB/Swiss-Prot;Acc:Q6F6B5]	371.349	352.807	139.2	129.928	-1.42821	0.000507885	1.30393e-05	19.022	18.0909	7.13259	6.65796	-1.42764	0.000113647	2.75468e-06	8.99766e-10	3.62503e-08	-1.42792
Citrus_au_0000001701	GO:0009507;GO:0009570;GO:0005634;GO:0009536	C:chloroplast;C:chloroplast stroma;C:nucleus;C:plastid	ath:AT4G36040	AT1G71000.1	sp=:known chromosome:TAIR10:1:26769336:26770111:-1 gene:AT1G71000 transcript:AT1G71000.1 gene_biotype:protein_coding transcript_biotype:protein_coding description:Chaperone DnaJ-domain superfamily protein [Source:TAIR;Acc:AT1G71000]	460.236	346.793	133.059	166.773	-1.42803	0.000992735	2.85842e-05	23.5751	17.7825	6.81792	8.54603	-1.42735	0.000284504	8.12083e-06	5.38158e-09	1.88538e-07	-1.42769
Citrus_au_0000052732	GO:0043231;GO:0016020;GO:0005739;GO:0004519;GO:0003723;GO:0008270;GO:0016554;GO:0006397;GO:0009451	C:intracellular membrane-bounded organelle;C:membrane;C:mitochondrion;F:endonuclease activity;F:RNA binding;F:zinc ion binding;P:cytidine to uridine editing;P:mRNA processing;P:RNA modification	ath:AT4G14050	AT4G14050.1	sp=:known chromosome:TAIR10:4:8103645:8105521:-1 gene:AT4G14050 transcript:AT4G14050.1 gene_biotype:protein_coding transcript_biotype:protein_coding gene_symbol:PCMP-H13 description:Pentatricopeptide repeat-containing protein At4g14050, mitochondrial [Source:UniProtKB/Swiss-Prot;Acc:O23266]	171.848	192.44	71.6471	63.9944	-1.42567	0.00396416	0.000162247	8.80272	9.86777	3.67119	3.27929	-1.42441	0.00057013	1.87484e-05	6.26951e-08	1.71921e-06	-1.42504
Citrus_au_8240	GO:0005829;GO:0005739;GO:0005634;GO:0051087;GO:0071629	C:cytosol;C:mitochondrion;C:nucleus;F:chaperone binding;P:cytoplasm protein quality control by the ubiquitin-proteasome system	ath:AT5G52060	AT5G52060.1	sp=:known chromosome:TAIR10:5:21152214:21154244:-1 gene:AT5G52060 transcript:AT5G52060.1 gene_biotype:protein_coding transcript_biotype:protein_coding gene_symbol:BAG1 description:BAG family molecular chaperone regulator 1 [Source:UniProtKB/Swiss-Prot;Acc:Q0WUQ1]	235.056	310.711	102.353	100.84	-1.42539	0.00181657	5.98422e-05	12.0405	15.9323	5.24455	5.16737	-1.42461	0.000342014	1.01251e-05	1.34659e-08	4.33398e-07	-1.425
Citrus_au_0000042320	-	-	-			112.59	96.2201	40.9412	36.8452	-1.42521	0.0192057	0.00122462	5.7673	4.93388	2.09782	1.88808	-1.42275	0.00300273	0.000147501	2.98528e-06	5.37659e-05	-1.42398
Citrus_au_0000036853						102.714	96.2201	47.0824	27.1491	-1.42471	0.0307619	0.00227145	5.2614	4.93388	2.41249	1.39121	-1.4228	0.00723477	0.000436262	1.46904e-05	0.000220776	-1.42376
Citrus_au_0000075506	GO:0009507;GO:0009941;GO:0031969;GO:0016021;GO:0009536;GO:0008194;GO:0016036;GO:0009247;GO:0046506	C:chloroplast;C:chloroplast envelope;C:chloroplast membrane;C:integral component of membrane;C:plastid;F:UDP-glycosyltransferase activity;P:cellular response to phosphate starvation;P:glycolipid biosynthetic process;P:sulfolipid biosynthetic process	ath:AT5G01220	AT5G01220.1	sp=:known chromosome:TAIR10:5:86585:89986:-1 gene:AT5G01220 transcript:AT5G01220.1 gene_biotype:protein_coding transcript_biotype:protein_coding gene_symbol:SQD2 description:Sulfoquinovosyl transferase SQD2 [Source:UniProtKB/Swiss-Prot;Acc:Q8S4F6]	339.745	304.697	102.353	137.685	-1.42403	0.00129309	3.94914e-05	17.4031	15.624	5.24455	7.05544	-1.42314	0.000267745	7.58399e-06	6.86726e-09	2.35693e-07	-1.42358
Citrus_au_0000026148	GO:0005634;GO:0000160;GO:0006355;GO:0048511;GO:0006351	C:nucleus;P:phosphorelay signal transduction system;P:regulation of transcription, DNA-templated;P:rhythmic process;P:transcription, DNA-templated	ath:AT5G60100	AT5G60100.1	sp=:known chromosome:TAIR10:5:24197999:24201364:-1 gene:AT5G60100 transcript:AT5G60100.1 gene_biotype:protein_coding transcript_biotype:protein_coding gene_symbol:APRR3 description:Two-component response regulator-like APRR3 [Source:UniProtKB/Swiss-Prot;Acc:Q9LVG4]	718.995	513.174	176.047	283.127	-1.42349	0.00174759	5.70792e-05	36.8298	26.3141	9.02063	14.5084	-1.42305	0.000820071	2.92663e-05	3.54315e-08	1.02324e-06	-1.42327
Citrus_au_715	GO:0020037;GO:0005506;GO:0004497;GO:0016705	F:heme binding;F:iron ion binding;F:monooxygenase activity;F:oxidoreductase activity, acting on paired donors, with incorporation or reduction of molecular oxygen	cic:CICLE_v10031280mg	AT1G33730.1	sp=:known chromosome:TAIR10:1:12227279:12228460:1 gene:AT1G33730 transcript:AT1G33730.1 gene_biotype:protein_coding transcript_biotype:protein_coding gene_symbol:CYP76C5 description:cytochrome P450, family 76, subfamily C, polypeptide 5 [Source:TAIR;Acc:AT1G33730]	169.872	156.358	63.4588	58.1767	-1.42372	0.00530419	0.000233804	8.70154	8.01756	3.25162	2.98117	-1.42223	0.000749787	2.619e-05	1.21923e-07	3.11422e-06	-1.42298
Citrus_au_7174	-	-	-			120.491	142.326	59.3647	38.7845	-1.42269	0.0147694	0.000871128	6.17202	7.29804	3.04184	1.98745	-1.42123	0.00321706	0.000161074	2.35441e-06	4.34502e-05	-1.42196
Citrus_au_0000045944						264.685	230.527	83.9294	100.84	-1.42178	0.00197924	6.79411e-05	13.5582	11.8208	4.30053	5.16737	-1.42062	0.000318654	9.3143e-06	1.40366e-08	4.49956e-07	-1.4212
Citrus_au_0000037678	GO:0005576;GO:0050660;GO:0046593;GO:0016614;GO:0007267;GO:0009553;GO:0010430	C:extracellular region;F:flavin adenine dinucleotide binding;F:mandelonitrile lyase activity;F:oxidoreductase activity, acting on CH-OH group of donors;P:cell-cell signaling;P:embryo sac development;P:fatty acid omega-oxidation	ath:AT1G72970	AT1G12570.1	sp=:known chromosome:TAIR10:1:4277993:4280862:-1 gene:AT1G12570 transcript:AT1G12570.1 gene_biotype:protein_coding transcript_biotype:protein_coding description:Glucose-methanol-choline (GMC) oxidoreductase family protein [Source:TAIR;Acc:AT1G12570]	258.759	232.532	98.2589	85.3258	-1.42064	0.00185355	6.17486e-05	13.2547	11.9236	5.03477	4.37239	-1.41977	0.000266332	7.53565e-06	1.04642e-08	3.46171e-07	-1.4202
Citrus_au_0000026775	GO:0009507;GO:0031969;GO:0016021;GO:0010176;GO:0071555;GO:0009915;GO:0031347;GO:0009266;GO:0006636;GO:0010189	C:chloroplast;C:chloroplast membrane;C:integral component of membrane;F:homogentisate phytyltransferase activity;P:cell wall organization;P:phloem sucrose loading;P:regulation of defense response;P:response to temperature stimulus;P:unsaturated fatty acid biosynthetic process;P:vitamin E biosynthetic process	ath:AT2G18950	AT2G18950.1	sp=:known chromosome:TAIR10:2:8207342:8210463:1 gene:AT2G18950 transcript:AT2G18950.1 gene_biotype:protein_coding transcript_biotype:protein_coding gene_symbol:HPT1 description:Homogentisate phytyltransferase 1, chloroplastic [Source:UniProtKB/Swiss-Prot;Acc:Q8VWJ1]	724.921	697.596	268.165	263.734	-1.41925	0.00010934	2.15911e-06	37.1333	35.7707	13.7407	13.5147	-1.41907	5.54867e-05	1.19953e-06	7.16876e-11	3.47658e-09	-1.41916
Citrus_au_0000073268	GO:0005737;GO:0005829;GO:0016747;GO:0010143;GO:0051179;GO:0090626;GO:0010090	C:cytoplasm;C:cytosol;F:transferase activity, transferring acyl groups other than amino-acyl groups;P:cutin biosynthetic process;P:localization;P:plant epidermis morphogenesis;P:trichome morphogenesis	ath:AT5G23940			564.924	461.055	219.035	164.834	-1.41889	0.000631607	1.69251e-05	28.9377	23.6415	11.2233	8.44666	-1.41856	0.000244974	6.81566e-06	2.75504e-09	1.00932e-07	-1.41872
Citrus_au_0000101290						88.8867	86.1972	24.5647	40.7237	-1.42072	0.0383308	0.00309818	4.55313	4.41994	1.25869	2.08682	-1.41656	0.00773612	0.000473734	2.11817e-05	0.000305306	-1.41864
Citrus_au_0000104351	GO:0009507;GO:0009569;GO:0009570;GO:0043036;GO:0019203;GO:0008138;GO:0005983	C:chloroplast;C:chloroplast starch grain;C:chloroplast stroma;C:starch grain;F:carbohydrate phosphatase activity;F:protein tyrosine/serine/threonine phosphatase activity;P:starch catabolic process	ath:AT3G01510	AT3G01510.1	sp=:known chromosome:TAIR10:3:198679:201742:-1 gene:AT3G01510 transcript:AT3G01510.1 gene_biotype:protein_coding transcript_biotype:protein_coding gene_symbol:LSF1 description:Phosphoglucan phosphatase LSF1, chloroplastic [Source:UniProtKB/Swiss-Prot;Acc:F4J117]	187.65	224.514	96.2118	58.1767	-1.41816	0.00685754	0.000327945	9.61216	11.5124	4.92988	2.98117	-1.41741	0.00163459	6.8584e-05	4.18575e-07	9.2857e-06	-1.41778
Citrus_au_0000052688	GO:0016021;GO:0005886;GO:0080054;GO:0015706	C:integral component of membrane;C:plasma membrane;F:low-affinity nitrate transmembrane transporter activity;P:nitrate transport	ath:AT1G52190	AT1G52190.1	sp=:known chromosome:TAIR10:1:19434509:19438971:1 gene:AT1G52190 transcript:AT1G52190.1 gene_biotype:protein_coding transcript_biotype:protein_coding gene_symbol:NPF1.2 description:Protein NRT1/ PTR FAMILY 1.2 [Source:UniProtKB/Swiss-Prot;Acc:Q9M817]	136.293	130.298	55.2706	44.6021	-1.41744	0.0104814	0.000561737	6.98147	6.6813	2.83206	2.28557	-1.41576	0.00159544	6.63441e-05	6.74741e-07	1.43337e-05	-1.4166
Citrus_au_5265	GO:0043231;GO:0004519;GO:0003723;GO:0009451	C:intracellular membrane-bounded organelle;F:endonuclease activity;F:RNA binding;P:RNA modification	ath:AT2G37320	AT2G37320.1	sp=:known chromosome:TAIR10:2:15667208:15668851:1 gene:AT2G37320 transcript:AT2G37320.1 gene_biotype:protein_coding transcript_biotype:protein_coding gene_symbol:PCMP-E50 description:Pentatricopeptide repeat-containing protein At2g37320 [Source:UniProtKB/Swiss-Prot;Acc:Q9ZUT4]	102.714	136.312	40.9412	48.4806	-1.41755	0.016521	0.00100705	5.2614	6.98967	2.09782	2.48431	-1.41508	0.00340186	0.000172343	2.87529e-06	5.19856e-05	-1.41632
Citrus_au_0000040548	GO:0052692;GO:0005975	F:raffinose alpha-galactosidase activity;P:carbohydrate metabolic process	-	AT3G26380.1	sp=:known chromosome:TAIR10:3:9660065:9663298:1 gene:AT3G26380 transcript:AT3G26380.1 gene_biotype:protein_coding transcript_biotype:protein_coding description:Melibiase family protein [Source:TAIR;Acc:AT3G26380]	375.299	390.894	106.447	180.348	-1.4166	0.00232108	8.27659e-05	19.2243	20.0439	5.45434	9.24164	-1.41588	0.000749787	2.61967e-05	4.54223e-08	1.28741e-06	-1.41624
Citrus_au_0000022181	GO:0016021;GO:0016020;GO:0005886;GO:0015293;GO:0003333;GO:0006865	C:integral component of membrane;C:membrane;C:plasma membrane;F:symporter activity;P:amino acid transmembrane transport;P:amino acid transport	ath:AT5G23810	AT5G23810.1	sp=:known chromosome:TAIR10:5:8028378:8030816:1 gene:AT5G23810 transcript:AT5G23810.1 gene_biotype:protein_coding transcript_biotype:protein_coding gene_symbol:AAP7 description:Probable amino acid permease 7 [Source:UniProtKB/Swiss-Prot;Acc:Q9FF99]	163.947	170.39	57.3177	67.8728	-1.41647	0.00542925	0.00024118	8.398	8.73709	2.93695	3.47804	-1.41473	0.000832177	2.98281e-05	1.42081e-07	3.5638e-06	-1.4156
Citrus_au_0000042799	GO:0005634;GO:0006281;GO:0007143;GO:0007140;GO:0009555;GO:0010165	C:nucleus;P:DNA repair;P:female meiotic nuclear division;P:male meiotic nuclear division;P:pollen development;P:response to X-ray	ath:AT5G48720	AT5G48720.2	sp=:known chromosome:TAIR10:5:19758881:19761721:1 gene:AT5G48720 transcript:AT5G48720.2 gene_biotype:protein_coding transcript_biotype:protein_coding gene_symbol:XRI1 description:Protein XRI1 [Source:UniProtKB/Swiss-Prot;Acc:Q6NLW5]	450.359	489.119	169.906	182.287	-1.41532	0.000319447	7.49388e-06	23.0692	25.0806	8.70596	9.34101	-1.41493	9.86083e-05	2.31325e-06	4.46872e-10	1.90491e-08	-1.41512
Citrus_au_0000017077	GO:0048046;GO:0009505;GO:0046556;GO:0005975;GO:0010214	C:apoplast;C:plant-type cell wall;F:alpha-L-arabinofuranosidase activity;P:carbohydrate metabolic process;P:seed coat development	ath:AT5G49360	AT5G49360.1	sp=:known chromosome:TAIR10:5:20011879:20016742:-1 gene:AT5G49360 transcript:AT5G49360.1 gene_biotype:protein_coding transcript_biotype:protein_coding gene_symbol:BXL1 description:Beta-D-xylosidase 1 [Source:UniProtKB/Swiss-Prot;Acc:Q9FGY1]	1094.29	1052.41	450.353	354.878	-1.41491	0.00012035	2.39703e-06	56.0541	53.9644	23.076	18.1852	-1.41489	9.75537e-05	2.27938e-06	1.47154e-10	6.76783e-09	-1.4149
Citrus_au_0000073265	GO:0016747	F:transferase activity, transferring acyl groups other than amino-acyl groups	cic:CICLE_v10011715mg			537.271	495.133	210.847	176.469	-1.4148	0.00032919	7.77379e-06	27.5211	25.3889	10.8038	9.04289	-1.41449	0.000124064	3.04588e-06	6.02996e-10	2.51034e-08	-1.41464
Citrus_au_0000088047						152.095	108.248	49.1294	48.4806	-1.41554	0.0140015	0.000814161	7.79091	5.55062	2.51739	2.48431	-1.41347	0.00270454	0.000129169	1.79492e-06	3.41067e-05	-1.4145
Citrus_au_0000030134	GO:0009507;GO:0004640;GO:0000162	C:chloroplast;F:phosphoribosylanthranilate isomerase activity;P:tryptophan biosynthetic process	ath:AT1G07780	AT1G07780.1	sp=:known chromosome:TAIR10:1:2410120:2412677:-1 gene:AT1G07780 transcript:AT1G07780.1 gene_biotype:protein_coding transcript_biotype:protein_coding gene_symbol:PAI1 description:N-(5'-phosphoribosyl)anthranilate isomerase 1, chloroplastic [Source:UniProtKB/Swiss-Prot;Acc:Q42440]	167.897	184.422	81.8824	50.4198	-1.41471	0.0085584	0.000434915	8.60036	9.45661	4.19564	2.58368	-1.41375	0.00190867	8.40133e-05	6.62259e-07	1.40872e-05	-1.41423
Citrus_au_0000069937	GO:0005737;GO:0004022;GO:0051903;GO:0008270;GO:0006069	C:cytoplasm;F:alcohol dehydrogenase (NAD) activity;F:S-(hydroxymethyl)glutathione dehydrogenase activity;F:zinc ion binding;P:ethanol oxidation	zma:542459	AT5G43940.1	sp=:known chromosome:TAIR10:5:17684191:17686528:1 gene:AT5G43940 transcript:AT5G43940.1 gene_biotype:protein_coding transcript_biotype:protein_coding gene_symbol:ADH2 description:Alcohol dehydrogenase class-3 [Source:UniProtKB/Swiss-Prot;Acc:Q96533]	6721.81	6252.31	2728.73	2142.84	-1.41323	4.37475e-05	7.34219e-07	344.318	320.6	139.82	109.807	-1.4134	0.000254054	7.14071e-06	1.41421e-10	6.56064e-09	-1.41331
Citrus_au_6659	GO:0043231;GO:0005739;GO:0004519;GO:0003723;GO:0009451	C:intracellular membrane-bounded organelle;C:mitochondrion;F:endonuclease activity;F:RNA binding;P:RNA modification	ath:AT1G28690	AT1G28690.1	sp=:known chromosome:TAIR10:1:10080042:10081604:-1 gene:AT1G28690 transcript:AT1G28690.1 gene_biotype:protein_coding transcript_biotype:protein_coding gene_symbol:PCMP-E34 description:Pentatricopeptide repeat-containing protein At1g28690, mitochondrial [Source:UniProtKB/Swiss-Prot;Acc:Q1PFQ9]	219.254	164.376	85.9765	58.1767	-1.41353	0.00740375	0.00036446	11.2311	8.42872	4.40542	2.98117	-1.41251	0.00175051	7.50965e-05	5.0398e-07	1.09529e-05	-1.41302
Citrus_au_0000090157	GO:0003677;GO:0046872;GO:0004518;GO:0003723	F:DNA binding;F:metal ion binding;F:nuclease activity;F:RNA binding	ath:AT2G05160	AT2G05160.1	sp=:known chromosome:TAIR10:2:1858543:1861895:-1 gene:AT2G05160 transcript:AT2G05160.1 gene_biotype:protein_coding transcript_biotype:protein_coding description:Zinc finger CCCH domain-containing protein 18 [Source:UniProtKB/Swiss-Prot;Acc:Q9SJ41]	663.687	342.784	182.188	195.862	-1.41265	0.00386488	0.000157339	33.9967	17.577	9.3353	10.0366	-1.41208	0.00196387	8.70557e-05	2.61701e-07	6.15036e-06	-1.41236
Citrus_au_0000069458	GO:0007275;GO:0009750;GO:0009749;GO:0009744	P:multicellular organism development;P:response to fructose;P:response to glucose;P:response to sucrose	ath:AT1G28330	AT1G28330.4	sp=:known chromosome:TAIR10:1:9934134:9935266:-1 gene:AT1G28330 transcript:AT1G28330.4 gene_biotype:protein_coding transcript_biotype:protein_coding gene_symbol:DYL1 description:dormancy-associated protein-like 1 [Source:TAIR;Acc:AT1G28330]	8193.38	3169.25	1875.11	2394.94	-1.41195	0.00761903	0.000377909	419.697	162.51	96.0802	122.725	-1.41182	0.011429	0.000778836	4.72062e-06	8.07063e-05	-1.41189
Citrus_au_1307	GO:0016021;GO:0005886;GO:0005524;GO:0004674	C:integral component of membrane;C:plasma membrane;F:ATP binding;F:protein serine/threonine kinase activity	ath:AT1G56130	AT1G56130.1	sp=:known chromosome:TAIR10:1:20994931:21000887:-1 gene:AT1G56130 transcript:AT1G56130.1 gene_biotype:protein_coding transcript_biotype:protein_coding description:Probable LRR receptor-like serine/threonine-protein kinase At1g56130 [Source:UniProtKB/Swiss-Prot;Acc:C0LGH2]	211.353	202.463	40.9412	114.414	-1.41115	0.0275253	0.00195557	10.8263	10.3817	2.09782	5.86298	-1.40953	0.0133172	0.000949686	2.63654e-05	0.000371666	-1.41034
Citrus_au_0000020105	GO:0009507;GO:0009941;GO:0009570;GO:0009536;GO:0003862;GO:0000287;GO:0051287;GO:0009098	C:chloroplast;C:chloroplast envelope;C:chloroplast stroma;C:plastid;F:3-isopropylmalate dehydrogenase activity;F:magnesium ion binding;F:NAD binding;P:leucine biosynthetic process	ath:AT1G80560	AT1G80560.1	sp=:known chromosome:TAIR10:1:30287763:30290298:1 gene:AT1G80560 transcript:AT1G80560.1 gene_biotype:protein_coding transcript_biotype:protein_coding gene_symbol:IMDH2 description:3-isopropylmalate dehydrogenase 2, chloroplastic [Source:UniProtKB/Swiss-Prot;Acc:P93832]	100.738	84.1926	30.7059	38.7845	-1.41104	0.0302305	0.00221712	5.16021	4.31715	1.57337	1.98745	-1.40761	0.00512443	0.000287872	9.74253e-06	0.000154378	-1.40933
Citrus_au_0000103795	-	-	-			205.427	248.569	75.7412	95.022	-1.40986	0.00322481	0.000124039	10.5228	12.7459	3.88097	4.86925	-1.40863	0.000562951	1.84396e-05	4.77936e-08	1.34747e-06	-1.40925
Citrus_au_0000060370	GO:0016021	C:integral component of membrane	cic:CICLE_v10021307mg	AT5G37360.1	sp=:known chromosome:TAIR10:5:14805229:14808236:-1 gene:AT5G37360 transcript:AT5G37360.1 gene_biotype:protein_coding transcript_biotype:protein_coding description:unknown protein; FUNCTIONS IN: molecular_function unknown; INVOLVED IN: biological_process unknown; LOCATED IN: chloroplast thylakoid membrane, chloroplast; EXPRESSED IN: 23 plant structures; EXPRESSED DURING: 13 growth stages; Has 1807…	365.423	258.592	116.682	118.293	-1.40914	0.00193234	6.54642e-05	18.7184	13.2598	5.97879	6.06172	-1.40833	0.000453252	1.41603e-05	2.02076e-08	6.22859e-07	-1.40873
Citrus_au_0000026147	GO:0005634;GO:0000160;GO:0006355;GO:0048511;GO:0006351	C:nucleus;P:phosphorelay signal transduction system;P:regulation of transcription, DNA-templated;P:rhythmic process;P:transcription, DNA-templated	ath:AT5G60100	AT5G60100.1	sp=:known chromosome:TAIR10:5:24197999:24201364:-1 gene:AT5G60100 transcript:AT5G60100.1 gene_biotype:protein_coding transcript_biotype:protein_coding gene_symbol:APRR3 description:Two-component response regulator-like APRR3 [Source:UniProtKB/Swiss-Prot;Acc:Q9LVG4]	638.009	426.977	143.294	257.917	-1.40767	0.00438281	0.000184138	32.6814	21.8941	7.34237	13.2165	-1.40712	0.00231996	0.000106676	3.68221e-07	8.27749e-06	-1.40739
Citrus_au_0000112680	-	-	-	AT2G40600.1	sp=:known chromosome:TAIR10:2:16946870:16948561:-1 gene:AT2G40600 transcript:AT2G40600.1 gene_biotype:protein_coding transcript_biotype:protein_coding description:appr-1-p processing enzyme family protein [Source:TAIR;Acc:AT2G40600]	159.996	162.372	63.4588	58.1767	-1.40649	0.00604287	0.000275844	8.19564	8.32593	3.25162	2.98117	-1.40502	0.000876557	3.18291e-05	1.71653e-07	4.22621e-06	-1.40576
Citrus_au_0000032821	GO:0005737;GO:0033588;GO:0005634;GO:0016746;GO:0006355;GO:0006351;GO:0002098	C:cytoplasm;C:Elongator holoenzyme complex;C:nucleus;F:transferase activity, transferring acyl groups;P:regulation of transcription, DNA-templated;P:transcription, DNA-templated;P:tRNA wobble uridine modification	ath:AT2G18410	AT2G18410.1	sp=:known chromosome:TAIR10:2:7990746:7992774:1 gene:AT2G18410 transcript:AT2G18410.1 gene_biotype:protein_coding transcript_biotype:protein_coding gene_symbol:ELP5 description:Elongator complex protein 5 [Source:UniProtKB/Swiss-Prot;Acc:F4IQJ2]	268.635	280.642	106.447	100.84	-1.40606	0.00135162	4.17007e-05	13.7606	14.3905	5.45434	5.16737	-1.40529	0.000204561	5.50712e-06	5.32662e-09	1.86816e-07	-1.40567
Citrus_au_0000092508	GO:0005618;GO:0045330;GO:0004857;GO:0030599;GO:0042545;GO:0045490	C:cell wall;F:aspartyl esterase activity;F:enzyme inhibitor activity;F:pectinesterase activity;P:cell wall modification;P:pectin catabolic process	cic:CICLE_v10007964mg	AT5G20860.1	sp=:known chromosome:TAIR10:5:7076890:7079077:-1 gene:AT5G20860 transcript:AT5G20860.1 gene_biotype:protein_coding transcript_biotype:protein_coding gene_symbol:PME54 description:Probable pectinesterase/pectinesterase inhibitor 54 [Source:UniProtKB/Swiss-Prot;Acc:Q3E989]	1532.8	1140.61	569.083	440.204	-1.40558	0.000310732	7.24097e-06	78.5162	58.4871	29.1597	22.5575	-1.4055	0.000352178	1.05029e-05	1.84802e-09	6.97763e-08	-1.40554
Citrus_au_0000019875	GO:0005634;GO:0003677;GO:0003700;GO:0043565;GO:0006355;GO:0010200;GO:0009408;GO:0006351	C:nucleus;F:DNA binding;F:DNA-binding transcription factor activity;F:sequence-specific DNA binding;P:regulation of transcription, DNA-templated;P:response to chitin;P:response to heat;P:transcription, DNA-templated	ath:AT5G03720	AT5G03720.1	sp=:known chromosome:TAIR10:5:971786:973683:-1 gene:AT5G03720 transcript:AT5G03720.1 gene_biotype:protein_coding transcript_biotype:protein_coding gene_symbol:HSFA3 description:Heat stress transcription factor A-3 [Source:UniProtKB/Swiss-Prot;Acc:Q8GYY1]	558.999	495.133	114.635	283.127	-1.40506	0.00988534	0.000521158	28.6341	25.3889	5.8739	14.5084	-1.4046	0.00654736	0.000388275	3.32126e-06	5.88717e-05	-1.40483
Citrus_au_0000005286	GO:0016021	C:integral component of membrane	cit:102620672	AT1G61240.3	sp=:known chromosome:TAIR10:1:22581639:22585212:1 gene:AT1G61240 transcript:AT1G61240.3 gene_biotype:protein_coding transcript_biotype:protein_coding description:Protein of unknown function (DUF707) [Source:TAIR;Acc:AT1G61240]	319.992	292.67	122.824	108.597	-1.40496	0.00114375	3.38599e-05	16.3913	15.0072	6.29346	5.56486	-1.40431	0.000208063	5.6163e-06	4.44671e-09	1.5882e-07	-1.40463
Citrus_au_0000039697	GO:0005737;GO:0008936;GO:0006769;GO:0019365;GO:0009737	C:cytoplasm;F:nicotinamidase activity;P:nicotinamide metabolic process;P:pyridine nucleotide salvage;P:response to abscisic acid	ath:AT2G22570	AT2G22570.1	sp=:known chromosome:TAIR10:2:9589435:9590879:-1 gene:AT2G22570 transcript:AT2G22570.1 gene_biotype:protein_coding transcript_biotype:protein_coding gene_symbol:NIC1 description:Nicotinamidase 1 [Source:UniProtKB/Swiss-Prot;Acc:Q8S8F9]	189.625	112.257	69.6	44.6021	-1.40411	0.0219035	0.00144915	9.71335	5.7562	3.5663	2.28557	-1.40265	0.0079126	0.000487377	1.07096e-05	0.000167548	-1.40338
Citrus_au_0000022525	-	-	-			227.155	479.096	94.1647	172.591	-1.4036	0.0178211	0.00111024	11.6358	24.5666	4.82499	8.84415	-1.40314	0.0112644	0.000763234	1.26946e-05	0.00019378	-1.40337
Citrus_au_0000008818	GO:0009507;GO:0034245;GO:0005739;GO:0003677;GO:0003899;GO:0006390	C:chloroplast;C:mitochondrial DNA-directed RNA polymerase complex;C:mitochondrion;F:DNA binding;F:DNA-directed 5'-3' RNA polymerase activity;P:mitochondrial transcription	ath:AT2G24120	AT2G24120.1	sp=:known chromosome:TAIR10:2:10248911:10254641:-1 gene:AT2G24120 transcript:AT2G24120.1 gene_biotype:protein_coding transcript_biotype:protein_coding gene_symbol:RPOT3 description:DNA-directed RNA polymerase 3, chloroplastic [Source:UniProtKB/Swiss-Prot;Acc:O24600]	1337.25	865.981	315.247	517.773	-1.40286	0.00216566	7.62063e-05	68.4993	44.405	16.1532	26.5324	-1.40265	0.0015538	6.42244e-05	9.85478e-08	2.57042e-06	-1.40276
Citrus_au_0000103851						1050.84	1194.73	573.177	277.309	-1.40121	0.00322253	0.000123851	53.8281	61.2624	29.3695	14.2103	-1.40129	0.00239762	0.000110956	2.6251e-07	6.16033e-06	-1.40125
Citrus_au_0000050364	GO:0005737;GO:0005634;GO:0046872;GO:0036459;GO:0016579;GO:0006511	C:cytoplasm;C:nucleus;F:metal ion binding;F:thiol-dependent ubiquitinyl hydrolase activity;P:protein deubiquitination;P:ubiquitin-dependent protein catabolic process	ath:AT1G17110	AT1G17110.1	sp=:known chromosome:TAIR10:1:5845675:5850889:-1 gene:AT1G17110 transcript:AT1G17110.1 gene_biotype:protein_coding transcript_biotype:protein_coding gene_symbol:UBP15 description:Ubiquitin carboxyl-terminal hydrolase 15 [Source:UniProtKB/Swiss-Prot;Acc:Q9FPS9]	821.708	517.183	282.494	224.95	-1.40008	0.00146822	4.58934e-05	42.0912	26.5196	14.475	11.5272	-1.39978	0.000683167	2.33363e-05	2.31918e-08	7.0268e-07	-1.39993
Citrus_au_10192	GO:0016021;GO:0005774;GO:0005773;GO:0016756;GO:0036374;GO:0102953;GO:0103068;GO:0006751;GO:0009636;GO:0006805	C:integral component of membrane;C:vacuolar membrane;C:vacuole;F:glutathione gamma-glutamylcysteinyltransferase activity;F:glutathione hydrolase activity;F:hypoglycin A gamma-glutamyl transpeptidase activity;F:leukotriene C4 gamma-glutamyl transferase activity;P:glutathione catabolic process;P:response to toxic substance;P:xenobiotic metabolic process	ath:AT4G29210	AT4G29210.2	sp=:known chromosome:TAIR10:4:14400920:14403519:1 gene:AT4G29210 transcript:AT4G29210.2 gene_biotype:protein_coding transcript_biotype:protein_coding gene_symbol:GGT3 description:Gamma-glutamyltranspeptidase 3 [Source:UniProtKB/Swiss-Prot;Acc:Q9M0G0]	410.854	284.651	149.435	114.414	-1.39905	0.00256165	9.28575e-05	21.0456	14.5961	7.65705	5.86298	-1.39847	0.000782524	2.7609e-05	5.32784e-08	1.48642e-06	-1.39876
Citrus_au_4398	-	-	-			776.277	721.651	309.106	259.856	-1.39684	0.000201743	4.3173e-06	39.764	37.0041	15.8385	13.3159	-1.3967	0.000106101	2.53536e-06	2.872e-10	1.256e-08	-1.39677
Citrus_au_0000106659	GO:0000287;GO:0050307;GO:0016757;GO:0005986	F:magnesium ion binding;F:sucrose-phosphate phosphatase activity;F:transferase activity, transferring glycosyl groups;P:sucrose biosynthetic process	osa:4325448	AT2G35840.3	sp=:known chromosome:TAIR10:2:15053634:15057426:1 gene:AT2G35840 transcript:AT2G35840.3 gene_biotype:protein_coding transcript_biotype:protein_coding gene_symbol:SPP2 description:Probable sucrose-phosphatase 2 [Source:UniProtKB/Swiss-Prot;Acc:Q9SJ66]	134.318	142.326	38.8941	65.9336	-1.39793	0.0171437	0.0010541	6.88029	7.29804	1.99293	3.37866	-1.39545	0.0037239	0.000192375	3.32789e-06	5.89386e-05	-1.39669
Citrus_au_0000053189	-	-	ath:AT2G23360	AT2G23360.1	sp=:known chromosome:TAIR10:2:9948903:9952845:1 gene:AT2G23360 transcript:AT2G23360.1 gene_biotype:protein_coding transcript_biotype:protein_coding gene_symbol:FPP7 description:Filament-like plant protein 7 [Source:UniProtKB/Swiss-Prot;Acc:Q9SLN1]	432.582	376.862	210.847	96.9612	-1.39615	0.0078022	0.000389185	22.1586	19.3244	10.8038	4.96862	-1.39582	0.00392074	0.000204745	1.38213e-06	2.70114e-05	-1.39598
Citrus_au_0000043781	-	-	-			152.095	116.266	59.3647	42.6629	-1.3967	0.0160511	0.000968984	7.79091	5.96178	3.04184	2.18619	-1.39515	0.0032267	0.000161758	2.61266e-06	4.77761e-05	-1.39593
Citrus_au_0000082065	GO:0005634;GO:0042803;GO:0009649;GO:0009908;GO:0009648;GO:0048573;GO:0042753;GO:0010017;GO:0009585;GO:0009909;GO:0080167;GO:0010114;GO:0048511	C:nucleus;F:protein homodimerization activity;P:entrainment of circadian clock;P:flower development;P:photoperiodism;P:photoperiodism, flowering;P:positive regulation of circadian rhythm;P:red or far-red light signaling pathway;P:red, far-red light phototransduction;P:regulation of flower development;P:response to karrikin;P:response to red light;P:rhythmic process	ath:AT2G40080	AT2G40080.1	sp=:known chromosome:TAIR10:2:16734294:16734912:-1 gene:AT2G40080 transcript:AT2G40080.1 gene_biotype:protein_coding transcript_biotype:protein_coding gene_symbol:ELF4 description:Protein EARLY FLOWERING 4 [Source:UniProtKB/Swiss-Prot;Acc:O04211]	140.243	176.404	34.8	85.3258	-1.39571	0.0321946	0.0024154	7.18383	9.04546	1.78315	4.37239	-1.39362	0.0140615	0.00101657	3.41727e-05	0.000466542	-1.39466
Citrus_au_10361	GO:0005576;GO:0005773;GO:0004185;GO:0051603	C:extracellular region;C:vacuole;F:serine-type carboxypeptidase activity;P:proteolysis involved in cellular protein catabolic process	ath:AT3G07990	AT3G07990.1	sp=:known chromosome:TAIR10:3:2552477:2554921:1 gene:AT3G07990 transcript:AT3G07990.1 gene_biotype:protein_coding transcript_biotype:protein_coding gene_symbol:SCPL27 description:Serine carboxypeptidase-like 27 [Source:UniProtKB/Swiss-Prot;Acc:Q9SFB5]	1649.34	1417.24	728.753	438.265	-1.39413	0.000851286	2.39701e-05	84.4859	72.672	37.3412	22.4582	-1.39414	0.000994672	3.71259e-05	1.94356e-08	6.01958e-07	-1.39414
Citrus_au_0000047822	-	-	-	AT5G08400.2	sp=:known chromosome:TAIR10:5:2706458:2708946:-1 gene:AT5G08400 transcript:AT5G08400.2 gene_biotype:protein_coding transcript_biotype:protein_coding description:Protein of unknown function (DUF3531) [Source:TAIR;Acc:AT5G08400]	215.303	198.454	79.8353	77.5689	-1.39445	0.00330503	0.000128356	11.0287	10.1761	4.09075	3.9749	-1.3933	0.000464246	1.45692e-05	3.9453e-08	1.12819e-06	-1.39388
Citrus_au_0000036851	GO:0009707;GO:0009570;GO:0035452;GO:0003924;GO:0043621;GO:0010020	C:chloroplast outer membrane;C:chloroplast stroma;C:extrinsic component of plastid membrane;F:GTPase activity;F:protein self-association;P:chloroplast fission	ath:AT1G75010	AT1G75010.1	sp=:known chromosome:TAIR10:1:28164840:28170054:-1 gene:AT1G75010 transcript:AT1G75010.1 gene_biotype:protein_coding transcript_biotype:protein_coding gene_symbol:ARC3 description:Protein ACCUMULATION AND REPLICATION OF CHLOROPLASTS 3 [Source:UniProtKB/Swiss-Prot;Acc:Q6F6B5]	163.947	170.39	57.3177	69.812	-1.3942	0.00652757	0.000306625	8.398	8.73709	2.93695	3.57741	-1.39246	0.00109156	4.15688e-05	2.44444e-07	5.78722e-06	-1.39333
Citrus_au_0000023875						337.77	432.991	165.812	127.989	-1.39197	0.00150292	4.7306e-05	17.3019	22.2025	8.49618	6.55858	-1.39164	0.000446757	1.38671e-05	1.4527e-08	4.64747e-07	-1.3918
Citrus_au_2852	-	-	-	AT3G11620.2	sp=:known chromosome:TAIR10:3:3669319:3672031:-1 gene:AT3G11620 transcript:AT3G11620.2 gene_biotype:protein_coding transcript_biotype:protein_coding description:alpha/beta-Hydrolases superfamily protein [Source:TAIR;Acc:AT3G11620]	88.8867	94.2156	34.8	34.906	-1.39324	0.0299091	0.00218506	4.55313	4.8311	1.78315	1.7887	-1.3903	0.00456234	0.000249494	8.40756e-06	0.000135298	-1.39177
Citrus_au_0000008819	GO:0009507;GO:0034245;GO:0005739;GO:0003677;GO:0003899;GO:0006390	C:chloroplast;C:mitochondrial DNA-directed RNA polymerase complex;C:mitochondrion;F:DNA binding;F:DNA-directed 5'-3' RNA polymerase activity;P:mitochondrial transcription	ath:AT2G24120	AT2G24120.1	sp=:known chromosome:TAIR10:2:10248911:10254641:-1 gene:AT2G24120 transcript:AT2G24120.1 gene_biotype:protein_coding transcript_biotype:protein_coding gene_symbol:RPOT3 description:DNA-directed RNA polymerase 3, chloroplastic [Source:UniProtKB/Swiss-Prot;Acc:O24600]	916.521	635.454	255.882	335.486	-1.39169	0.000932622	2.66788e-05	46.9478	32.5842	13.1114	17.1914	-1.3914	0.000488263	1.55713e-05	9.38931e-09	3.12224e-07	-1.39155
Citrus_au_0000068907	GO:0009507;GO:0019904	C:chloroplast;F:protein domain specific binding	ath:AT5G01750	AT5G01750.2	sp=:known chromosome:TAIR10:5:289765:291326:1 gene:AT5G01750 transcript:AT5G01750.2 gene_biotype:protein_coding transcript_biotype:protein_coding description:Protein LURP-one-related 15 [Source:UniProtKB/Swiss-Prot;Acc:Q9LZX1]	9915.81	9626.02	4460.54	2996.1	-1.39001	0.000198024	4.19448e-06	507.927	493.594	228.558	153.53	-1.39023	0.000704537	2.42444e-05	2.44154e-09	8.98577e-08	-1.39012
Citrus_au_0000104200	GO:0005681;GO:0006397;GO:0008380	C:spliceosomal complex;P:mRNA processing;P:RNA splicing	ath:AT3G07860	AT3G07860.1	sp=:known chromosome:TAIR10:3:2507880:2509509:1 gene:AT3G07860 transcript:AT3G07860.1 gene_biotype:protein_coding transcript_biotype:protein_coding gene_symbol:SNRNP25 description:U11/U12 small nuclear ribonucleoprotein 25 kDa protein [Source:UniProtKB/Swiss-Prot;Acc:Q84WS8]	104.689	88.2018	32.753	40.7237	-1.39146	0.0296843	0.00215947	5.36258	4.52273	1.67826	2.08682	-1.38828	0.00535181	0.000302914	9.96894e-06	0.000157421	-1.38987
Citrus_au_4	GO:0005737;GO:0005794;GO:0005886;GO:0009506;GO:0005774;GO:0005773;GO:0045549;GO:0046872;GO:0016121;GO:0016118;GO:0016124	C:cytoplasm;C:Golgi apparatus;C:plasma membrane;C:plasmodesma;C:vacuolar membrane;C:vacuole;F:9-cis-epoxycarotenoid dioxygenase activity;F:metal ion binding;P:carotene catabolic process;P:carotenoid catabolic process;P:xanthophyll catabolic process	ath:AT3G63520	AT3G63520.1	sp=:known chromosome:TAIR10:3:23452911:23456078:1 gene:AT3G63520 transcript:AT3G63520.1 gene_biotype:protein_coding transcript_biotype:protein_coding gene_symbol:CCD1 description:Carotenoid 9,10(9',10')-cleavage dioxygenase 1 [Source:UniProtKB/Swiss-Prot;Acc:O65572]	375.299	354.812	139.2	139.624	-1.38877	0.000742671	2.04032e-05	19.2243	18.1937	7.13259	7.15482	-1.38821	0.0001769	4.64656e-06	2.28282e-09	8.4795e-08	-1.38849
Citrus_au_9710	GO:0048046;GO:0005618;GO:0009044;GO:0009627;GO:0045493	C:apoplast;C:cell wall;F:xylan 1,4-beta-xylosidase activity;P:systemic acquired resistance;P:xylan catabolic process	ath:AT5G64570	AT5G64570.1	sp=:known chromosome:TAIR10:5:25810115:25813335:-1 gene:AT5G64570 transcript:AT5G64570.1 gene_biotype:protein_coding transcript_biotype:protein_coding gene_symbol:BXL4 description:Beta-D-xylosidase 4 [Source:UniProtKB/Swiss-Prot;Acc:Q9FLG1]	280.487	234.537	133.059	63.9944	-1.38777	0.0118659	0.000653705	14.3677	12.0263	6.81792	3.27929	-1.38719	0.00450239	0.000245794	2.67428e-06	4.87638e-05	-1.38748
Citrus_au_8252	-	-	cic:CICLE_v10026366mg	AT3G14200.1	sp=:known chromosome:TAIR10:3:4712574:4714653:-1 gene:AT3G14200 transcript:AT3G14200.1 gene_biotype:protein_coding transcript_biotype:protein_coding description:Chaperone DnaJ-domain superfamily protein [Source:TAIR;Acc:AT3G14200]	1015.28	693.587	335.718	318.033	-1.38634	0.00058516	1.54066e-05	52.0069	35.5651	17.2021	16.2971	-1.38613	0.000346127	1.02793e-05	3.73214e-09	1.35337e-07	-1.38623
Citrus_au_0000028006	-	-	-	AT4G10000.1	sp=:known chromosome:TAIR10:4:6260469:6263156:-1 gene:AT4G10000 transcript:AT4G10000.1 gene_biotype:protein_coding transcript_biotype:protein_coding description:Thioredoxin family protein [Source:TAIR;Acc:AT4G10000]	120.491	104.238	51.1765	34.906	-1.38618	0.024112	0.00164442	6.17202	5.34504	2.62228	1.7887	-1.38442	0.00474072	0.000261763	6.74014e-06	0.000111833	-1.3853
Citrus_au_0000031228	GO:0004662;GO:0046872;GO:0009788;GO:0018344;GO:0009737;GO:0009733;GO:0009414	F:CAAX-protein geranylgeranyltransferase activity;F:metal ion binding;P:negative regulation of abscisic acid-activated signaling pathway;P:protein geranylgeranylation;P:response to abscisic acid;P:response to auxin;P:response to water deprivation	ath:AT2G39550	AT2G39550.1	sp=:known chromosome:TAIR10:2:16501623:16504304:1 gene:AT2G39550 transcript:AT2G39550.1 gene_biotype:protein_coding transcript_biotype:protein_coding gene_symbol:GGB description:Geranylgeranyl transferase type-1 subunit beta [Source:UniProtKB/Swiss-Prot;Acc:O80642]	140.243	146.335	57.3177	52.359	-1.38604	0.00963982	0.000504295	7.18383	7.50362	2.93695	2.68306	-1.38441	0.00149523	6.13837e-05	5.66198e-07	1.21976e-05	-1.38522
Citrus_au_0000011845	GO:0009507;GO:0019904	C:chloroplast;F:protein domain specific binding	ath:AT5G01750	AT5G01750.2	sp=:known chromosome:TAIR10:5:289765:291326:1 gene:AT5G01750 transcript:AT5G01750.2 gene_biotype:protein_coding transcript_biotype:protein_coding description:Protein LURP-one-related 15 [Source:UniProtKB/Swiss-Prot;Acc:Q9LZX1]	1759.96	1691.87	765.6	556.557	-1.38468	0.000198913	4.22572e-06	90.152	86.7541	39.2293	28.5199	-1.38475	0.000339975	1.00542e-05	1.05713e-09	4.18881e-08	-1.38471
Citrus_au_9574	-	-	-	AT4G31115.1	sp=:known chromosome:TAIR10:4:15130075:15132035:1 gene:AT4G31115 transcript:AT4G31115.1 gene_biotype:protein_coding transcript_biotype:protein_coding description:Protein of unknown function (DUF1997) [Source:TAIR;Acc:AT4G31115]	308.141	342.784	131.012	118.293	-1.38483	0.00118906	3.56095e-05	15.7842	17.577	6.71303	6.06172	-1.38428	0.000226626	6.20718e-06	5.13523e-09	1.80697e-07	-1.38456
Citrus_au_8752	GO:0005576;GO:0016747;GO:0071493;GO:0051555;GO:0006508;GO:0019748	C:extracellular region;F:transferase activity, transferring acyl groups other than amino-acyl groups;P:cellular response to UV-B;P:flavonol biosynthetic process;P:proteolysis;P:secondary metabolic process	-	AT2G22960.1	sp=:known chromosome:TAIR10:2:9770894:9772932:1 gene:AT2G22960 transcript:AT2G22960.1 gene_biotype:protein_coding transcript_biotype:protein_coding gene_symbol:SCPL52 description:Putative serine carboxypeptidase-like 52 [Source:UniProtKB/Swiss-Prot;Acc:Q8S8P0]	529.37	517.183	180.141	221.071	-1.38281	0.000480117	1.21617e-05	27.1164	26.5196	9.23041	11.3285	-1.38245	0.000184798	4.89436e-06	1.46099e-09	5.65621e-08	-1.38263
Citrus_au_7428	GO:0043231;GO:0005739;GO:0004519;GO:0003723;GO:0008270;GO:0009451	C:intracellular membrane-bounded organelle;C:mitochondrion;F:endonuclease activity;F:RNA binding;F:zinc ion binding;P:RNA modification	ath:AT3G24000	AT3G24000.1	sp=:known chromosome:TAIR10:3:8672774:8674881:1 gene:AT3G24000 transcript:AT3G24000.1 gene_biotype:protein_coding transcript_biotype:protein_coding gene_symbol:PCMP-H87 description:Tetratricopeptide repeat (TPR)-like superfamily protein [Source:TAIR;Acc:AT3G24000]	82.9609	104.238	36.8471	34.906	-1.38359	0.032373	0.00243888	4.24959	5.34504	1.88804	1.7887	-1.38087	0.0057643	0.000331768	1.21592e-05	0.000186943	-1.38223
Citrus_au_10644	GO:0010008;GO:0016021;GO:0005886;GO:0005524;GO:0033612;GO:0005102;GO:0004675;GO:0004714;GO:0007166;GO:0006952	C:endosome membrane;C:integral component of membrane;C:plasma membrane;F:ATP binding;F:receptor serine/threonine kinase binding;F:signaling receptor binding;F:transmembrane receptor protein serine/threonine kinase activity;F:transmembrane receptor protein tyrosine kinase activity;P:cell surface receptor signaling pathway;P:defense response	ath:AT4G33430	AT5G51350.1	sp=:known chromosome:TAIR10:5:20867602:20870745:-1 gene:AT5G51350 transcript:AT5G51350.1 gene_biotype:protein_coding transcript_biotype:protein_coding description:Leucine-rich repeat transmembrane protein kinase family protein [Source:TAIR;Acc:AT5G51350]	442.458	439.004	202.659	135.746	-1.38195	0.00148731	4.6679e-05	22.6645	22.5108	10.3842	6.95607	-1.38168	0.000488263	1.55781e-05	1.60282e-08	5.06205e-07	-1.38181
Citrus_au_0000075745	GO:0005737;GO:0009506;GO:0006952;GO:0007165	C:cytoplasm;C:plasmodesma;P:defense response;P:signal transduction	ath:AT1G72930	AT1G72900.1	sp=:known chromosome:TAIR10:1:27432195:27433782:1 gene:AT1G72900 transcript:AT1G72900.1 gene_biotype:protein_coding transcript_biotype:protein_coding description:Toll-Interleukin-Resistance (TIR) domain-containing protein [Source:TAIR;Acc:AT1G72900]	118.516	140.321	42.9883	56.2375	-1.38201	0.0159698	0.000962492	6.07084	7.19525	2.20271	2.8818	-1.37967	0.00313808	0.000156089	2.51057e-06	4.60669e-05	-1.38084
Citrus_au_7381	-	-	cic:CICLE_v10008231mg	AT5G21970.1	sp=:known chromosome:TAIR10:5:7261600:7263513:1 gene:AT5G21970 transcript:AT5G21970.1 gene_biotype:protein_coding transcript_biotype:protein_coding description:Ubiquitin carboxyl-terminal hydrolase family protein [Source:TAIR;Acc:AT5G21970]	112.59	156.358	42.9883	60.1159	-1.38173	0.0191064	0.00121174	5.7673	8.01756	2.20271	3.08055	-1.37949	0.00477986	0.000264372	5.11079e-06	8.68212e-05	-1.38061
Citrus_au_0000061711	GO:0009507;GO:0009535;GO:0016021;GO:0010190	C:chloroplast;C:chloroplast thylakoid membrane;C:integral component of membrane;P:cytochrome b6f complex assembly	ath:AT1G59840	AT1G59840.1	sp=:known chromosome:TAIR10:1:22026546:22028419:1 gene:AT1G59840 transcript:AT1G59840.1 gene_biotype:protein_coding transcript_biotype:protein_coding gene_symbol:CCB4 description:cofactor assembly of complex C [Source:TAIR;Acc:AT1G59840]	240.982	188.431	75.7412	89.2043	-1.37992	0.00473427	0.000202885	12.344	9.66219	3.88097	4.57113	-1.37863	0.000888382	3.23139e-05	1.3009e-07	3.29918e-06	-1.37927
Citrus_au_3468	GO:0016021;GO:0005351;GO:0005355;GO:0046323	C:integral component of membrane;F:carbohydrate:proton symporter activity;F:glucose transmembrane transporter activity;P:glucose import	ath:AT3G05160	AT3G05160.1	sp=:known chromosome:TAIR10:3:1453106:1457150:-1 gene:AT3G05160 transcript:AT3G05160.1 gene_biotype:protein_coding transcript_biotype:protein_coding description:Sugar transporter ERD6-like 10 [Source:UniProtKB/Swiss-Prot;Acc:Q93Z80]	351.596	378.867	182.188	98.9004	-1.37896	0.00494951	0.000214619	18.0102	19.4272	9.3353	5.068	-1.37866	0.00183718	8.00212e-05	3.24243e-07	7.41895e-06	-1.37881
Citrus_au_713	GO:0020037;GO:0005506;GO:0004497;GO:0016705	F:heme binding;F:iron ion binding;F:monooxygenase activity;F:oxidoreductase activity, acting on paired donors, with incorporation or reduction of molecular oxygen	-	AT3G26210.1	sp=:known chromosome:TAIR10:3:9593132:9595243:-1 gene:AT3G26210 transcript:AT3G26210.1 gene_biotype:protein_coding transcript_biotype:protein_coding gene_symbol:CYP71B23 description:Cytochrome P450 71B23 [Source:UniProtKB/Swiss-Prot;Acc:Q9LTM0]	98.763	78.1789	40.9412	27.1491	-1.37985	0.0442984	0.00378228	5.05903	4.00878	2.09782	1.39121	-1.37764	0.00902067	0.000575962	3.05786e-05	0.000424342	-1.37875
Citrus_au_0000038787	GO:0016021;GO:0005886;GO:0005524;GO:0004674;GO:0042742;GO:0012501;GO:0006468;GO:0009751	C:integral component of membrane;C:plasma membrane;F:ATP binding;F:protein serine/threonine kinase activity;P:defense response to bacterium;P:programmed cell death;P:protein phosphorylation;P:response to salicylic acid	ath:AT4G23130	AT4G23250.1	sp=:known chromosome:TAIR10:4:12162004:12167026:-1 gene:AT4G23250 transcript:AT4G23250.1 gene_biotype:protein_coding transcript_biotype:protein_coding gene_symbol:EMB1290 description:kinases;protein kinases [Source:TAIR;Acc:AT4G23250]	408.879	282.647	155.577	110.536	-1.37859	0.00369305	0.000148386	20.9444	14.4933	7.97172	5.66423	-1.37804	0.0012209	4.78368e-05	1.40286e-07	3.52708e-06	-1.37832
Citrus_au_0000046377	GO:0043231;GO:0005739;GO:0004519;GO:0003723;GO:0046686;GO:0009451	C:intracellular membrane-bounded organelle;C:mitochondrion;F:endonuclease activity;F:RNA binding;P:response to cadmium ion;P:RNA modification	ath:AT1G07590	AT1G07590.1	sp=:known chromosome:TAIR10:1:2336523:2339391:-1 gene:AT1G07590 transcript:AT1G07590.1 gene_biotype:protein_coding transcript_biotype:protein_coding description:Pentatricopeptide repeat-containing protein At1g07590, mitochondrial [Source:UniProtKB/Swiss-Prot;Acc:Q940Q2]	112.59	140.321	45.0353	52.359	-1.37594	0.016763	0.00102491	5.7673	7.19525	2.3076	2.68306	-1.37373	0.00324162	0.000162792	2.77068e-06	5.03219e-05	-1.37483
Citrus_au_0000044839	GO:0009570;GO:0009658;GO:0006355	C:chloroplast stroma;P:chloroplast organization;P:regulation of transcription, DNA-templated	ath:AT2G31840	AT2G31840.1	sp=:known chromosome:TAIR10:2:13537912:13539758:-1 gene:AT2G31840 transcript:AT2G31840.1 gene_biotype:protein_coding transcript_biotype:protein_coding description:Thioredoxin superfamily protein [Source:TAIR;Acc:AT2G31840]	163.947	160.367	53.2236	71.7513	-1.3746	0.00921241	0.000477059	8.398	8.22314	2.72717	3.67678	-1.37273	0.00176022	7.56669e-05	6.54703e-07	1.3945e-05	-1.37366
Citrus_au_5344	-	-	-			146.169	128.294	61.4118	44.6021	-1.37375	0.0149562	0.000886476	7.48737	6.57851	3.14673	2.28557	-1.37233	0.0028019	0.000134996	2.02704e-06	3.81332e-05	-1.37304
Citrus_au_8906	GO:0009507;GO:0042254	C:chloroplast;P:ribosome biogenesis	zma:103627916	AT5G16850.1	sp=:known chromosome:TAIR10:5:5538180:5543543:-1 gene:AT5G16850 transcript:AT5G16850.1 gene_biotype:protein_coding transcript_biotype:protein_coding gene_symbol:TERT description:Telomerase reverse transcriptase [Source:UniProtKB/Swiss-Prot;Acc:Q9SPU7]	432.582	601.376	266.118	133.806	-1.37122	0.00726299	0.000353905	22.1586	30.8368	13.6358	6.8567	-1.37114	0.0042436	0.000227298	1.39452e-06	2.71915e-05	-1.37118
Citrus_au_0000034210	GO:0009507;GO:0009534;GO:0009295;GO:0009508;GO:0000427;GO:0016279;GO:0009658;GO:0018026;GO:0042793;GO:0006355;GO:0009416;GO:0010027	C:chloroplast;C:chloroplast thylakoid;C:nucleoid;C:plastid chromosome;C:plastid-encoded plastid RNA polymerase complex;F:protein-lysine N-methyltransferase activity;P:chloroplast organization;P:peptidyl-lysine monomethylation;P:plastid transcription;P:regulation of transcription, DNA-templated;P:response to light stimulus;P:thylakoid membrane organization	ath:AT4G20130	AT4G20130.1	sp=:known chromosome:TAIR10:4:10878887:10881945:1 gene:AT4G20130 transcript:AT4G20130.1 gene_biotype:protein_coding transcript_biotype:protein_coding gene_symbol:PTAC14 description:plastid transcriptionally active 14 [Source:TAIR;Acc:AT4G20130]	292.339	230.527	124.871	77.5689	-1.37027	0.00647845	0.000302945	14.9747	11.8208	6.39835	3.9749	-1.36965	0.00181246	7.85348e-05	4.4143e-07	9.7455e-06	-1.36996
Citrus_au_0000026730	GO:0005737;GO:0005874;GO:0008017;GO:0071369	C:cytoplasm;C:microtubule;F:microtubule binding;P:cellular response to ethylene stimulus	ath:AT4G32330	AT4G32330.3	sp=:known chromosome:TAIR10:4:15609036:15611898:1 gene:AT4G32330 transcript:AT4G32330.3 gene_biotype:protein_coding transcript_biotype:protein_coding description:TPX2 (targeting protein for Xklp2) protein family [Source:TAIR;Acc:AT4G32330]	734.797	737.688	327.53	242.403	-1.36981	0.000483425	1.22606e-05	37.6392	37.8264	16.7826	12.4216	-1.36972	0.000249775	6.99482e-06	2.07364e-09	7.72938e-08	-1.36977
Citrus_au_0000036653	GO:0009507;GO:0043023;GO:0090071;GO:0017148	C:chloroplast;F:ribosomal large subunit binding;P:negative regulation of ribosome biogenesis;P:negative regulation of translation	ath:AT3G12930	AT3G12930.1	sp=:known chromosome:TAIR10:3:4128407:4129956:1 gene:AT3G12930 transcript:AT3G12930.1 gene_biotype:protein_coding transcript_biotype:protein_coding gene_symbol:IJ description:Protein Iojap, chloroplastic [Source:UniProtKB/Swiss-Prot;Acc:Q9LDY9]	102.714	82.188	32.753	38.7845	-1.36929	0.0363996	0.00287395	5.2614	4.21436	1.67826	1.98745	-1.36614	0.00689116	0.000412962	1.73802e-05	0.000257221	-1.36772
Citrus_au_0000053073	GO:0000139;GO:0016021;GO:0080116;GO:0042285;GO:0071555;GO:0010417;GO:0009834;GO:0006486	C:Golgi membrane;C:integral component of membrane;F:glucuronoxylan glucuronosyltransferase activity;F:xylosyltransferase activity;P:cell wall organization;P:glucuronoxylan biosynthetic process;P:plant-type secondary cell wall biogenesis;P:protein glycosylation	ath:AT1G27440	AT1G27440.1	sp=:known chromosome:TAIR10:1:9529141:9531375:-1 gene:AT1G27440 transcript:AT1G27440.1 gene_biotype:protein_coding transcript_biotype:protein_coding gene_symbol:IRX10 description:Probable beta-1,4-xylosyltransferase IRX10 [Source:UniProtKB/Swiss-Prot;Acc:Q9FZJ1]	195.551	182.417	96.2118	50.4198	-1.36803	0.0151296	0.000899113	10.0169	9.35382	4.92988	2.58368	-1.36726	0.00436162	0.000235524	3.46609e-06	6.11161e-05	-1.36764
Citrus_au_0000100196	GO:0008168	F:methyltransferase activity	-			636.034	451.032	200.612	221.071	-1.36611	0.00113846	3.3668e-05	32.5802	23.1276	10.2793	11.3285	-1.3657	0.000467181	1.46905e-05	1.10925e-08	3.62839e-07	-1.3659
Citrus_au_3740	GO:0005737;GO:0033588;GO:0005634;GO:0016746;GO:0006355;GO:0006351;GO:0002098	C:cytoplasm;C:Elongator holoenzyme complex;C:nucleus;F:transferase activity, transferring acyl groups;P:regulation of transcription, DNA-templated;P:transcription, DNA-templated;P:tRNA wobble uridine modification	ath:AT2G18410	AT2G18410.1	sp=:known chromosome:TAIR10:2:7990746:7992774:1 gene:AT2G18410 transcript:AT2G18410.1 gene_biotype:protein_coding transcript_biotype:protein_coding gene_symbol:ELP5 description:Elongator complex protein 5 [Source:UniProtKB/Swiss-Prot;Acc:F4IQJ2]	406.904	400.917	131.012	182.287	-1.36578	0.0015095	4.76545e-05	20.8432	20.5579	6.71303	9.34101	-1.36519	0.000453252	1.41676e-05	1.49317e-08	4.75324e-07	-1.36548
Citrus_au_0000044457	GO:0043231;GO:0004519;GO:0003723;GO:0009451	C:intracellular membrane-bounded organelle;F:endonuclease activity;F:RNA binding;P:RNA modification	ath:AT3G51320	AT3G51320.1	sp=:known chromosome:TAIR10:3:19049602:19051565:-1 gene:AT3G51320 transcript:AT3G51320.1 gene_biotype:protein_coding transcript_biotype:protein_coding description:Pentatricopeptide repeat-containing protein At3g51320 [Source:UniProtKB/Swiss-Prot;Acc:Q0WVU0]	268.635	232.532	81.8824	112.475	-1.36568	0.00409632	0.000169445	13.7606	11.9236	4.19564	5.7636	-1.36453	0.000839073	3.01143e-05	1.02531e-07	2.65703e-06	-1.3651
Citrus_au_0000077928	-	-	-			442.458	342.784	163.765	141.563	-1.36317	0.00151596	4.79531e-05	22.6645	17.577	8.39128	7.25419	-1.36269	0.000448217	1.39717e-05	1.48226e-08	4.72789e-07	-1.36293
Citrus_au_0000059238	GO:0005794;GO:0016021;GO:0005886;GO:0016760;GO:0016759;GO:0046872;GO:0071555;GO:0030244;GO:0042742;GO:0050832;GO:0009833;GO:0009834	C:Golgi apparatus;C:integral component of membrane;C:plasma membrane;F:cellulose synthase (UDP-forming) activity;F:cellulose synthase activity;F:metal ion binding;P:cell wall organization;P:cellulose biosynthetic process;P:defense response to bacterium;P:defense response to fungus;P:plant-type primary cell wall biogenesis;P:plant-type secondary cell wall biogenesis	ath:AT5G44030	AT5G44030.1	sp=:known chromosome:TAIR10:5:17714645:17719723:1 gene:AT5G44030 transcript:AT5G44030.1 gene_biotype:protein_coding transcript_biotype:protein_coding gene_symbol:CESA4 description:Cellulose synthase A catalytic subunit 4 [UDP-forming] [Source:UniProtKB/Swiss-Prot;Acc:Q84JA6]	395.052	364.835	202.659	93.0827	-1.36273	0.0102771	0.000546943	20.2361	18.7076	10.3842	4.76988	-1.36242	0.00505353	0.00028203	2.57368e-06	4.7117e-05	-1.36258
Citrus_au_3771	-	-	-	AT2G46100.1	sp=:known chromosome:TAIR10:2:18953280:18954619:1 gene:AT2G46100 transcript:AT2G46100.1 gene_biotype:protein_coding transcript_biotype:protein_coding description:Nuclear transport factor 2 (NTF2) family protein [Source:TAIR;Acc:AT2G46100]	1088.37	960.197	360.282	436.325	-1.36247	0.000245754	5.4738e-06	55.7506	49.2361	18.4608	22.3588	-1.36239	0.000172843	4.5292e-06	6.30224e-10	2.61351e-08	-1.36243
Citrus_au_0000100246	GO:0005576;GO:0050660;GO:0046593;GO:0016614;GO:0007267;GO:0009553;GO:0010430	C:extracellular region;F:flavin adenine dinucleotide binding;F:mandelonitrile lyase activity;F:oxidoreductase activity, acting on CH-OH group of donors;P:cell-cell signaling;P:embryo sac development;P:fatty acid omega-oxidation	ath:AT1G72970	AT1G12570.1	sp=:known chromosome:TAIR10:1:4277993:4280862:-1 gene:AT1G12570 transcript:AT1G12570.1 gene_biotype:protein_coding transcript_biotype:protein_coding description:Glucose-methanol-choline (GMC) oxidoreductase family protein [Source:TAIR;Acc:AT1G12570]	128.392	118.271	55.2706	40.7237	-1.3629	0.0196819	0.00126177	6.57674	6.06457	2.83206	2.08682	-1.3613	0.00371409	0.000191752	3.9279e-06	6.83566e-05	-1.3621
Citrus_au_10612	GO:0003700;GO:0009793;GO:0006355	F:DNA-binding transcription factor activity;P:embryo development ending in seed dormancy;P:regulation of transcription, DNA-templated	ath:AT4G00950	AT2G30990.1	sp=:known chromosome:TAIR10:2:13187583:13190283:-1 gene:AT2G30990 transcript:AT2G30990.1 gene_biotype:protein_coding transcript_biotype:protein_coding description:Protein of unknown function (DUF688) [Source:TAIR;Acc:AT2G30990]	535.296	394.904	216.988	145.442	-1.36059	0.00282268	0.000104961	27.42	20.2495	11.1185	7.45293	-1.36025	0.00112807	4.31797e-05	9.16051e-08	2.42085e-06	-1.36042
Citrus_au_0000005376	GO:0005829;GO:0004134;GO:0102500;GO:0010297;GO:2001070;GO:0000025;GO:0000023;GO:0005976;GO:0005983	C:cytosol;F:4-alpha-glucanotransferase activity;F:beta-maltose 4-alpha-glucanotransferase activity;F:heteropolysaccharide binding;F:starch binding;P:maltose catabolic process;P:maltose metabolic process;P:polysaccharide metabolic process;P:starch catabolic process	ath:AT2G40840	AT2G40840.1	sp=:known chromosome:TAIR10:2:17044963:17050947:1 gene:AT2G40840 transcript:AT2G40840.1 gene_biotype:protein_coding transcript_biotype:protein_coding gene_symbol:DPE2 description:4-alpha-glucanotransferase DPE2 [Source:UniProtKB/Swiss-Prot;Acc:Q8RXD9]	981.704	821.88	339.812	362.635	-1.36035	0.000250785	5.61715e-06	50.2868	42.1436	17.4119	18.5827	-1.36022	0.000184014	4.8621e-06	6.91621e-10	2.83874e-08	-1.36028
Citrus_au_1051	GO:0009507;GO:0019904	C:chloroplast;F:protein domain specific binding	ath:AT5G01750	AT5G01750.2	sp=:known chromosome:TAIR10:5:289765:291326:1 gene:AT5G01750 transcript:AT5G01750.2 gene_biotype:protein_coding transcript_biotype:protein_coding description:Protein LURP-one-related 15 [Source:UniProtKB/Swiss-Prot;Acc:Q9LZX1]	1785.64	1731.96	786.071	585.646	-1.3588	0.000232381	5.10346e-06	91.4673	88.8099	40.2782	30.0105	-1.35888	0.000409742	1.26031e-05	1.57372e-09	6.02713e-08	-1.35884
Citrus_au_0000104689	GO:0016021;GO:0005774;GO:0005773;GO:0015297;GO:0015238;GO:0009813	C:integral component of membrane;C:vacuolar membrane;C:vacuole;F:antiporter activity;F:drug transmembrane transporter activity;P:flavonoid biosynthetic process	ath:AT4G25640	AT4G25640.1	sp=:known chromosome:TAIR10:4:13076715:13079052:-1 gene:AT4G25640 transcript:AT4G25640.1 gene_biotype:protein_coding transcript_biotype:protein_coding gene_symbol:ATDTX35 description:detoxifying efflux carrier 35 [Source:TAIR;Acc:AT4G25640]	1066.64	1088.49	305.012	535.226	-1.35845	0.00181978	6.01749e-05	54.6376	55.8146	15.6288	27.4268	-1.3584	0.00121596	4.75672e-05	5.91695e-08	1.6309e-06	-1.35843
Citrus_au_7738	GO:0043231;GO:0004519;GO:0003723;GO:0008270;GO:0009451	C:intracellular membrane-bounded organelle;F:endonuclease activity;F:RNA binding;F:zinc ion binding;P:RNA modification	ath:AT2G27610	AT2G27610.1	sp=:known chromosome:TAIR10:2:11783927:11786533:-1 gene:AT2G27610 transcript:AT2G27610.1 gene_biotype:protein_coding transcript_biotype:protein_coding gene_symbol:PCMP-H60 description:Pentatricopeptide repeat-containing protein At2g27610 [Source:UniProtKB/Swiss-Prot;Acc:Q9ZUW3]	110.615	136.312	63.4588	32.9668	-1.35893	0.0349151	0.0027164	5.66612	6.98967	3.25162	1.68933	-1.35764	0.0116886	0.000802371	3.05931e-05	0.000424359	-1.35828
Citrus_au_0000031675	GO:0071944;GO:0005618;GO:0005576;GO:0045330;GO:0030599;GO:0046910;GO:0042545;GO:0045490	C:cell periphery;C:cell wall;C:extracellular region;F:aspartyl esterase activity;F:pectinesterase activity;F:pectinesterase inhibitor activity;P:cell wall modification;P:pectin catabolic process	ath:AT5G20860	AT5G20860.1	sp=:known chromosome:TAIR10:5:7076890:7079077:-1 gene:AT5G20860 transcript:AT5G20860.1 gene_biotype:protein_coding transcript_biotype:protein_coding gene_symbol:PME54 description:Probable pectinesterase/pectinesterase inhibitor 54 [Source:UniProtKB/Swiss-Prot;Acc:Q3E989]	1748.11	1421.25	720.565	515.833	-1.35828	0.000489346	1.24565e-05	89.5449	72.8776	36.9217	26.4331	-1.35828	0.000674708	2.29842e-05	6.57751e-09	2.26963e-07	-1.35828
Citrus_au_0000047624	-	-	-	AT2G40600.1	sp=:known chromosome:TAIR10:2:16946870:16948561:-1 gene:AT2G40600 transcript:AT2G40600.1 gene_biotype:protein_coding transcript_biotype:protein_coding description:appr-1-p processing enzyme family protein [Source:TAIR;Acc:AT2G40600]	120.491	120.275	53.2236	40.7237	-1.3589	0.0201617	0.00130445	6.17202	6.16736	2.72717	2.08682	-1.35723	0.00373574	0.000193103	4.07923e-06	7.06068e-05	-1.35807
Citrus_au_0000005448	GO:0009507;GO:0046872;GO:0006950;GO:0009228	C:chloroplast;F:metal ion binding;P:response to stress;P:thiamine biosynthetic process	cit:102626594	AT5G54770.1	sp=:known chromosome:TAIR10:5:22246592:22248332:1 gene:AT5G54770 transcript:AT5G54770.1 gene_biotype:protein_coding transcript_biotype:protein_coding gene_symbol:THI1 description:Thiamine thiazole synthase, chloroplastic [Source:UniProtKB/Swiss-Prot;Acc:Q38814]	1951.56	1459.34	595.694	734.966	-1.35789	0.000377995	9.13857e-06	99.9665	74.8306	30.5233	37.6622	-1.35787	0.00057827	1.90857e-05	4.09346e-09	1.4777e-07	-1.35788
Citrus_au_3467	GO:0016021;GO:0005351;GO:0005355;GO:0046323	C:integral component of membrane;F:carbohydrate:proton symporter activity;F:glucose transmembrane transporter activity;P:glucose import	ath:AT1G08900			237.031	288.66	112.588	93.0827	-1.35437	0.00343835	0.000134938	12.1417	14.8017	5.76901	4.76988	-1.35375	0.00075245	2.63367e-05	7.26943e-08	1.96318e-06	-1.35406
Citrus_au_0000034947						1096.27	597.367	282.494	380.088	-1.35374	0.00438281	0.00018444	56.1553	30.6312	14.475	19.477	-1.35342	0.00289742	0.000141003	4.80209e-07	1.04789e-05	-1.35358
Citrus_au_10330	GO:0005783;GO:0005789;GO:0016021;GO:0050291;GO:0046513;GO:0042761	C:endoplasmic reticulum;C:endoplasmic reticulum membrane;C:integral component of membrane;F:sphingosine N-acyltransferase activity;P:ceramide biosynthetic process;P:very long-chain fatty acid biosynthetic process	ath:AT1G13580	AT3G25540.1	sp=:known chromosome:TAIR10:3:9274335:9276685:1 gene:AT3G25540 transcript:AT3G25540.1 gene_biotype:protein_coding transcript_biotype:protein_coding gene_symbol:LAG1 description:LAG1 longevity assurance homolog 1 [Source:UniProtKB/Swiss-Prot;Acc:Q9LDF2]	432.582	523.197	180.141	193.922	-1.3532	0.000828772	2.32168e-05	22.1586	26.828	9.23041	9.93725	-1.3529	0.000289772	8.30736e-06	4.50719e-09	1.60715e-07	-1.35305
Citrus_au_0000088475	GO:0046872;GO:0016740;GO:0016567	F:metal ion binding;F:transferase activity;P:protein ubiquitination	ath:AT2G28840	AT2G28840.1	sp=:known chromosome:TAIR10:2:12378337:12380742:1 gene:AT2G28840 transcript:AT2G28840.1 gene_biotype:protein_coding transcript_biotype:protein_coding gene_symbol:XBAT31 description:Putative E3 ubiquitin-protein ligase XBAT31 [Source:UniProtKB/Swiss-Prot;Acc:Q94B55]	2759.44	2269.19	917.083	1053	-1.35185	0.000143575	2.94263e-06	141.349	116.357	46.9912	53.9592	-1.35192	0.00043794	1.35524e-05	9.94808e-10	3.9713e-08	-1.35189
Citrus_au_0000068906	GO:0009507;GO:0019904	C:chloroplast;F:protein domain specific binding	ath:AT5G01750	AT5G01750.2	sp=:known chromosome:TAIR10:5:289765:291326:1 gene:AT5G01750 transcript:AT5G01750.2 gene_biotype:protein_coding transcript_biotype:protein_coding description:Protein LURP-one-related 15 [Source:UniProtKB/Swiss-Prot;Acc:Q9LZX1]	833.56	924.114	417.6	271.491	-1.35135	0.00111734	3.30084e-05	42.6982	47.3859	21.3978	13.9121	-1.35137	0.000665368	2.24792e-05	1.63401e-08	5.14458e-07	-1.35136
Citrus_au_0000021700	GO:0005634;GO:0003713;GO:0030154;GO:0006974;GO:0071217;GO:0009793;GO:0009908;GO:0010393;GO:0010073;GO:0010192;GO:0080001;GO:0048359;GO:0048358;GO:1901001;GO:0045892;GO:0009827;GO:0009944;GO:0045893;GO:1902066;GO:0045995;GO:0009909;GO:2000024;GO:0047484;GO:1902183;GO:0006355;GO:0010044;GO:0009733;GO:0009617;GO:0046898;GO:0009620;GO:0001666;GO:0009624;GO:0006979;GO:1902074;GO:0010272;GO:0009414;GO:…	C:nucleus;F:transcription coactivator activity;P:cell differentiation;P:cellular response to DNA damage stimulus;P:cellular response to external biotic stimulus;P:embryo development ending in seed dormancy;P:flower development;P:galacturonan metabolic process;P:meristem maintenance;P:mucilage biosynthetic process;P:mucilage extrusion from seed coat;P:mucilage metabolic process involved in seed co…	ath:AT2G32700	AT2G32700.6	sp=:known chromosome:TAIR10:2:13866772:13872157:1 gene:AT2G32700 transcript:AT2G32700.6 gene_biotype:protein_coding transcript_biotype:protein_coding gene_symbol:LUH description:LEUNIG_homolog [Source:TAIR;Acc:AT2G32700]	454.31	416.954	149.435	191.983	-1.35106	0.00120453	3.62983e-05	23.2716	21.3802	7.65705	9.83787	-1.35055	0.000373959	1.13392e-05	9.30652e-09	3.1076e-07	-1.3508
Citrus_au_0000035307	GO:0009507;GO:0031969;GO:0009535;GO:0016021;GO:0008237	C:chloroplast;C:chloroplast membrane;C:chloroplast thylakoid membrane;C:integral component of membrane;F:metallopeptidase activity	ath:AT5G05740	AT5G05740.1	sp=:known chromosome:TAIR10:5:1723836:1726859:-1 gene:AT5G05740 transcript:AT5G05740.1 gene_biotype:protein_coding transcript_biotype:protein_coding gene_symbol:EGY2 description:Probable zinc metalloprotease EGY2, chloroplastic [Source:UniProtKB/Swiss-Prot;Acc:Q9FFK3]	831.585	759.738	325.482	298.64	-1.35046	0.000268549	6.08205e-06	42.5971	38.9571	16.6777	15.3034	-1.35034	0.00017035	4.42137e-06	6.81398e-10	2.80757e-08	-1.3504
Citrus_au_0000121090	-	-	cit:102624442	AT2G16630.1	sp=:known chromosome:TAIR10:2:7209239:7211037:1 gene:AT2G16630 transcript:AT2G16630.1 gene_biotype:protein_coding transcript_biotype:protein_coding description:Pollen Ole e 1 allergen and extensin family protein [Source:TAIR;Acc:AT2G16630]	94.8125	94.2156	47.0824	27.1491	-1.35096	0.0467639	0.00408376	4.85667	4.8311	2.41249	1.39121	-1.34919	0.0123031	0.000860477	4.76452e-05	0.000622125	-1.35008
Citrus_au_0000087605	GO:0009507;GO:0009941;GO:0009534;GO:0009535;GO:0016021;GO:0016020;GO:0009522;GO:0009523;GO:0010287;GO:0009579;GO:0016168;GO:0046872;GO:0031409;GO:0019904;GO:0009768;GO:0018298;GO:0009637;GO:0010218;GO:0010114	C:chloroplast;C:chloroplast envelope;C:chloroplast thylakoid;C:chloroplast thylakoid membrane;C:integral component of membrane;C:membrane;C:photosystem I;C:photosystem II;C:plastoglobule;C:thylakoid;F:chlorophyll binding;F:metal ion binding;F:pigment binding;F:protein domain specific binding;P:photosynthesis, light harvesting in photosystem I;P:protein-chromophore linkage;P:response to blue light…	ath:AT5G01530	AT5G01530.1	sp=:known chromosome:TAIR10:5:208937:210445:1 gene:AT5G01530 transcript:AT5G01530.1 gene_biotype:protein_coding transcript_biotype:protein_coding gene_symbol:LHCB4.1 description:Chlorophyll a-b binding protein CP29.1, chloroplastic [Source:UniProtKB/Swiss-Prot;Acc:Q07473]	5349	2172.97	1443.18	1508.72	-1.34948	0.00890189	0.000455145	273.997	111.424	73.9482	77.3118	-1.34934	0.0119659	0.000829803	5.96328e-06	0.000100031	-1.34941
Citrus_au_0000042901	GO:0000287;GO:0050307;GO:0016757;GO:0005986	F:magnesium ion binding;F:sucrose-phosphate phosphatase activity;F:transferase activity, transferring glycosyl groups;P:sucrose biosynthetic process	osa:4325448	AT2G35840.3	sp=:known chromosome:TAIR10:2:15053634:15057426:1 gene:AT2G35840 transcript:AT2G35840.3 gene_biotype:protein_coding transcript_biotype:protein_coding gene_symbol:SPP2 description:Probable sucrose-phosphatase 2 [Source:UniProtKB/Swiss-Prot;Acc:Q9SJ66]	140.243	144.33	59.3647	52.359	-1.34938	0.0126136	0.000712073	7.18383	7.40083	3.04184	2.68306	-1.34786	0.00211165	9.55596e-05	1.191e-06	2.37726e-05	-1.34862
Citrus_au_0000042021	GO:0005739;GO:0016891;GO:0004527;GO:0046872;GO:0003676;GO:0035194;GO:0090065	C:mitochondrion;F:endoribonuclease activity, producing 5'-phosphomonoesters;F:exonuclease activity;F:metal ion binding;F:nucleic acid binding;P:posttranscriptional gene silencing by RNA;P:regulation of production of siRNA involved in RNA interference	ath:AT3G15140	AT3G15140.1	sp=:known chromosome:TAIR10:3:5099532:5101781:-1 gene:AT3G15140 transcript:AT3G15140.1 gene_biotype:protein_coding transcript_biotype:protein_coding description:Uncharacterized exonuclease domain-containing protein At3g15140 [Source:UniProtKB/Swiss-Prot;Acc:Q8W566]	114.565	118.271	40.9412	50.4198	-1.34869	0.0221465	0.00147017	5.86848	6.06457	2.09782	2.58368	-1.34624	0.00432716	0.000233123	5.44474e-06	9.18613e-05	-1.34747
Citrus_au_0000014319	GO:0005794;GO:0016021;GO:0005886;GO:0090406;GO:0008515;GO:0015293;GO:0009611;GO:0005985;GO:0015770	C:Golgi apparatus;C:integral component of membrane;C:plasma membrane;C:pollen tube;F:sucrose transmembrane transporter activity;F:symporter activity;P:response to wounding;P:sucrose metabolic process;P:sucrose transport	ath:AT2G02860	AT2G02860.1	sp=:known chromosome:TAIR10:2:828352:832455:-1 gene:AT2G02860 transcript:AT2G02860.1 gene_biotype:protein_coding transcript_biotype:protein_coding gene_symbol:SUC3 description:Sucrose transport protein SUC3 [Source:UniProtKB/Swiss-Prot;Acc:O80605]	363.448	322.738	157.624	112.475	-1.34595	0.00270432	9.92945e-05	18.6172	16.5491	8.07661	5.7636	-1.34553	0.000759031	2.66854e-05	5.49784e-08	1.5272e-06	-1.34574
Citrus_au_0000092511	GO:0005618;GO:0045330;GO:0004857;GO:0030599;GO:0042545;GO:0045490	C:cell wall;F:aspartyl esterase activity;F:enzyme inhibitor activity;F:pectinesterase activity;P:cell wall modification;P:pectin catabolic process	cic:CICLE_v10007964mg	AT5G20860.1	sp=:known chromosome:TAIR10:5:7076890:7079077:-1 gene:AT5G20860 transcript:AT5G20860.1 gene_biotype:protein_coding transcript_biotype:protein_coding gene_symbol:PME54 description:Probable pectinesterase/pectinesterase inhibitor 54 [Source:UniProtKB/Swiss-Prot;Acc:Q3E989]	2040.44	1521.48	802.447	599.22	-1.3457	0.000623613	1.66914e-05	104.52	78.0171	41.1173	30.7061	-1.34569	0.000865017	3.12811e-05	1.16816e-08	3.79652e-07	-1.3457
Citrus_au_0000108217	-	-	-			379.25	336.771	122.824	159.016	-1.34453	0.0019787	6.78374e-05	19.4267	17.2686	6.29346	8.14854	-1.34386	0.00055083	1.79394e-05	2.61975e-08	7.83383e-07	-1.3442
Citrus_au_0000028501	GO:0005737	C:cytoplasm	-	AT1G07400.1	sp=:known chromosome:TAIR10:1:2274943:2275758:1 gene:AT1G07400 transcript:AT1G07400.1 gene_biotype:protein_coding transcript_biotype:protein_coding gene_symbol:HSP17.8 description:17.8 kDa class I heat shock protein [Source:UniProtKB/Swiss-Prot;Acc:Q9LNW0]	782.203	240.55	214.941	188.105	-1.34368	0.0389912	0.00316737	40.0676	12.3347	11.0136	9.63913	-1.34302	0.0337825	0.00331228	0.000130772	0.00146729	-1.34335
Citrus_au_0000013319	GO:0016021;GO:0005886;GO:0015171;GO:0032973;GO:0080144;GO:0043090	C:integral component of membrane;C:plasma membrane;F:amino acid transmembrane transporter activity;P:amino acid export across plasma membrane;P:amino acid homeostasis;P:amino acid import	ath:AT1G21890	AT1G21890.1	sp=:known chromosome:TAIR10:1:7682584:7685662:-1 gene:AT1G21890 transcript:AT1G21890.1 gene_biotype:protein_coding transcript_biotype:protein_coding description:WAT1-related protein At1g21890 [Source:UniProtKB/Swiss-Prot;Acc:F4HZQ7]	154.07	124.284	59.3647	50.4198	-1.34304	0.0161941	0.000981065	7.89209	6.37293	3.04184	2.58368	-1.3415	0.00312684	0.000155289	2.54377e-06	4.65961e-05	-1.34227
Citrus_au_0000117578	GO:0016621;GO:0050662;GO:0007623;GO:0006952;GO:0042754;GO:0009699;GO:0009409	F:cinnamoyl-CoA reductase activity;F:coenzyme binding;P:circadian rhythm;P:defense response;P:negative regulation of circadian rhythm;P:phenylpropanoid biosynthetic process;P:response to cold	ath:AT1G80820	AT2G33590.1	sp=:known chromosome:TAIR10:2:14224268:14226602:1 gene:AT2G33590 transcript:AT2G33590.1 gene_biotype:protein_coding transcript_biotype:protein_coding description:NAD(P)-binding Rossmann-fold superfamily protein [Source:TAIR;Acc:AT2G33590]	96.7878	130.298	42.9883	46.5414	-1.34228	0.0275669	0.00196147	4.95785	6.6813	2.20271	2.38494	-1.34001	0.00625366	0.000366175	1.08788e-05	0.000169781	-1.34115
Citrus_au_0000028389	GO:0009507;GO:0005739;GO:0003723;GO:0000373;GO:0006397;GO:0048316	C:chloroplast;C:mitochondrion;F:RNA binding;P:Group II intron splicing;P:mRNA processing;P:seed development	ath:AT3G23070	AT3G23070.1	sp=:known chromosome:TAIR10:3:8203469:8207419:1 gene:AT3G23070 transcript:AT3G23070.1 gene_biotype:protein_coding transcript_biotype:protein_coding gene_symbol:ATCFM3A description:CRM family member 3A [Source:TAIR;Acc:AT3G23070]	2380.19	2279.21	749.224	1089.84	-1.341	0.000440923	1.09213e-05	121.923	116.871	38.3901	55.8473	-1.34112	0.000855061	3.08218e-05	7.67886e-09	2.60756e-07	-1.34106
Citrus_au_2707	GO:0009507;GO:0009535;GO:0010598;GO:0005886;GO:0016655;GO:0048038;GO:0010258	C:chloroplast;C:chloroplast thylakoid membrane;C:NAD(P)H dehydrogenase complex (plastoquinone);C:plasma membrane;F:oxidoreductase activity, acting on NAD(P)H, quinone or similar compound as acceptor;F:quinone binding;P:NADH dehydrogenase complex (plastoquinone) assembly	ath:AT1G74880	AT1G74880.1	sp=:known chromosome:TAIR10:1:28129858:28131077:-1 gene:AT1G74880 transcript:AT1G74880.1 gene_biotype:protein_coding transcript_biotype:protein_coding gene_symbol:ndhO description:NAD(P)H-quinone oxidoreductase subunit O, chloroplastic [Source:UniProtKB/Swiss-Prot;Acc:Q9S829]	193.576	174.399	77.7883	67.8728	-1.33754	0.00739303	0.000363471	9.91571	8.94267	3.98586	3.47804	-1.33644	0.00131649	5.28139e-05	3.60286e-07	8.11619e-06	-1.33699
Citrus_au_416	GO:0005829;GO:0004134;GO:0102500;GO:0010297;GO:2001070;GO:0000025;GO:0000023;GO:0005976;GO:0005983	C:cytosol;F:4-alpha-glucanotransferase activity;F:beta-maltose 4-alpha-glucanotransferase activity;F:heteropolysaccharide binding;F:starch binding;P:maltose catabolic process;P:maltose metabolic process;P:polysaccharide metabolic process;P:starch catabolic process	ath:AT2G40840	AT2G40840.1	sp=:known chromosome:TAIR10:2:17044963:17050947:1 gene:AT2G40840 transcript:AT2G40840.1 gene_biotype:protein_coding transcript_biotype:protein_coding gene_symbol:DPE2 description:4-alpha-glucanotransferase DPE2 [Source:UniProtKB/Swiss-Prot;Acc:Q8RXD9]	359.497	308.706	126.918	137.685	-1.33629	0.00189344	6.36148e-05	18.4149	15.8295	6.50325	7.05544	-1.33564	0.000446945	1.38869e-05	1.93001e-08	5.9834e-07	-1.33596
Citrus_au_0000093636	GO:0005634;GO:0003700;GO:0046872;GO:0044212;GO:0007275	C:nucleus;F:DNA-binding transcription factor activity;F:metal ion binding;F:transcription regulatory region DNA binding;P:multicellular organism development	ath:AT3G22760	AT3G22760.1	sp=:known chromosome:TAIR10:3:8044455:8047530:1 gene:AT3G22760 transcript:AT3G22760.1 gene_biotype:protein_coding transcript_biotype:protein_coding gene_symbol:TCX3 description:Protein tesmin/TSO1-like CXC 3 [Source:UniProtKB/Swiss-Prot;Acc:Q8L548]	515.543	364.835	182.188	166.773	-1.33531	0.00210331	7.31525e-05	26.4082	18.7076	9.3353	8.54603	-1.33486	0.000720624	2.49979e-05	3.86207e-08	1.10835e-06	-1.33508
Citrus_au_0000055279	GO:0031225;GO:0005886;GO:0005774;GO:0010215;GO:0009834	C:anchored component of membrane;C:plasma membrane;C:vacuolar membrane;P:cellulose microfibril organization;P:plant-type secondary cell wall biogenesis	ath:AT5G15630	AT5G15630.1	sp=:known chromosome:TAIR10:5:5084704:5086792:1 gene:AT5G15630 transcript:AT5G15630.1 gene_biotype:protein_coding transcript_biotype:protein_coding gene_symbol:COBL4 description:COBRA-like protein 4 [Source:UniProtKB/Swiss-Prot;Acc:Q9LFW3]	118.516	104.238	59.3647	29.0884	-1.33524	0.0477973	0.00420627	6.07084	5.34504	3.04184	1.49059	-1.33382	0.016983	0.00128208	7.08095e-05	0.000875383	-1.33453
Citrus_au_0000015159	GO:0016021;GO:0005886;GO:0005385;GO:0071577;GO:0006829	C:integral component of membrane;C:plasma membrane;F:zinc ion transmembrane transporter activity;P:zinc ion transmembrane transport;P:zinc ion transport	osa:4342782	AT1G05300.1	sp=:known chromosome:TAIR10:1:1545106:1547849:-1 gene:AT1G05300 transcript:AT1G05300.1 gene_biotype:protein_coding transcript_biotype:protein_coding gene_symbol:ZIP5 description:Zinc transporter 5 [Source:UniProtKB/Swiss-Prot;Acc:O23039]	298.264	426.977	126.918	160.956	-1.33242	0.00385865	0.000156965	15.2783	21.8941	6.50325	8.24791	-1.33193	0.00125336	4.96948e-05	1.53426e-07	3.82444e-06	-1.33217
Citrus_au_4382	-	-	-			98.763	96.2201	32.753	44.6021	-1.33233	0.0383238	0.00309641	5.05903	4.93388	1.67826	2.28557	-1.32924	0.00838498	0.000524192	2.32611e-05	0.000332438	-1.33079
Citrus_au_4002	-	-	-			752.574	461.055	214.941	267.613	-1.33034	0.00343835	0.000135041	38.5498	23.6415	11.0136	13.7134	-1.32994	0.001705	7.27436e-05	1.90952e-07	4.64428e-06	-1.33014
Citrus_au_0000008619	GO:0016021;GO:0005886;GO:0010073	C:integral component of membrane;C:plasma membrane;P:meristem maintenance	ath:AT1G17240	AT1G17240.1	sp=:known chromosome:TAIR10:1:5896416:5898717:-1 gene:AT1G17240 transcript:AT1G17240.1 gene_biotype:protein_coding transcript_biotype:protein_coding gene_symbol:RLP2 description:Receptor-like protein 2 [Source:UniProtKB/Swiss-Prot;Acc:Q9SHI3]	841.461	699.601	386.894	226.889	-1.32871	0.00306106	0.000115996	43.103	35.8735	19.8244	11.6266	-1.32861	0.001705	7.25767e-05	1.64945e-07	4.07984e-06	-1.32866
Citrus_au_0000102647	GO:0009507;GO:0009570;GO:0009535;GO:0010275	C:chloroplast;C:chloroplast stroma;C:chloroplast thylakoid membrane;P:NAD(P)H dehydrogenase complex assembly	ath:AT2G47910	AT2G47910.1	sp=:known chromosome:TAIR10:2:19614729:19615769:1 gene:AT2G47910 transcript:AT2G47910.1 gene_biotype:protein_coding transcript_biotype:protein_coding gene_symbol:CRR6 description:chlororespiratory reduction 6 [Source:TAIR;Acc:AT2G47910]	381.225	266.61	157.624	100.84	-1.32671	0.00777794	0.000387533	19.5279	13.671	8.07661	5.16737	-1.32621	0.0028019	0.000134955	9.29169e-07	1.90688e-05	-1.32646
Citrus_au_0000066502	GO:0016620	F:oxidoreductase activity, acting on the aldehyde or oxo group of donors, NAD or NADP as acceptor	-	AT3G24503.1	sp=:known chromosome:TAIR10:3:8919560:8923073:-1 gene:AT3G24503 transcript:AT3G24503.1 gene_biotype:protein_coding transcript_biotype:protein_coding gene_symbol:ALDH2C4 description:Aldehyde dehydrogenase family 2 member C4 [Source:UniProtKB/Swiss-Prot;Acc:Q56YU0]	379.25	481.101	188.329	155.138	-1.3251	0.0019257	6.50591e-05	19.4267	24.6694	9.64998	7.9498	-1.32486	0.00064093	2.15336e-05	2.9961e-08	8.81129e-07	-1.32498
Citrus_au_0000031674	GO:0009507;GO:0009570;GO:0003730;GO:0043565;GO:0003747;GO:0009658;GO:0040008;GO:0043488	C:chloroplast;C:chloroplast stroma;F:mRNA 3'-UTR binding;F:sequence-specific DNA binding;F:translation release factor activity;P:chloroplast organization;P:regulation of growth;P:regulation of mRNA stability	ath:AT3G57190	AT3G57190.1	sp=:known chromosome:TAIR10:3:21166403:21168376:1 gene:AT3G57190 transcript:AT3G57190.1 gene_biotype:protein_coding transcript_biotype:protein_coding gene_symbol:PRFB3 description:Peptide chain release factor PrfB3, chloroplastic [Source:UniProtKB/Swiss-Prot;Acc:F4J264]	2619.2	2100.81	1060.38	824.17	-1.3247	0.000407823	9.9742e-06	134.166	107.723	54.3336	42.2333	-1.32475	0.000855061	3.08351e-05	7.04375e-09	2.41233e-07	-1.32472
Citrus_au_0000071982	GO:0016021;GO:0005886;GO:0015293;GO:0008643;GO:0005985	C:integral component of membrane;C:plasma membrane;F:symporter activity;P:carbohydrate transport;P:sucrose metabolic process	osa:4331221	AT2G02860.2	sp=:known chromosome:TAIR10:2:828352:832455:-1 gene:AT2G02860 transcript:AT2G02860.2 gene_biotype:protein_coding transcript_biotype:protein_coding gene_symbol:SUC3 description:Sucrose transport protein SUC3 [Source:UniProtKB/Swiss-Prot;Acc:O80605]	337.77	302.693	145.341	110.536	-1.3244	0.00306106	0.000116102	17.3019	15.5212	7.44727	5.66423	-1.32393	0.000755252	2.64797e-05	6.33321e-08	1.73075e-06	-1.32416
Citrus_au_6088	-	-	-			150.12	124.284	55.2706	54.2983	-1.32464	0.0172493	0.00106275	7.68973	6.37293	2.83206	2.78243	-1.32292	0.00326391	0.000164037	2.8873e-06	5.21438e-05	-1.32378
Citrus_au_2903	GO:0005634;GO:0000160;GO:0006355;GO:0048511;GO:0006351	C:nucleus;P:phosphorelay signal transduction system;P:regulation of transcription, DNA-templated;P:rhythmic process;P:transcription, DNA-templated	ath:AT5G60100	AT5G60100.1	sp=:known chromosome:TAIR10:5:24197999:24201364:-1 gene:AT5G60100 transcript:AT5G60100.1 gene_biotype:protein_coding transcript_biotype:protein_coding gene_symbol:APRR3 description:Two-component response regulator-like APRR3 [Source:UniProtKB/Swiss-Prot;Acc:Q9LVG4]	1072.57	761.743	288.635	446.021	-1.31973	0.00288578	0.000107797	54.9411	39.0599	14.7896	22.8557	-1.31952	0.00179739	7.76013e-05	1.6395e-07	4.0641e-06	-1.31963
Citrus_au_0000108571	GO:0009507;GO:0009941;GO:0031969;GO:0009534;GO:0009535;GO:0046406;GO:0015995	C:chloroplast;C:chloroplast envelope;C:chloroplast membrane;C:chloroplast thylakoid;C:chloroplast thylakoid membrane;F:magnesium protoporphyrin IX methyltransferase activity;P:chlorophyll biosynthetic process	ath:AT4G25080	AT4G25080.4	sp=:known chromosome:TAIR10:4:12876948:12878647:1 gene:AT4G25080 transcript:AT4G25080.4 gene_biotype:protein_coding transcript_biotype:protein_coding gene_symbol:CHLM description:Magnesium protoporphyrin IX methyltransferase, chloroplastic [Source:UniProtKB/Swiss-Prot;Acc:Q9SW18]	478.013	386.885	176.047	170.652	-1.31897	0.0015068	4.74751e-05	24.4857	19.8383	9.02063	8.74478	-1.31854	0.00047114	1.48444e-05	1.55558e-08	4.92259e-07	-1.31875
[truncated: 1,816 more rows]

## Sheet: Up-regulated asymptomatic 
Gene_ID	go_id	go_description	kegg_id	Subject_Arabidpsis	Description	Normalized count DESeq2				logFC_DESeq2	FDR_DESeq2	pvalue_DESeq2	Normalized count EdgeR				logFC_edgeR	FDR_edgeR	pvalue_edgeR	combined_nominal_pvalues	combined_pvalues	mean_logFCs
						Mock inoculated R1	Mock inoculated R2	CLas inoculated R1	CLas inoculated R2				Mock inoculated R1	Mock inoculated R2	CLas inoculated R1	CLas inoculated R2
[truncated: 1,343 more rows]

## Sheet: Down-regulated asymptomatic 
Gene_ID	go_id	go_description	kegg_id	Subject_Arabidpsis	Description	Normalized count DESeq2				logFC_DESeq2	FDR_DESeq2	pvalue_DESeq2	Normalized count EdgeR				logFC_edgeR	FDR_edgeR	pvalue_edgeR	combined_nominal_pvalues	combined_pvalues	mean_logFCs
[truncated: 1,153 more rows]

[truncated: 3 more sheets: DEG´s symptomatic , Up-regulated symptomatic  , Down-regulated symptomatic]
