# Supplementary material for: Gene Expression Profile of Mexican Lime (Citrus aurantifolia) Trees in Response to Huanglongbing Disease caused by Candidatus Liberibacter asiaticus
Source: Microorganisms. 2020 Apr 7;8(4):528. doi: 10.3390/microorganisms8040528 (PMC7232340; doi:10.3390/microorganisms8040528)
Supplement: Supplementary file 1 [file microorganisms-08-00528-s001.zip › microorganisms-743944-Supplementary Material/microorganisms-743944-Supplementary Table S3 stress DEGs.xlsx]

## Sheet: Biotic stress response
Asymptomatic
name	elements	p-value
secondary metabolism	54	0.0043759
signalling	65	0.00679579
cell wall	27	0.0132361
RNA.regulation of transcription.C2C2(Zn) DOF zinc finger family	4	0.0153079
RNA.regulation of transcription.WRKY domain transcription factor family	4	0.0181969
hormone metabolism.abscisic acid	10	0.0255601
Symptomatic
name	elements	p-value
secondary metabolism	70	0.00565544
RNA.regulation of transcription.C2C2(Zn) DOF zinc finger family	3	0.0192142
misc.peroxidases	7	0.0297385
redox	42	0.0322679
secondary metabolism		secondary metabolism.isoprenoids.non-mevalonate pathway	at2g39550.1	Symbols: ATGGT-IB, GGB, PGGT-I | PGGT-I; CAAX-protein geranylgeranyltransferase/ protein heterodimerization | chr2:16501623-16504304 FORWARD	-1.282
		secondary metabolism.isoprenoids.non-mevalonate pathway.HDR	at4g34350.1	Symbols: CLB6, ISPH, HDR | HDR (4-HYDROXY-3-METHYLBUT-2-ENYL DIPHOSPHATE REDUCTASE); 4-hydroxy-3-methylbut-2-en-1-yl diphosphate reductase/ 4-hydroxy-3-methylbut-2-en-1-yl diphosphate synthase | chr4:16428480-16431114 REVERSE	1.148
		secondary metabolism.isoprenoids.mevalonate pathway.geranyl diphosphate synthase	at1g17050.1	Symbols: SPS2 | SPS2 (Solanesyl diphosphate synthase 2); trans-octaprenyltranstransferase | chr1:5829080-5831343 FORWARD	1.646
		secondary metabolism.isoprenoids.tocopherol biosynthesis.homogentisate phytyltransferase	at2g18950.1	Symbols: HPT1, TPT1, ATHPT, VTE2 | HPT1 (HOMOGENTISATE PHYTYLTRANSFERASE 1); homogentisate phytyltransferase/ prenyltransferase | chr2:8207342-8210463 FORWARD	-1.005
		secondary metabolism.isoprenoids.tocopherol biosynthesis.MPBQ/MSBQ methyltransferase	at3g63410.1	Symbols: APG1, VTE3, IEP37, E37 | APG1 (ALBINO OR PALE GREEN MUTANT 1); 2-methyl-6-phytyl-1,4-benzoquinone methyltransferase/ S-adenosylmethionine-dependent methyltransferase/ methyltransferase | chr3:23415589-23417119 REVERSE	2.094
		secondary metabolism.isoprenoids.carotenoids.carotenoid beta ring hydroxylase	at4g25700.1	Symbols: BETA-OHASE 1, B1, chy1 | BETA-OHASE 1 (BETA-HYDROXYLASE 1); carotene beta-ring hydroxylase | chr4:13093934-13095935 REVERSE	1.651
		secondary metabolism.isoprenoids.carotenoids.carotenoid beta ring hydroxylase	at5g52570.1	Symbols: BETA-OHASE 2, B2, CHY2 | BETA-OHASE 2 (BETA-CAROTENE HYDROXYLASE 2); carotene beta-ring hydroxylase | chr5:21334793-21337002 REVERSE	1.051
		secondary metabolism.isoprenoids.carotenoids.carotenoid cleavage dioxygenase	at3g63520.1	Symbols: CCD1, ATCCD1, ATNCED1, NCED1 | CCD1 (CAROTENOID CLEAVAGE DIOXYGENASE 1); 9-cis-epoxycarotenoid dioxygenase | chr3:23452911-23456078 FORWARD	-1.027
		secondary metabolism.isoprenoids.terpenoids	at1g61120.1	Symbols: TPS04, GES | TPS04 (TERPENE SYNTHASE 04); (E,E)-geranyllinalool synthase | chr1:22523637-22528811 FORWARD	5.972
		secondary metabolism.isoprenoids.terpenoids	at1g61680.1	Symbols: TPS14, ATTPS14 | TPS14 (TERPENE SYNTHASE 14); S-linalool synthase | chr1:22772455-22774687 REVERSE	3.222
		secondary metabolism.isoprenoids.terpenoids	at1g61680.2	Symbols: TPS14, ATTPS14 | TPS14 (TERPENE SYNTHASE 14); S-linalool synthase | chr1:22772455-22774687 REVERSE	3.324
		secondary metabolism.isoprenoids.terpenoids	at3g25810.1	myrcene/ocimene synthase, putative | chr3:9430767-9433844 FORWARD	3.563
		secondary metabolism.isoprenoids.terpenoids	at4g16740.1	Symbols: ATTPS03 | ATTPS03; (E)-beta-ocimene synthase/ myrcene synthase | chr4:9407768-9410877 FORWARD	3.061
		secondary metabolism.isoprenoids.terpenoids	at4g16740.2	Symbols: ATTPS03 | ATTPS03; (E)-beta-ocimene synthase/ myrcene synthase | chr4:9407768-9410877 FORWARD	2.811
		secondary metabolism.phenylpropanoids	at1g32100.1	Symbols: ATPRR1, PRR1 | PRR1 (PINORESINOL REDUCTASE 1); pinoresinol reductase | chr1:11546338-11547994 REVERSE	-3.196
		secondary metabolism.phenylpropanoids	at2g22570.1	Symbols: ATNIC1, NIC1 | NIC1 (NICOTINAMIDASE 1); catalytic/ nicotinamidase | chr2:9589435-9590879 REVERSE	-1.403
		secondary metabolism.phenylpropanoids	at2g33590.1	cinnamoyl-CoA reductase family | chr2:14224268-14226602 FORWARD	-1.341
		secondary metabolism.phenylpropanoids	at2g33600.1	cinnamoyl-CoA reductase family | chr2:14226766-14228711 FORWARD	-1.258
		secondary metabolism.phenylpropanoids	at5g42830.1	transferase family protein | chr5:17176384-17178018 FORWARD	-1.305
		secondary metabolism.phenylpropanoids.lignin biosynthesis.PAL	at2g37040.1	Symbols: pal1, ATPAL1 | pal1 (Phe ammonia lyase 1); phenylalanine ammonia-lyase | chr2:15557376-15560363 REVERSE	2.268
		secondary metabolism.phenylpropanoids.lignin biosynthesis.PAL	at3g10340.1	Symbols: PAL4 | PAL4 (Phenylalanine ammonia-lyase 4); ammonia ligase/ ammonia-lyase/ catalytic | chr3:3204013-3208022 FORWARD	1.722
		secondary metabolism.phenylpropanoids.lignin biosynthesis.4CL	at3g21240.1	Symbols: 4CL2, AT4CL2 | 4CL2 (4-COUMARATE:COA LIGASE 2); 4-coumarate-CoA ligase | chr3:7454269-7457379 REVERSE	2.25
		secondary metabolism.phenylpropanoids.lignin biosynthesis.HCT	at5g48930.1	Symbols: HCT | HCT (HYDROXYCINNAMOYL-COA SHIKIMATE/QUINATE HYDROXYCINNAMOYL TRANSFERASE); quinate O-hydroxycinnamoyltransferase/ shikimate O-hydroxycinnamoyltransferase/ transferase | chr5:19836299-19838162 REVERSE	2.534
		secondary metabolism.phenylpropanoids.lignin biosynthesis.CCoAOMT	at4g34050.1	caffeoyl-CoA 3-O-methyltransferase, putative | chr4:16310775-16312216 FORWARD	1.547
		secondary metabolism.phenylpropanoids.lignin biosynthesis.CCR1	at1g15950.1	Symbols: CCR1, IRX4, ATCCR1 | CCR1 (CINNAMOYL COA REDUCTASE 1); cinnamoyl-CoA reductase | chr1:5478754-5482180 FORWARD	2.374
		secondary metabolism.phenylpropanoids.lignin biosynthesis.CCR1	at5g58490.1	cinnamoyl-CoA reductase family | chr5:23643018-23644598 FORWARD	-2.297
		secondary metabolism.phenylpropanoids.lignin biosynthesis.COMT	at5g54160.1	Symbols: ATOMT1, OMT1 | ATOMT1 (O-METHYLTRANSFERASE 1); caffeate O-methyltransferase/ myricetin 3'-O-methyltransferase/ quercetin 3-O-methyltransferase | chr5:21981996-21984363 FORWARD	1.281
		secondary metabolism.phenylpropanoids.lignin biosynthesis.CAD	at4g34230.1	Symbols: CAD5, ATCAD5, CAD-5 | ATCAD5 (CINNAMYL ALCOHOL DEHYDROGENASE 5); cinnamyl-alcohol dehydrogenase | chr4:16386727-16388722 REVERSE	1.824
		secondary metabolism.phenylpropanoids.lignin biosynthesis.CAD	at4g37990.1	Symbols: ELI3-2, ELI3, ATCAD8, CAD-B2 | ELI3-2 (ELICITOR-ACTIVATED GENE 3-2); aryl-alcohol dehydrogenase/ mannitol dehydrogenase | chr4:17855876-17857639 FORWARD	1.002
		secondary metabolism.phenylpropanoids.lignin biosynthesis.CAD	at4g39330.1	Symbols: ATCAD9, CAD9 | CAD9 (CINNAMYL ALCOHOL DEHYDROGENASE 9); binding / catalytic/ oxidoreductase/ zinc ion binding | chr4:18291218-18293383 FORWARD	1.022
		secondary metabolism.N misc.alkaloid-like	at2g20340.1	tyrosine decarboxylase, putative | chr2:8779735-8782772 FORWARD	-1.462
		secondary metabolism.N misc.alkaloid-like	at2g29290.2	tropinone reductase, putative / tropine dehydrogenase, putative | chr2:12586498-12587727 FORWARD	1.505
		secondary metabolism.N misc.alkaloid-like	at2g41290.1	strictosidine synthase family protein | chr2:17210428-17212959 REVERSE	2.049
		secondary metabolism.N misc.alkaloid-like	at3g57030.1	strictosidine synthase family protein | chr3:21101457-21103293 REVERSE	-1.15
		secondary metabolism.sulfur-containing.glucosinolates.synthesis.aliphatic.methylthioalkylmalate dehydrogenase (MAM-D)	at1g80560.1	3-isopropylmalate dehydrogenase, chloroplast, putative | chr1:30287763-30290298 FORWARD	-1.039
		secondary metabolism.sulfur-containing.glucosinolates.synthesis.aromatic.CYP79A2 monooxygenase	at5g05260.1	Symbols: CYP79A2 | CYP79A2 (CYTOCHROME P450 79A2); oxidoreductase, acting on paired donors, with incorporation or reduction of molecular oxygen, NADH or NADPH as one donor, and incorporation of one atom of oxygen / oxygen binding | chr5:1559778-1561765 REVERSE	8.231
		secondary metabolism.sulfur-containing.glucosinolates.synthesis.shared.CYP83B1 phenylacetaldoxime monooxygenase	at4g31500.1	Symbols: CYP83B1, SUR2, RNT1, RED1, ATR4 | CYP83B1 (CYTOCHROME P450 MONOOXYGENASE 83B1); oxidoreductase, acting on paired donors, with incorporation or reduction of molecular oxygen, NADH or NADPH as one donor, and incorporation of one atom of oxygen / oxygen binding | chr4:15273471-15275310 REVERSE	-2.635
		secondary metabolism.sulfur-containing.glucosinolates.synthesis.shared.UDP-glycosyltransferase	at1g24100.1	Symbols: UGT74B1 | UGT74B1 (UDP-glucosyl transferase 74B1); UDP-glycosyltransferase/ thiohydroximate beta-D-glucosyltransferase/ transferase, transferring glycosyl groups | chr1:8525435-8527087 REVERSE	1.983
		secondary metabolism.sulfur-containing.misc.alliinase	at1g34040.1	alliinase family protein | chr1:12374433-12376179 FORWARD	-2.064
		secondary metabolism.sulfur-containing.misc.alliinase	at4g24670.1	Symbols: TAR2 | TAR2 (TRYPTOPHAN AMINOTRANSFERASE RELATED 2); L-tryptophan:2-oxoglutarate aminotransferase/ L-tryptophan:pyruvate aminotransferase/ carbon-sulfur lyase | chr4:12727834-12730745 REVERSE	2.085
		secondary metabolism.wax	at1g02205.1	Symbols: CER1 | CER1 (ECERIFERUM 1); octadecanal decarbonylase | chr1:418767-422438 FORWARD	1.216
		secondary metabolism.wax	at5g55380.1	membrane bound O-acyl transferase (MBOAT) family protein / wax synthase-related | chr5:22446624-22447898 REVERSE	1.762
		secondary metabolism.flavonoids.anthocyanins	at5g05600.1	oxidoreductase, 2OG-Fe(II) oxygenase family protein | chr5:1672120-1674739 FORWARD	2.775
		secondary metabolism.flavonoids.anthocyanins.leucocyanidin dioxygenase	at4g22870.2	leucoanthocyanidin dioxygenase, putative / anthocyanidin synthase, putative | chr4:12001884-12002801 REVERSE	1.555
		secondary metabolism.flavonoids.anthocyanins.anthocyanin 5-aromatic acyltransferase	at3g29590.1	Symbols: AT5MAT | AT5MAT; O-malonyltransferase/ transferase | chr3:11398917-11400266 REVERSE	1.257
		secondary metabolism.flavonoids.chalcones	at1g59950.1	aldo/keto reductase, putative | chr1:22068033-22070588 REVERSE	1.738
		secondary metabolism.flavonoids.chalcones	at1g59960.1	aldo/keto reductase, putative | chr1:22071292-22073147 REVERSE	1.785
		secondary metabolism.flavonoids.dihydroflavonols	at1g78550.1	oxidoreductase, 2OG-Fe(II) oxygenase family protein | chr1:29544927-29546487 REVERSE	1.402
		secondary metabolism.flavonoids.dihydroflavonols	at4g01070.1	Symbols: GT72B1, UGT72B1 | GT72B1; UDP-glucosyltransferase/ UDP-glycosyltransferase/ transferase, transferring glycosyl groups | chr4:461592-463449 REVERSE	1.427
		secondary metabolism.flavonoids.flavonols	at1g17010.1	oxidoreductase, 2OG-Fe(II) oxygenase family protein | chr1:5817567-5819352 FORWARD	-1.812
		secondary metabolism.flavonoids.flavonols	at4g25310.1	oxidoreductase, 2OG-Fe(II) oxygenase family protein | chr4:12949664-12951234 FORWARD	1.548
		secondary metabolism.flavonoids.flavonols.flavonol-3-O-rhamnosyltransferase	at5g17050.1	Symbols: UGT78D2 | UGT78D2 (UDP-GLUCOSYL TRANSFERASE 78D2); UDP-glycosyltransferase/ anthocyanidin 3-O-glucosyltransferase/ quercetin 3-O-glucosyltransferase/ transferase, transferring glycosyl groups | chr5:5607788-5609492 REVERSE	1.475
		secondary metabolism.flavonoids.isoflavones.isoflavone reductase	at4g39230.1	isoflavone reductase, putative | chr4:18265885-18267829 REVERSE	-1.202
		secondary metabolism.simple phenols	at2g38080.1	Symbols: IRX12, LAC4 | IRX12 (IRREGULAR XYLEM 12); laccase | chr2:15934460-15937616 FORWARD	-1.88
	Symptomatic	secondary metabolism.isoprenoids.non-mevalonate pathway	at1g74470.1	geranylgeranyl reductase | chr1:27991165-27993006 FORWARD	-2.367
		secondary metabolism.isoprenoids.non-mevalonate pathway.HDS	at5g60600.1	Symbols: GCPE, ISPG, CSB3, CLB4, HDS | HDS (4-HYDROXY-3-METHYLBUT-2-ENYL DIPHOSPHATE SYNTHASE); 4 iron, 4 sulfur cluster binding / 4-hydroxy-3-methylbut-2-en-1-yl diphosphate synthase | chr5:24358966-24363485 FORWARD	1.36
		secondary metabolism.isoprenoids.non-mevalonate pathway.geranylgeranyl pyrophosphate synthase	at2g18620.1	geranylgeranyl pyrophosphate synthase, putative / GGPP synthetase, putative / farnesyltranstransferase, putative | chr2:8078288-8079360 FORWARD	1.465
		secondary metabolism.isoprenoids.non-mevalonate pathway.geranylgeranyl pyrophosphate synthase	at4g36810.1	Symbols: GGPS1 | GGPS1 (GERANYLGERANYL PYROPHOSPHATE SYNTHASE 1); farnesyltranstransferase | chr4:17343374-17344865 FORWARD	1.197
		secondary metabolism.isoprenoids.mevalonate pathway.HMG-CoA synthase	at4g11820.2	Symbols: MVA1 | MVA1; acetyl-CoA C-acetyltransferase/ hydroxymethylglutaryl-CoA synthase | chr4:7108915-7112030 REVERSE	-1.764
		secondary metabolism.isoprenoids.tocopherol biosynthesis.homogentisate phytyltransferase	at2g18950.1	Symbols: HPT1, TPT1, ATHPT, VTE2 | HPT1 (HOMOGENTISATE PHYTYLTRANSFERASE 1); homogentisate phytyltransferase/ prenyltransferase | chr2:8207342-8210463 FORWARD	1.666
		secondary metabolism.isoprenoids.tocopherol biosynthesis.MPBQ/MSBQ methyltransferase	at3g63410.1	Symbols: APG1, VTE3, IEP37, E37 | APG1 (ALBINO OR PALE GREEN MUTANT 1); 2-methyl-6-phytyl-1,4-benzoquinone methyltransferase/ S-adenosylmethionine-dependent methyltransferase/ methyltransferase | chr3:23415589-23417119 REVERSE	-1.586
		secondary metabolism.isoprenoids.tocopherol biosynthesis.tocopherol methyltransferase	at1g64970.1	Symbols: G-TMT, TMT1, VTE4 | G-TMT (GAMMA-TOCOPHEROL METHYLTRANSFERASE); tocopherol O-methyltransferase | chr1:24134085-24136109 REVERSE	-1.459
		secondary metabolism.isoprenoids.carotenoids.phytoene synthase	at5g17230.1	phytoene synthase (PSY) / geranylgeranyl-diphosphate geranylgeranyl transferase | chr5:5659613-5662865 REVERSE	-1.606
		secondary metabolism.isoprenoids.carotenoids.phytoene dehydrogenase	at4g14210.1	Symbols: PDS3, PDS, PDE226 | PDS3 (PHYTOENE DESATURASE 3); phytoene dehydrogenase | chr4:8190212-8195265 REVERSE	-1.025
		secondary metabolism.isoprenoids.carotenoids.zeta-carotene desaturase	at3g04870.2	Symbols: ZDS, PDE181 | ZDS (ZETA-CAROTENE DESATURASE); carotene 7,8-desaturase | chr3:1342718-1346387 FORWARD	1.849
		secondary metabolism.isoprenoids.carotenoids.lycopene epsilon cyclase	at5g57030.1	Symbols: LUT2 | LUT2 (LUTEIN DEFICIENT 2); lycopene epsilon cyclase | chr5:23077265-23080053 FORWARD	-1.561
		secondary metabolism.isoprenoids.carotenoids.carotenoid cleavage dioxygenase	at3g63520.1	Symbols: CCD1, ATCCD1, ATNCED1, NCED1 | CCD1 (CAROTENOID CLEAVAGE DIOXYGENASE 1); 9-cis-epoxycarotenoid dioxygenase | chr3:23452911-23456078 FORWARD	-1.158
		secondary metabolism.isoprenoids.carotenoids.violaxanthin de-epoxidase	at1g08550.1	Symbols: NPQ1, AVDE1 | NPQ1 (NON-PHOTOCHEMICAL QUENCHING 1); violaxanthin de-epoxidase | chr1:2706924-2709531 FORWARD	-1.57
		secondary metabolism.isoprenoids.terpenoids	at1g61120.1	Symbols: TPS04, GES | TPS04 (TERPENE SYNTHASE 04); (E,E)-geranyllinalool synthase | chr1:22523637-22528811 FORWARD	4.642
		secondary metabolism.isoprenoids.terpenoids	at1g61680.1	Symbols: TPS14, ATTPS14 | TPS14 (TERPENE SYNTHASE 14); S-linalool synthase | chr1:22772455-22774687 REVERSE	3.03
		secondary metabolism.isoprenoids.terpenoids	at1g61680.2	Symbols: TPS14, ATTPS14 | TPS14 (TERPENE SYNTHASE 14); S-linalool synthase | chr1:22772455-22774687 REVERSE	2.999
		secondary metabolism.isoprenoids.terpenoids	at3g45130.1	Symbols: LAS1 | LAS1; lanosterol synthase | chr3:16512271-16517522 REVERSE	-1.844
		secondary metabolism.isoprenoids.terpenoids	at4g16740.1	Symbols: ATTPS03 | ATTPS03; (E)-beta-ocimene synthase/ myrcene synthase | chr4:9407768-9410877 FORWARD	1.751
		secondary metabolism.phenylpropanoids	at1g32100.1	Symbols: ATPRR1, PRR1 | PRR1 (PINORESINOL REDUCTASE 1); pinoresinol reductase | chr1:11546338-11547994 REVERSE	-2.389
		secondary metabolism.phenylpropanoids	at2g22570.1	Symbols: ATNIC1, NIC1 | NIC1 (NICOTINAMIDASE 1); catalytic/ nicotinamidase | chr2:9589435-9590879 REVERSE	-1.415
		secondary metabolism.phenylpropanoids	at5g42830.1	transferase family protein | chr5:17176384-17178018 FORWARD	2.129
		secondary metabolism.phenylpropanoids.lignin biosynthesis.PAL	at2g37040.1	Symbols: pal1, ATPAL1 | pal1 (Phe ammonia lyase 1); phenylalanine ammonia-lyase | chr2:15557376-15560363 REVERSE	3.975
		secondary metabolism.phenylpropanoids.lignin biosynthesis.PAL	at3g10340.1	Symbols: PAL4 | PAL4 (Phenylalanine ammonia-lyase 4); ammonia ligase/ ammonia-lyase/ catalytic | chr3:3204013-3208022 FORWARD	2.578
		secondary metabolism.phenylpropanoids.lignin biosynthesis.C4H	at2g30490.1	Symbols: ATC4H, C4H, CYP73A5 | C4H (CINNAMATE-4-HYDROXYLASE); trans-cinnamate 4-monooxygenase | chr2:12993663-12995770 REVERSE	1.28
		secondary metabolism.phenylpropanoids.lignin biosynthesis.4CL	at3g21240.1	Symbols: 4CL2, AT4CL2 | 4CL2 (4-COUMARATE:COA LIGASE 2); 4-coumarate-CoA ligase | chr3:7454269-7457379 REVERSE	3.531
		secondary metabolism.phenylpropanoids.lignin biosynthesis.4CL	at5g63380.1	4-coumarate--CoA ligase family protein / 4-coumaroyl-CoA synthase family protein | chr5:25387411-25390063 REVERSE	-1.624
		secondary metabolism.phenylpropanoids.lignin biosynthesis.HCT	at5g48930.1	Symbols: HCT | HCT (HYDROXYCINNAMOYL-COA SHIKIMATE/QUINATE HYDROXYCINNAMOYL TRANSFERASE); quinate O-hydroxycinnamoyltransferase/ shikimate O-hydroxycinnamoyltransferase/ transferase | chr5:19836299-19838162 REVERSE	3.349
		secondary metabolism.phenylpropanoids.lignin biosynthesis.C3H	at2g40890.1	Symbols: CYP98A3 | CYP98A3 (cytochrome P450, family 98, subfamily A, polypeptide 3); monooxygenase/ p-coumarate 3-hydroxylase | chr2:17058053-17060652 REVERSE	1.201
		secondary metabolism.phenylpropanoids.lignin biosynthesis.CCoAOMT	at3g62000.1	O-methyltransferase family 3 protein | chr3:22959201-22961209 REVERSE	-1.827
		secondary metabolism.phenylpropanoids.lignin biosynthesis.CCoAOMT	at4g34050.1	caffeoyl-CoA 3-O-methyltransferase, putative | chr4:16310775-16312216 FORWARD	2.583
		secondary metabolism.phenylpropanoids.lignin biosynthesis.CCR1	at1g15950.1	Symbols: CCR1, IRX4, ATCCR1 | CCR1 (CINNAMOYL COA REDUCTASE 1); cinnamoyl-CoA reductase | chr1:5478754-5482180 FORWARD	1.365
		secondary metabolism.phenylpropanoids.lignin biosynthesis.CCR1	at5g58490.1	cinnamoyl-CoA reductase family | chr5:23643018-23644598 FORWARD	-2.444
		secondary metabolism.phenylpropanoids.lignin biosynthesis.COMT	at5g54160.1	Symbols: ATOMT1, OMT1 | ATOMT1 (O-METHYLTRANSFERASE 1); caffeate O-methyltransferase/ myricetin 3'-O-methyltransferase/ quercetin 3-O-methyltransferase | chr5:21981996-21984363 FORWARD	2.99
		secondary metabolism.phenylpropanoids.lignin biosynthesis.CAD	at4g34230.1	Symbols: CAD5, ATCAD5, CAD-5 | ATCAD5 (CINNAMYL ALCOHOL DEHYDROGENASE 5); cinnamyl-alcohol dehydrogenase | chr4:16386727-16388722 REVERSE	1.449
		secondary metabolism.N misc.alkaloid-like	at2g20340.1	tyrosine decarboxylase, putative | chr2:8779735-8782772 FORWARD	2.661
		secondary metabolism.N misc.alkaloid-like	at2g41290.1	strictosidine synthase family protein | chr2:17210428-17212959 REVERSE	1.334
		secondary metabolism.sulfur-containing	at1g10500.1	Symbols: ATCPISCA | ATCPISCA (chloroplast-localized IscA-like protein); structural molecule | chr1:3460000-3461485 REVERSE	-1.13
		secondary metabolism.sulfur-containing.glucosinolates.synthesis.aliphatic.methylthioalkylmalate dehydrogenase (MAM-D)	at1g80560.1	3-isopropylmalate dehydrogenase, chloroplast, putative | chr1:30287763-30290298 FORWARD	-1.314
		secondary metabolism.sulfur-containing.glucosinolates.synthesis.aromatic.CYP79A2 monooxygenase	at5g05260.1	Symbols: CYP79A2 | CYP79A2 (CYTOCHROME P450 79A2); oxidoreductase, acting on paired donors, with incorporation or reduction of molecular oxygen, NADH or NADPH as one donor, and incorporation of one atom of oxygen / oxygen binding | chr5:1559778-1561765 REVERSE	9.188
		secondary metabolism.sulfur-containing.glucosinolates.synthesis.indole.CYP79B3 monooxygenase	at2g22330.1	Symbols: CYP79B3 | CYP79B3; electron carrier/ heme binding / iron ion binding / monooxygenase/ oxygen binding | chr2:9488554-9491187 FORWARD	1.47
		secondary metabolism.sulfur-containing.glucosinolates.synthesis.shared.CYP83B1 phenylacetaldoxime monooxygenase	at4g31500.1	Symbols: CYP83B1, SUR2, RNT1, RED1, ATR4 | CYP83B1 (CYTOCHROME P450 MONOOXYGENASE 83B1); oxidoreductase, acting on paired donors, with incorporation or reduction of molecular oxygen, NADH or NADPH as one donor, and incorporation of one atom of oxygen / oxygen binding | chr4:15273471-15275310 REVERSE	-2.004
		secondary metabolism.sulfur-containing.glucosinolates.synthesis.shared.UDP-glycosyltransferase	at1g24100.1	Symbols: UGT74B1 | UGT74B1 (UDP-glucosyl transferase 74B1); UDP-glycosyltransferase/ thiohydroximate beta-D-glucosyltransferase/ transferase, transferring glycosyl groups | chr1:8525435-8527087 REVERSE	1.768
		secondary metabolism.sulfur-containing.misc.alliinase	at1g34040.1	alliinase family protein | chr1:12374433-12376179 FORWARD	-1.241
		secondary metabolism.wax	at1g02205.1	Symbols: CER1 | CER1 (ECERIFERUM 1); octadecanal decarbonylase | chr1:418767-422438 FORWARD	1.435
		secondary metabolism.wax	at1g02205.2	Symbols: CER1 | CER1 (ECERIFERUM 1); octadecanal decarbonylase | chr1:418767-422438 FORWARD	1.816
		secondary metabolism.wax	at1g68530.1	Symbols: CUT1, POP1, CER6, G2, KCS6 | KCS6 (3-KETOACYL-COA SYNTHASE 6); catalytic/ transferase, transferring acyl groups other than amino-acyl groups | chr1:25712588-25714807 REVERSE	1.198
		secondary metabolism.flavonoids.anthocyanins	at5g05600.1	oxidoreductase, 2OG-Fe(II) oxygenase family protein | chr5:1672120-1674739 FORWARD	3.398
		secondary metabolism.flavonoids.anthocyanins.leucocyanidin dioxygenase	at4g22870.2	leucoanthocyanidin dioxygenase, putative / anthocyanidin synthase, putative | chr4:12001884-12002801 REVERSE	-1.549
		secondary metabolism.flavonoids.anthocyanins.anthocyanidin 3-O-glucosyltransferase	at5g49690.1	UDP-glucoronosyl/UDP-glucosyl transferase family protein | chr5:20189655-20191390 REVERSE	-1.047
		secondary metabolism.flavonoids.anthocyanins.anthocyanin 5-aromatic acyltransferase	at3g29590.1	Symbols: AT5MAT | AT5MAT; O-malonyltransferase/ transferase | chr3:11398917-11400266 REVERSE	1.662
		secondary metabolism.flavonoids.chalcones	at1g59950.1	aldo/keto reductase, putative | chr1:22068033-22070588 REVERSE	-2.523
		secondary metabolism.flavonoids.chalcones	at1g59960.1	aldo/keto reductase, putative | chr1:22071292-22073147 REVERSE	1.825
		secondary metabolism.flavonoids.chalcones.naringenin-chalcone synthase	at5g13930.1	Symbols: CHS, TT4, ATCHS | TT4 (TRANSPARENT TESTA 4); naringenin-chalcone synthase | chr5:4488688-4490264 FORWARD	-3.396
		secondary metabolism.flavonoids.dihydroflavonols	at1g01420.1	Symbols: UGT72B3 | UGT72B3 (UDP-GLUCOSYL TRANSFERASE 72B3); UDP-glycosyltransferase/ quercetin 3-O-glucosyltransferase/ transferase, transferring glycosyl groups | chr1:154492-156011 REVERSE	-1.871
		secondary metabolism.flavonoids.dihydroflavonols	at1g78550.1	oxidoreductase, 2OG-Fe(II) oxygenase family protein | chr1:29544927-29546487 REVERSE	1.904
		secondary metabolism.flavonoids.dihydroflavonols	at4g01070.1	Symbols: GT72B1, UGT72B1 | GT72B1; UDP-glucosyltransferase/ UDP-glycosyltransferase/ transferase, transferring glycosyl groups | chr4:461592-463449 REVERSE	-1.689
		secondary metabolism.flavonoids.dihydroflavonols	at4g10490.1	oxidoreductase, 2OG-Fe(II) oxygenase family protein | chr4:6483867-6485360 FORWARD	2.358
		secondary metabolism.flavonoids.dihydroflavonols	at4g33360.3	terpene cyclase/mutase-related | chr4:16067672-16069374 REVERSE	-1.571
		secondary metabolism.flavonoids.dihydroflavonols	at5g24530.1	Symbols: DMR6 | DMR6 (DOWNY MILDEW RESISTANT 6); oxidoreductase/ oxidoreductase, acting on paired donors, with incorporation or reduction of molecular oxygen, 2-oxoglutarate as one donor, and incorporation of one atom each of oxygen into both donors | chr5:8378833-8383401 FORWARD	1.157
		secondary metabolism.flavonoids.dihydroflavonols.dihydroflavonol 4-reductase	at2g45400.1	Symbols: BEN1 | BEN1; binding / catalytic/ coenzyme binding / oxidoreductase, acting on CH-OH group of donors | chr2:18703829-18706266 REVERSE	-1.463
		secondary metabolism.flavonoids.dihydroflavonols.flavonoid 3''-monooxygenase	at4g12300.1	Symbols: CYP706A4 | CYP706A4; electron carrier/ heme binding / iron ion binding / monooxygenase/ oxygen binding | chr4:7307737-7309755 REVERSE	-2.543
		secondary metabolism.flavonoids.dihydroflavonols.flavonoid 3''-monooxygenase	at4g12310.1	Symbols: CYP706A5 | CYP706A5; electron carrier/ heme binding / iron ion binding / monooxygenase/ oxygen binding | chr4:7310416-7312577 REVERSE	-1.991
		secondary metabolism.flavonoids.flavonols	at1g49390.1	oxidoreductase, 2OG-Fe(II) oxygenase family protein | chr1:18279600-18280978 FORWARD	1.677
		secondary metabolism.flavonoids.flavonols	at4g33360.3	terpene cyclase/mutase-related | chr4:16067672-16069374 REVERSE	-1.571
		secondary metabolism.flavonoids.flavonols.flavonol synthase (FLS)	at5g08640.2	Symbols: FLS | FLS (FLAVONOL SYNTHASE); flavonol synthase | chr5:2803958-2805447 FORWARD	-1.656
		secondary metabolism.flavonoids.flavonols.flavonol synthase (FLS)	at5g63595.1	Symbols: FLS4 | FLS4 (FLAVONOL SYNTHASE 4); flavonol synthase/ oxidoreductase | chr5:25459087-25460436 REVERSE	-1.983
		secondary metabolism.flavonoids.isoflavones.isoflavone reductase	at4g39230.1	isoflavone reductase, putative | chr4:18265885-18267829 REVERSE	1.581
		secondary metabolism.flavonoids.flavonoid glycosylations.flavonol-3-O-glycoside-rhamnosyltransferase	at1g06000.1	UDP-glucoronosyl/UDP-glucosyl transferase family protein | chr1:1820308-1821894 REVERSE	1.441
		secondary metabolism.simple phenols	at2g38080.1	Symbols: IRX12, LAC4 | IRX12 (IRREGULAR XYLEM 12); laccase | chr2:15934460-15937616 FORWARD	4
		secondary metabolism.simple phenols	at3g09220.1	Symbols: LAC7 | LAC7 (laccase 7); laccase | chr3:2827239-2830542 REVERSE	4.021
Signalling	Asymptomatic	signalling.in sugar and nutrient physiology	at2g32400.1	Symbols: GLR5, GLR3.7, ATGLR3.7 | GLR5 (GLUTAMATE RECEPTOR 5); intracellular ligand-gated ion channel | chr2:13752584-13756853 REVERSE	-1.031
		signalling.in sugar and nutrient physiology	at3g51480.1	Symbols: ATGLR3.6, GLR3.6 | ATGLR3.6 (GLUTAMATE RECEPTOR 3.6); intracellular ligand-gated ion channel | chr3:19100676-19104825 FORWARD	1.12
		signalling.in sugar and nutrient physiology	at4g35290.1	Symbols: GLUR2, GLR3.2, ATGLR3.2, ATGLUR2 | GLUR2 (GLUTAMATE RECEPTOR 2); intracellular ligand-gated ion channel | chr4:16789721-16793685 FORWARD	-1.02
		signalling.receptor kinases.leucine rich repeat I	at4g29990.1	light repressible receptor protein kinase | chr4:14665691-14670030 REVERSE	-2.068
		signalling.receptor kinases.leucine rich repeat II	at5g10290.1	leucine-rich repeat family protein / protein kinase family protein | chr5:3235295-3238719 REVERSE	-1.176
		signalling.receptor kinases.leucine rich repeat II	at5g63710.1	leucine-rich repeat transmembrane protein kinase, putative | chr5:25499414-25502798 FORWARD	-1.837
		signalling.receptor kinases.leucine rich repeat II	at5g65240.1	kinase | chr5:26074730-26078254 REVERSE	-1.061
		signalling.receptor kinases.leucine rich repeat III	at2g07040.1	Symbols: ATPRK2A, PRK2A | PRK2A; ATP binding / protein binding / protein kinase/ protein serine/threonine kinase/ protein tyrosine kinase | chr2:2916538-2918942 FORWARD	-1.645
		signalling.receptor kinases.leucine rich repeat III	at2g27060.1	ATP binding / protein binding / protein kinase/ protein serine/threonine kinase/ protein tyrosine kinase | chr2:11551041-11554775 FORWARD	-1.042
		signalling.receptor kinases.leucine rich repeat III	at5g67200.1	leucine-rich repeat transmembrane protein kinase, putative | chr5:26813725-26816566 REVERSE	1.379
		signalling.receptor kinases.leucine rich repeat VII	at5g45800.1	Symbols: MEE62 | MEE62 (maternal effect embryo arrest 62); ATP binding / protein binding / protein kinase/ protein serine/threonine kinase/ protein tyrosine kinase | chr5:18575536-18579107 REVERSE	-1.784
		signalling.receptor kinases.leucine rich repeat VIII.VIII-1	at1g79620.1	leucine-rich repeat transmembrane protein kinase, putative | chr1:29957562-29962305 REVERSE	-1.306
		signalling.receptor kinases.leucine rich repeat VIII.VIII-1	at3g53590.1	leucine-rich repeat transmembrane protein kinase, putative | chr3:19867379-19871651 REVERSE	-1.276
		signalling.receptor kinases.leucine rich repeat VIII.VIII-2	at1g07650.1	leucine-rich repeat transmembrane protein kinase, putative | chr1:2359549-2366561 REVERSE	-1.06
		signalling.receptor kinases.leucine rich repeat VIII.VIII-2	at1g53430.2	leucine-rich repeat family protein / protein kinase family protein | chr1:19935167-19941088 FORWARD	-1.193
		signalling.receptor kinases.leucine rich repeat VIII.VIII-2	at1g56130.1	leucine-rich repeat family protein / protein kinase family protein | chr1:20994931-21000887 REVERSE	-1.41
		signalling.receptor kinases.leucine rich repeat IX	at1g66150.1	Symbols: TMK1 | TMK1 (TRANSMEMBRANE KINASE 1); transmembrane receptor protein serine/threonine kinase | chr1:24631409-24634749 FORWARD	1.339
		signalling.receptor kinases.leucine rich repeat X	at2g02220.1	Symbols: ATPSKR1, PSKR1 | PSKR1 (PHYTOSULFOKIN RECEPTOR 1); ATP binding / peptide receptor/ protein serine/threonine kinase | chr2:583978-587124 REVERSE	-1.042
		signalling.receptor kinases.leucine rich repeat XII	at3g47110.1	leucine-rich repeat transmembrane protein kinase, putative | chr3:17347103-17350296 REVERSE	-1.474
		signalling.receptor kinases.leucine rich repeat XII	at3g47570.1	leucine-rich repeat transmembrane protein kinase, putative | chr3:17527507-17530929 FORWARD	1.562
		signalling.receptor kinases.leucine rich repeat XII	at4g08850.1	kinase | chr4:5636489-5640636 REVERSE	1.526
		signalling.receptor kinases.leucine rich repeat XII	at5g39390.1	leucine-rich repeat family protein / protein kinase family protein | chr5:15763715-15765469 REVERSE	-2.205
		signalling.receptor kinases.leucine rich repeat XIV	at5g51350.1	leucine-rich repeat transmembrane protein kinase, putative | chr5:20867602-20870745 REVERSE	-1.382
		signalling.receptor kinases.Catharanthus roseus-like RLK1	at5g54380.1	Symbols: THE1 | THE1 (THESEUS1); kinase/ protein kinase | chr5:22077092-22079880 REVERSE	-1.529
		signalling.receptor kinases.DUF 26	at1g70530.1	protein kinase family protein | chr1:26588750-26591379 REVERSE	-1.752
		signalling.receptor kinases.DUF 26	at4g11530.1	kinase | chr4:6987093-6989599 FORWARD	-1.035
		signalling.receptor kinases.DUF 26	at4g23180.1	Symbols: CRK10, RLK4 | CRK10 (CYSTEINE-RICH RLK10); ATP binding / kinase/ protein kinase/ protein serine/threonine kinase/ protein tyrosine kinase | chr4:12138137-12140921 FORWARD	-1.068
		signalling.receptor kinases.DUF 26	at4g23230.1	protein kinase family protein | chr4:12157569-12160270 REVERSE	-1.007
		signalling.receptor kinases.DUF 26	at4g23250.1	Symbols: EMB1290, DUF26-21 | EMB1290 (EMBRYO DEFECTIVE 1290); kinase/ protein kinase | chr4:12162004-12167026 REVERSE	-1.378
		signalling.receptor kinases.DUF 26	at4g23320.1	protein kinase family protein | chr4:12189182-12191626 REVERSE	-1.265
		signalling.receptor kinases.legume-lectin	at4g04960.1	lectin protein kinase, putative | chr4:2533056-2535386 FORWARD	1.134
		signalling.receptor kinases.S-locus glycoprotein like	at3g12000.1	S-locus related protein SLR1, putative (S1) | chr3:3818262-3819620 REVERSE	-1.514
		signalling.receptor kinases.S-locus glycoprotein like	at4g21390.1	Symbols: B120 | B120; ATP binding / protein kinase/ protein serine/threonine kinase/ sugar binding | chr4:11394355-11397583 REVERSE	-1.054
		signalling.receptor kinases.wall associated kinase	at1g16110.1	Symbols: WAKL6 | WAKL6 (wall associated kinase-like 6); kinase | chr1:5518373-5520891 FORWARD	-1.139
		signalling.receptor kinases.wall associated kinase	at1g16130.1	Symbols: WAKL2 | WAKL2 (wall associated kinase-like 2); kinase | chr1:5525491-5528212 FORWARD	-1.516
		signalling.receptor kinases.wall associated kinase	at1g79670.2	Symbols: RFO1, WAKL22 | RFO1 (RESISTANCE TO FUSARIUM OXYSPORUM 1); kinase | chr1:29976725-29979350 REVERSE	-1.6
		signalling.receptor kinases.wall associated kinase	at3g25490.1	wall-associated kinase, putative | chr3:9241725-9243485 FORWARD	-1.049
		signalling.receptor kinases.misc	at1g05700.1	leucine-rich repeat protein kinase, putative | chr1:1709796-1713245 FORWARD	-1.901
		signalling.receptor kinases.misc	at1g51830.1	ATP binding / kinase/ protein serine/threonine kinase | chr1:19243025-19246010 REVERSE	1.352
		signalling.receptor kinases.misc	at3g53240.1	Symbols: AtRLP45 | AtRLP45 (Receptor Like Protein 45); protein binding | chr3:19733766-19739181 FORWARD	2.466
		signalling.calcium	at1g21550.1	calcium-binding protein, putative | chr1:7553101-7553876 REVERSE	1.735
		signalling.calcium	at1g76040.2	Symbols: CPK29 | CPK29; ATP binding / calcium ion binding / calmodulin-dependent protein kinase/ kinase/ protein kinase/ protein serine/threonine kinase/ protein tyrosine kinase | chr1:28537673-28540637 FORWARD	1.401
		signalling.calcium	at2g15680.1	calmodulin-related protein, putative | chr2:6830995-6831641 FORWARD	1.265
		signalling.calcium	at4g33000.2	Symbols: CBL10, ATCBL10 | CBL10 (CALCINEURIN B-LIKE 10); calcium ion binding | chr4:15924349-15926628 FORWARD	1.756
		signalling.calcium	at4g38810.2	calcium-binding EF hand family protein | chr4:18115283-18119077 REVERSE	2.057
		signalling.calcium	at5g03040.3	Symbols: iqd2 | iqd2 (IQ-domain 2); calmodulin binding | chr5:710102-712788 REVERSE	-1.147
		signalling.calcium	at5g24270.1	Symbols: SOS3, CBL4 | SOS3 (SALT OVERLY SENSITIVE 3); calcium ion binding / calcium-dependent protein serine/threonine phosphatase | chr5:8238781-8240366 REVERSE	-2.17
		signalling.calcium	at5g54490.1	Symbols: PBP1 | PBP1 (PINOID-BINDING PROTEIN 1); calcium ion binding / protein binding | chr5:22121404-22121931 FORWARD	-1.268
		signalling.phosphinositides.phosphoinositide phospholipase C	at2g40116.1	phosphoinositide-specific phospholipase C family protein | chr2:16751714-16754535 FORWARD	2.771
		signalling.phosphinositides.phosphoinositide phospholipase C	at3g08510.3	Symbols: ATPLC2 | ATPLC2 (PHOSPHOLIPASE C 2); phospholipase C | chr3:2582362-2585851 REVERSE	1.494
		signalling.phosphinositides.phosphoinositide phospholipase C	at5g58700.1	Symbols: ATPLC4, PLC4 | phosphoinositide-specific phospholipase C family protein | chr5:23713000-23716098 REVERSE	1.394
		signalling.G-proteins	at1g43890.2	Symbols: ATRAB18, ATRABC1, RAB18-1, RABC1, ATRAB-C1 | ATRAB18 (ARABIDOPSIS RAB GTPASE HOMOLOG B18); GTP binding | chr1:16646732-16648639 FORWARD	-1.182
		signalling.G-proteins	at1g52240.2	Symbols: ATROPGEF11, ROPGEF11 | ROPGEF11 (RHO GUANYL-NUCLEOTIDE EXCHANGE FACTOR 11); Rho guanyl-nucleotide exchange factor | chr1:19455766-19459574 REVERSE	-1.835
		signalling.MAP kinases	at1g53570.1	Symbols: MAP3KA, MAPKKK3 | MAP3KA; ATP binding / kinase/ protein kinase/ protein serine/threonine kinase | chr1:19987266-19991113 FORWARD	-1.028
		signalling.MAP kinases	at5g58350.1	Symbols: WNK4, ZIK2 | WNK4 (WITH NO K (=LYSINE) 4); kinase/ protein kinase | chr5:23584789-23587801 FORWARD	1.213
		signalling.MAP kinases	at5g66850.1	Symbols: MAPKKK5 | MAPKKK5; ATP binding / kinase/ protein kinase/ protein serine/threonine kinase | chr5:26695607-26699324 REVERSE	-1.04
		signalling.phosphorelay	at2g37678.1	Symbols: FHY1, PAT3, FRY1 | FHY1 (FAR-RED ELONGATED HYPOCOTYL 1); transcription regulator | chr2:15801465-15802793 REVERSE	-1.271
		signalling.phosphorelay	at3g21510.1	Symbols: AHP1 | AHP1 (HISTIDINE-CONTAINING PHOSPHOTRANSMITTER 1); histidine phosphotransfer kinase | chr3:7578175-7579599 REVERSE	-1.671
		signalling.light	at2g40080.1	Symbols: ELF4 | ELF4 (EARLY FLOWERING 4) | chr2:16734294-16734912 REVERSE	-1.395
		signalling.light	at3g15354.1	Symbols: SPA3 | SPA3 (SPA1-RELATED 3); protein binding / signal transducer | chr3:5169095-5172837 REVERSE	1.365
		signalling.light	at3g22840.1	Symbols: ELIP1, ELIP | ELIP1 (EARLY LIGHT-INDUCABLE PROTEIN); chlorophyll binding | chr3:8084447-8085560 REVERSE	3.868
		signalling.light	at3g26740.1	Symbols: CCL | CCL (CCR-LIKE) | chr3:9827801-9828680 FORWARD	-2.059
		signalling.light	at4g14690.1	Symbols: ELIP2 | ELIP2 (EARLY LIGHT-INDUCIBLE PROTEIN 2); chlorophyll binding | chr4:8418283-8419263 FORWARD	2.972
		signalling.unspecified	at5g12080.1	Symbols: MSL10 | MSL10 (MECHANOSENSITIVE CHANNEL OF SMALL CONDUCTANCE-LIKE 10); mechanically-gated ion channel | chr5:3898047-3901629 REVERSE	-1.557
		signalling.unspecified	at5g45770.1	Symbols: AtRLP55 | AtRLP55 (Receptor Like Protein 55); protein binding | chr5:18563568-18564921 FORWARD	-1.194
Cell wall	Asymptomatic	cell wall.precursor synthesis.UGE	at1g12780.1	Symbols: UGE1 | UGE1 (UDP-D-glucose/UDP-D-galactose 4-epimerase 1); UDP-glucose 4-epimerase/ protein dimerization | chr1:4355926-4358328 REVERSE	-1.623
		cell wall.precursor synthesis.UGE	at4g10960.1	Symbols: UGE5 | UGE5 (UDP-D-glucose/UDP-D-galactose 4-epimerase 5); UDP-glucose 4-epimerase/ protein dimerization | chr4:6713557-6718550 REVERSE	1.091
		cell wall.precursor synthesis.UXS	at3g62830.2	Symbols: UXS2, ATUXS2, AUD1 | AUD1; UDP-glucuronate decarboxylase/ catalytic/ dTDP-glucose 4,6-dehydratase | chr3:23232386-23235567 FORWARD	1.453
		cell wall.cellulose synthesis.cellulose synthase	at1g55850.1	Symbols: ATCSLE1, CSLE1 | ATCSLE1; cellulose synthase/ transferase, transferring glycosyl groups | chr1:20876699-20879482 FORWARD	1.067
		cell wall.cellulose synthesis.cellulose synthase	at2g32540.1	Symbols: ATCSLB04, CSLB04, ATCSLB4 | ATCSLB04; cellulose synthase/ transferase/ transferase, transferring glycosyl groups | chr2:13814686-13818289 FORWARD	1.079
		cell wall.cellulose synthesis.cellulose synthase	at4g15290.1	Symbols: ATCSLB05, CSLB05, ATCSLB5 | ATCSLB05; cellulose synthase/ transferase/ transferase, transferring glycosyl groups | chr4:8721487-8726669 REVERSE	-1.109
		cell wall.cellulose synthesis.cellulose synthase	at4g18780.1	Symbols: CESA8, IRX1, ATCESA8, LEW2 | IRX1 (IRREGULAR XYLEM 1); cellulose synthase/ transferase, transferring glycosyl groups | chr4:10312624-10316790 REVERSE	-1.009
		cell wall.cellulose synthesis.cellulose synthase	at5g17420.1	Symbols: IRX3, CESA7, ATCESA7, MUR10 | IRX3 (IRREGULAR XYLEM 3); cellulose synthase | chr5:5736630-5741465 REVERSE	-1.937
		cell wall.cellulose synthesis.cellulose synthase	at5g44030.1	Symbols: CESA4, IRX5, NWS2 | CESA4 (CELLULOSE SYNTHASE A4); cellulose synthase/ transferase, transferring glycosyl groups | chr5:17714645-17719723 FORWARD	-1.363
		cell wall.cellulose synthesis.cellulose synthase	at5g64740.1	Symbols: CESA6, IXR2, E112, PRC1 | CESA6 (CELLULOSE SYNTHASE 6); cellulose synthase/ transferase, transferring glycosyl groups | chr5:25881066-25886694 FORWARD	-1.066
		cell wall.cellulose synthesis.COBRA	at5g15630.1	Symbols: COBL4, IRX6 | IRX6 | chr5:5084704-5086792 FORWARD	-1.335
		cell wall.hemicellulose synthesis.glucuronoxylan	at2g28110.1	Symbols: FRA8, IRX7 | FRA8 (FRAGILE FIBER 8); glucuronosyltransferase/ transferase | chr2:11977944-11979837 REVERSE	-1.206
		cell wall.hemicellulose synthesis.glucuronoxylan	at2g37090.1	Symbols: IRX9 | IRX9 (IRREGULAR XYLEM 9); transferase, transferring glycosyl groups / xylosyltransferase | chr2:15587394-15589257 REVERSE	-2.139
		cell wall.cell wall proteins.AGPs.AGP	at2g20520.1	Symbols: FLA6 | FLA6 (FASCICLIN-LIKE ARABINOGALACTAN 6) | chr2:8840663-8841461 FORWARD	-1.733
		cell wall.cell wall proteins.AGPs.AGP	at5g03170.1	Symbols: FLA11 | FLA11 | chr5:752750-753657 REVERSE	-1.709
		cell wall.cell wall proteins.AGPs.AGP	at5g60490.1	Symbols: FLA12 | FLA12 | chr5:24325727-24326702 REVERSE	-3.021
		cell wall.cell wall proteins.RGP	at3g02230.1	Symbols: RGP1, ATRGP1 | RGP1 (REVERSIBLY GLYCOSYLATED POLYPEPTIDE 1); cellulose synthase (UDP-forming) | chr3:415393-417547 FORWARD	2.458
		cell wall.degradation.mannan-xylose-arabinose-fucose	at5g49360.1	Symbols: BXL1, ATBXL1 | BXL1 (BETA-XYLOSIDASE 1); hydrolase, hydrolyzing O-glycosyl compounds | chr5:20011879-20016742 REVERSE	-1.415
		cell wall.degradation.mannan-xylose-arabinose-fucose	at5g64570.1	Symbols: XYL4, ATBXL4 | XYL4; hydrolase, hydrolyzing O-glycosyl compounds / xylan 1,4-beta-xylosidase | chr5:25810115-25813335 REVERSE	-1.387
		cell wall.degradation.mannan-xylose-arabinose-fucose	at5g66460.1	(1-4)-beta-mannan endohydrolase, putative | chr5:26538395-26541036 REVERSE	1.222
		cell wall.modification	at1g69530.1	Symbols: ATEXPA1, EXP1, AT-EXP1, ATEXP1, ATHEXP ALPHA 1.2 | ATEXPA1 (ARABIDOPSIS THALIANA EXPANSIN A1) | chr1:26141836-26143496 FORWARD	4.036
		cell wall.modification	at3g23730.1	xyloglucan:xyloglucosyl transferase, putative / xyloglucan endotransglycosylase, putative / endo-xyloglucan transferase, putative | chr3:8550110-8551335 FORWARD	-1.078
		cell wall.modification	at4g03210.1	Symbols: XTH9 | XTH9 (XYLOGLUCAN ENDOTRANSGLUCOSYLASE/HYDROLASE 9); hydrolase, acting on glycosyl bonds / xyloglucan:xyloglucosyl transferase | chr4:1415949-1417327 FORWARD	-1.952
		cell wall.modification	at5g57560.1	Symbols: TCH4, XTH22 | TCH4 (Touch 4); hydrolase, acting on glycosyl bonds / xyloglucan:xyloglucosyl transferase | chr5:23307130-23308282 REVERSE	2.122
		cell wall.pectin*esterases.PME	at2g26440.1	pectinesterase family protein | chr2:11247383-11249493 FORWARD	-2.235
		cell wall.pectin*esterases.PME	at5g20860.1	pectinesterase family protein | chr5:7076890-7079077 REVERSE	-1.346
		cell wall.pectin*esterases.acetyl esterase	at4g19420.1	pectinacetylesterase family protein | chr4:10587166-10590588 REVERSE	1.164
	Symptomatic	cell wall.precursor synthesis	at1g31070.2	UDP-N-acetylglucosamine pyrophosphorylase-related | chr1:11084859-11088563 FORWARD	-1.507
		cell wall.precursor synthesis.UDP-Glc dehydrogenase (UGD)	at3g29360.1	UDP-glucose 6-dehydrogenase, putative | chr3:11267091-11269229 REVERSE	1.334
		cell wall.precursor synthesis.MUR4	at2g34850.1	Symbols: MEE25 | MEE25 (maternal effect embryo arrest 25); UDP-glucose 4-epimerase/ binding / catalytic/ coenzyme binding | chr2:14704632-14706191 REVERSE	1.339
		cell wall.precursor synthesis.sugar kinases.galacturonic acid kinase	at3g10700.1	GHMP kinase family protein | chr3:3346578-3351023 REVERSE	-1.316
		cell wall.precursor synthesis.sugar kinases.glucuronic acid kinase	at3g01640.1	GHMP kinase family protein | chr3:239381-241443 FORWARD	1.286
		cell wall.cellulose synthesis	at4g31590.1	Symbols: ATCSLC05, CSLC05, ATCSLC5 | ATCSLC5 (CELLULOSE-SYNTHASE LIKE C5); cellulose synthase/ transferase, transferring glycosyl groups | chr4:15309506-15312591 REVERSE	1.636
		cell wall.cellulose synthesis	at5g22740.1	Symbols: ATCSLA02, CSLA02, ATCSLA2 | ATCSLA02; mannan synthase/ transferase, transferring glycosyl groups | chr5:7554928-7560073 REVERSE	-1.703
		cell wall.cellulose synthesis.cellulose synthase	at1g55850.1	Symbols: ATCSLE1, CSLE1 | ATCSLE1; cellulose synthase/ transferase, transferring glycosyl groups | chr1:20876699-20879482 FORWARD	-1.78
		cell wall.cellulose synthesis.cellulose synthase	at2g32540.1	Symbols: ATCSLB04, CSLB04, ATCSLB4 | ATCSLB04; cellulose synthase/ transferase/ transferase, transferring glycosyl groups | chr2:13814686-13818289 FORWARD	-1.537
		cell wall.cellulose synthesis.cellulose synthase	at4g23990.1	Symbols: ATCSLG3, CSLG3 | ATCSLG3; cellulose synthase/ transferase/ transferase, transferring glycosyl groups | chr4:12456489-12460753 FORWARD	2.047
		cell wall.cellulose synthesis.cellulose synthase	at4g24000.1	Symbols: ATCSLG2, CSLG2 | ATCSLG2; cellulose synthase/ transferase/ transferase, transferring glycosyl groups | chr4:12462030-12465625 FORWARD	1.962
		cell wall.cellulose synthesis.cellulose synthase	at4g32410.1	Symbols: CESA1, RSW1 | CESA1 (CELLULOSE SYNTHASE 1); cellulose synthase/ transferase, transferring glycosyl groups | chr4:15640620-15646665 REVERSE	1.285
		cell wall.cellulose synthesis.cellulose synthase	at5g05170.1	Symbols: CESA3, IXR1, ATCESA3, ATH-B, CEV1 | CEV1 (CONSTITUTIVE EXPRESSION OF VSP 1); cellulose synthase/ transferase, transferring glycosyl groups | chr5:1530174-1535414 REVERSE	1.598
		cell wall.cellulose synthesis.cellulose synthase	at5g09870.1	Symbols: CESA5 | CESA5 (CELLULOSE SYNTHASE 5); cellulose synthase/ transferase, transferring glycosyl groups | chr5:3073356-3078262 FORWARD	1.847
		cell wall.cellulose synthesis.cellulose synthase	at5g17420.1	Symbols: IRX3, CESA7, ATCESA7, MUR10 | IRX3 (IRREGULAR XYLEM 3); cellulose synthase | chr5:5736630-5741465 REVERSE	4.333
		cell wall.cellulose synthesis.cellulose synthase	at5g44030.1	Symbols: CESA4, IRX5, NWS2 | CESA4 (CELLULOSE SYNTHASE A4); cellulose synthase/ transferase, transferring glycosyl groups | chr5:17714645-17719723 FORWARD	4.515
		cell wall.hemicellulose synthesis.glucuronoxylan	at1g19300.1	Symbols: GATL1, PARVUS, GLZ1 | PARVUS (PARVUS); polygalacturonate 4-alpha-galacturonosyltransferase/ transferase, transferring glycosyl groups / transferase, transferring hexosyl groups | chr1:6671137-6672653 REVERSE	1.164
		cell wall.hemicellulose synthesis.glucuronoxylan	at2g37090.1	Symbols: IRX9 | IRX9 (IRREGULAR XYLEM 9); transferase, transferring glycosyl groups / xylosyltransferase | chr2:15587394-15589257 REVERSE	5.545
		cell wall.cell wall proteins.AGPs.AGP	at2g20520.1	Symbols: FLA6 | FLA6 (FASCICLIN-LIKE ARABINOGALACTAN 6) | chr2:8840663-8841461 FORWARD	-2.31
		cell wall.degradation.mannan-xylose-arabinose-fucose	at2g28100.1	Symbols: ATFUC1 | ATFUC1 (alpha-L-fucosidase 1); alpha-L-fucosidase | chr2:11974663-11976600 FORWARD	1.053
		cell wall.degradation.mannan-xylose-arabinose-fucose	at3g19620.1	glycosyl hydrolase family 3 protein | chr3:6815613-6818308 REVERSE	1.889
		cell wall.degradation.mannan-xylose-arabinose-fucose	at5g10560.1	glycosyl hydrolase family 3 protein | chr5:3336255-3339366 REVERSE	1.567
		cell wall.degradation.pectate lyases and polygalacturonases	at3g55140.1	pectate lyase family protein | chr3:20438772-20440429 FORWARD	-1.414
		cell wall.degradation.pectate lyases and polygalacturonases	at3g57790.1	glycoside hydrolase family 28 protein / polygalacturonase (pectinase) family protein | chr3:21405387-21407624 REVERSE	1.595
		cell wall.degradation.pectate lyases and polygalacturonases	at4g24780.1	pectate lyase family protein | chr4:12770331-12772333 REVERSE	-1.206
		cell wall.degradation.pectate lyases and polygalacturonases	at4g33440.1	glycoside hydrolase family 28 protein / polygalacturonase (pectinase) family protein | chr4:16091940-16094958 FORWARD	-1.331
		cell wall.modification	at1g69530.1	Symbols: ATEXPA1, EXP1, AT-EXP1, ATEXP1, ATHEXP ALPHA 1.2 | ATEXPA1 (ARABIDOPSIS THALIANA EXPANSIN A1) | chr1:26141836-26143496 FORWARD	2.826
		cell wall.modification	at3g45970.1	Symbols: ATEXLA1, EXPL1, ATEXPL1, ATHEXP BETA 2.1 | ATEXLA1 (ARABIDOPSIS THALIANA EXPANSIN-LIKE A1) | chr3:16896166-16897308 FORWARD	-1.348
		cell wall.modification	at4g25810.1	Symbols: XTR6, XTH23 | XTR6 (XYLOGLUCAN ENDOTRANSGLYCOSYLASE 6); hydrolase, acting on glycosyl bonds / hydrolase, hydrolyzing O-glycosyl compounds / xyloglucan:xyloglucosyl transferase | chr4:13128643-13129884 FORWARD	-1.22
		cell wall.modification	at4g25820.1	Symbols: XTR9 | XTR9 (XYLOGLUCAN ENDOTRANSGLYCOSYLASE 9); hydrolase, acting on glycosyl bonds / hydrolase, hydrolyzing O-glycosyl compounds / xyloglucan:xyloglucosyl transferase | chr4:13130297-13131788 FORWARD	-1.316
		cell wall.modification	at5g57550.1	Symbols: XTR3 | XTR3 (XYLOGLUCAN ENDOTRANSGLYCOSYLASE 3); hydrolase, acting on glycosyl bonds / xyloglucan:xyloglucosyl transferase | chr5:23304888-23306421 REVERSE	-1.242
		cell wall.modification	at5g57560.1	Symbols: TCH4, XTH22 | TCH4 (Touch 4); hydrolase, acting on glycosyl bonds / xyloglucan:xyloglucosyl transferase | chr5:23307130-23308282 REVERSE	-1.296
		cell wall.modification	at5g65730.1	xyloglucan:xyloglucosyl transferase, putative / xyloglucan endotransglycosylase, putative / endo-xyloglucan transferase, putative | chr5:26299032-26300478 FORWARD	1.411
		cell wall.pectin*esterases.PME	at3g05620.1	pectinesterase family protein | chr3:1629658-1631766 REVERSE	2.027
		cell wall.pectin*esterases.PME	at5g53370.1	Symbols: ATPMEPCRF, PMEPCRF | PMEPCRF (PECTIN METHYLESTERASE PCR FRAGMENT F); pectinesterase | chr5:21649532-21651593 REVERSE	1.549
		cell wall.pectin*esterases.acetyl esterase	at3g05910.2	pectinacetylesterase, putative | chr3:1764294-1767575 REVERSE	1.348
		cell wall.pectin*esterases.acetyl esterase	at4g19420.1	pectinacetylesterase family protein | chr4:10587166-10590588 REVERSE	2.453
		cell wall.pectin*esterases.acetyl esterase	at4g19420.2	pectinacetylesterase family protein | chr4:10587166-10590588 REVERSE	2.605
RNA.regulation of transcription	Asymptomatic	RNA.regulation of transcription.C2C2(Zn) DOF zinc finger family	at1g29160.1	Dof-type zinc finger domain-containing protein | chr1:10183797-10184324 REVERSE	2.498
		RNA.regulation of transcription.C2C2(Zn) DOF zinc finger family	at3g21270.1	Symbols: ADOF2 | ADOF2; DNA binding / transcription factor | chr3:7474679-7475757 FORWARD	1.437
		RNA.regulation of transcription.C2C2(Zn) DOF zinc finger family	at3g47500.1	Symbols: CDF3 | CDF3 (CYCLING DOF FACTOR 3); DNA binding / protein binding / transcription factor | chr3:17504000-17506058 REVERSE	3.171
		RNA.regulation of transcription.C2C2(Zn) DOF zinc finger family	at3g52440.1	Dof-type zinc finger domain-containing protein | chr3:19435447-19436190 FORWARD	1.846
		RNA.regulation of transcription.WRKY domain transcription factor family	at1g69310.1	Symbols: WRKY57, ATWRKY57 | WRKY57; transcription factor | chr1:26054308-26058035 REVERSE	2.823
		RNA.regulation of transcription.WRKY domain transcription factor family	at2g46130.1	Symbols: WRKY43, ATWRKY43 | WRKY43; transcription factor | chr2:18957226-18957911 FORWARD	3.264
		RNA.regulation of transcription.WRKY domain transcription factor family	at2g47260.1	Symbols: WRKY23, ATWRKY23 | WRKY23; transcription factor | chr2:19404820-19407084 REVERSE	1.086
		RNA.regulation of transcription.WRKY domain transcription factor family	at5g52830.1	Symbols: WRKY27, ATWRKY27 | WRKY27; transcription factor | chr5:21410852-21412340 FORWARD	2.499
	Symptomatic	RNA.regulation of transcription.C2C2(Zn) DOF zinc finger family	at3g21270.1	Symbols: ADOF2 | ADOF2; DNA binding / transcription factor | chr3:7474679-7475757 FORWARD	1.455
		RNA.regulation of transcription.C2C2(Zn) DOF zinc finger family	at3g52440.1	Dof-type zinc finger domain-containing protein | chr3:19435447-19436190 FORWARD	2.505
		RNA.regulation of transcription.C2C2(Zn) DOF zinc finger family	at5g62940.1	Dof-type zinc finger domain-containing protein | chr5:25256919-25258681 REVERSE	2.247
hormone metabolism	Asymptomatic	hormone metabolism.abscisic acid.synthesis-degradation.synthesis.zeaxanthin epoxidase	at5g67030.1	Symbols: ABA1, LOS6, NPQ2, ATABA1, ZEP, IBS3, ATZEP | ABA1 (ABA DEFICIENT 1); zeaxanthin epoxidase | chr5:26753510-26757236 REVERSE	1.88
		hormone metabolism.abscisic acid.synthesis-degradation.synthesis.zeaxanthin epoxidase	at5g67030.2	Symbols: ABA1, LOS6, NPQ2, ATABA1, ZEP, IBS3, ATZEP | ABA1 (ABA DEFICIENT 1); zeaxanthin epoxidase | chr5:26753510-26757236 REVERSE	2.078
		hormone metabolism.abscisic acid.synthesis-degradation.synthesis.9-cis-epoxycarotenoid dioxygenase	at4g19170.1	Symbols: NCED4 | NCED4 (NINE-CIS-EPOXYCAROTENOID DIOXYGENASE 4) | chr4:10481786-10483857 FORWARD	-1.144
		hormone metabolism.abscisic acid.signal transduction	at1g52920.1	Symbols: GCR2, GPCR | GPCR (G PROTEIN COUPLED RECEPTOR); abscisic acid binding / catalytic | chr1:19709275-19711052 REVERSE	-2.362
		hormone metabolism.abscisic acid.signal transduction	at4g26080.1	Symbols: ABI1 | ABI1 (ABA INSENSITIVE 1); calcium ion binding / protein serine/threonine phosphatase | chr4:13219961-13222284 REVERSE	2.969
		hormone metabolism.abscisic acid.signal transduction	at4g34000.2	Symbols: ABF3, DPBF5 | ABF3 (ABSCISIC ACID RESPONSIVE ELEMENTS-BINDING FACTOR 3); DNA binding / protein binding / transcription activator/ transcription factor | chr4:16295558-16298255 FORWARD	1.799
		hormone metabolism.abscisic acid.induced-regulated-responsive-activated	at1g45249.1	Symbols: ABF2, AREB1 | ABF2 (ABSCISIC ACID RESPONSIVE ELEMENTS-BINDING FACTOR 2); DNA binding / protein binding / transcription activator/ transcription factor | chr1:17165127-17167866 REVERSE	2.087
		hormone metabolism.abscisic acid.induced-regulated-responsive-activated	at2g47770.1	benzodiazepine receptor-related | chr2:19568464-19569507 FORWARD	1.905
		hormone metabolism.abscisic acid.induced-regulated-responsive-activated	at5g13200.1	GRAM domain-containing protein / ABA-responsive protein-related | chr5:4207004-4208289 FORWARD	1.785
		hormone metabolism.abscisic acid.induced-regulated-responsive-activated	at5g50720.1	Symbols: ATHVA22E, HVA22E | ATHVA22E | chr5:20633193-20634552 REVERSE	1.401
misc.peroxidases	Symptomatic	misc.peroxidases	at2g22420.1	peroxidase 17 (PER17) (P17) | chr2:9513219-9514535 FORWARD	-1.429
		misc.peroxidases	at2g38380.1	peroxidase 22 (PER22) (P22) (PRXEA) / basic peroxidase E | chr2:16076384-16078583 FORWARD	2.308
		misc.peroxidases	at2g38390.1	peroxidase, putative | chr2:16079681-16081509 FORWARD	1.799
		misc.peroxidases	at3g32980.1	peroxidase 32 (PER32) (P32) (PRXR3) | chr3:13526097-13529997 REVERSE	1.571
		misc.peroxidases	at3g49120.1	Symbols: ATPERX34, PERX34, PRXCB, ATPCB | PRXCB (PEROXIDASE CB); peroxidase | chr3:18207651-18210132 FORWARD	2.125
		misc.peroxidases	at4g32320.1	Symbols: APX6 | APX6; L-ascorbate peroxidase/ heme binding / peroxidase | chr4:15602721-15605400 FORWARD	-1.546
		misc.peroxidases	at5g06720.1	peroxidase, putative | chr5:2077420-2079005 REVERSE	2.364
Redox	Symptomatic	redox.thioredoxin	at1g07700.1	thioredoxin family protein | chr1:2379647-2381362 FORWARD	-3.457
		redox.thioredoxin	at1g11530.1	Symbols: ATCXXS1 | ATCXXS1 (C-terminal cysteine residue is changed to a serine 1); protein disulfide isomerase | chr1:3874437-3875484 FORWARD	-1.508
		redox.thioredoxin	at1g50320.1	Symbols: ATHX, ATX | ATHX; enzyme activator | chr1:18638384-18639536 REVERSE	-1.247
		redox.thioredoxin	at1g76080.1	Symbols: ATCDSP32, CDSP32 | CDSP32 (CHLOROPLASTIC DROUGHT-INDUCED STRESS PROTEIN OF 32 KD) | chr1:28547786-28549419 REVERSE	-2.535
		redox.thioredoxin	at2g04700.1	ferredoxin thioredoxin reductase catalytic beta chain family protein | chr2:1646807-1648560 FORWARD	-1.296
		redox.thioredoxin	at2g15570.1	Symbols: ATHM3, ATM3 | thioredoxin M-type 3, chloroplast (TRX-M3) | chr2:6791290-6792933 REVERSE	-1.097
		redox.thioredoxin	at3g15360.1	Symbols: ATHM4, TRX-M4, ATM4 | TRX-M4 (ARABIDOPSIS THIOREDOXIN M-TYPE 4); enzyme activator | chr3:5188374-5189697 FORWARD	-1.633
		redox.thioredoxin	at4g03520.2	Symbols: ATHM2 | ATHM2; enzyme activator | chr4:1562359-1564192 REVERSE	-1.652
		redox.thioredoxin	at5g06690.1	Symbols: WCRKC1 | WCRKC1 (WCRKC THIOREDOXIN 1) | chr5:2060503-2061956 REVERSE	-2.431
		redox.thioredoxin	at5g08410.1	Symbols: FTRA2 | FTRA2 (ferredoxin/thioredoxin reductase subunit A (variable subunit) 2); catalytic/ ferredoxin reductase/ ferredoxin:thioredoxin reductase/ lipoate synthase | chr5:2709848-2710583 REVERSE	-1.379
		redox.thioredoxin	at5g16400.1	Symbols: TRXF2, ATF2 | ATF2; enzyme activator | chr5:5363661-5365334 REVERSE	-2.419
		redox.thioredoxin	at5g61440.1	Symbols: ACHT5 | ACHT5 (ATYPICAL CYS HIS RICH THIOREDOXIN 5) | chr5:24707500-24708893 FORWARD	1.533
		redox.thioredoxin.PDIL	at1g07960.2	Symbols: ATPDIL5-1 | ATPDIL5-1 (PDI-like 5-1) | chr1:2467189-2469139 FORWARD	1.194
		redox.thioredoxin.PDIL	at2g47470.2	Symbols: ATPDIL2-1, UNE5, MEE30, PDI11, ATPDI11 | UNE5 (UNFERTILIZED EMBRYO SAC 5); protein disulfide isomerase | chr2:19481420-19484015 FORWARD	1.291
		redox.ascorbate and glutathione	at1g06620.1	2-oxoglutarate-dependent dioxygenase, putative | chr1:2025601-2027271 FORWARD	-1.45
		redox.ascorbate and glutathione	at1g14730.1	LOCATED IN: endomembrane system, integral to membrane; EXPRESSED IN: 16 plant structures; EXPRESSED DURING: 7 growth stages; CONTAINS InterPro DOMAIN/s: Cytochrome b561, eukaryote (InterPro:IPR004877), Cytochrome b561/ferric reductase transmembrane (InterPro:IPR006593); BEST Arabidopsis thaliana protein match is: ACYB-1; carbon-monoxide oxygenase (TAIR:AT5G38630.1); Has 447 Blast hits to 446 prot…	2.277
		redox.ascorbate and glutathione	at4g25570.1	Symbols: ACYB-2 | ACYB-2; carbon-monoxide oxygenase | chr4:13053686-13055623 REVERSE	-1.556
		redox.ascorbate and glutathione	at5g38630.1	Symbols: ACYB-1 | ACYB-1; carbon-monoxide oxygenase | chr5:15465992-15468185 FORWARD	1.383
		redox.ascorbate and glutathione.ascorbate	at4g09010.1	Symbols: APX4 | APX4 (ASCORBATE PEROXIDASE 4); heme binding / peroxidase | chr4:5777397-5779462 REVERSE	-1.104
		redox.ascorbate and glutathione.ascorbate	at4g35000.1	Symbols: APX3 | APX3 (ASCORBATE PEROXIDASE 3); L-ascorbate peroxidase | chr4:16664822-16667718 REVERSE	-1.291
		redox.ascorbate and glutathione.ascorbate	at5g16710.1	Symbols: DHAR3 | DHAR3 (dehydroascorbate reductase 1); glutathione dehydrogenase (ascorbate) | chr5:5483288-5485081 FORWARD	-1.938
		redox.ascorbate and glutathione.ascorbate.L-galactose-1-phosphate phosphatase	at3g02870.1	Symbols: VTC4 | VTC4; 3'(2'),5'-bisphosphate nucleotidase/ L-galactose-1-phosphate phosphatase/ inositol or phosphatidylinositol phosphatase/ inositol-1(or 4)-monophosphatase | chr3:627512-629845 REVERSE	-1.159
		redox.ascorbate and glutathione.ascorbate.L-Galactono-1,4-lactone dehydrogenase	at3g47930.1	Symbols: ATGLDH | ATGLDH (L-GALACTONO-1,4-LACTONE DEHYDOROGENASE); L-gulono-1,4-lactone dehydrogenase/ galactonolactone dehydrogenase | chr3:17684444-17687620 FORWARD	-1.637
		redox.ascorbate and glutathione.glutathione	at4g11600.1	Symbols: ATGPX6, PHGPX, LSC803 | ATGPX6 (GLUTATHIONE PEROXIDASE 6); glutathione peroxidase | chr4:7009769-7011375 REVERSE	-1.387
		redox.ascorbate and glutathione.glutathione	at4g23100.2	Symbols: RML1, PAD2, GSH1, CAD2, ATECS1, GSHA | GSH1 (GLUTAMATE-CYSTEINE LIGASE); glutamate-cysteine ligase | chr4:12103161-12107299 REVERSE	1.421
		redox.ascorbate and glutathione.glutathione	at4g29210.1	Symbols: GGT3, GGT4 | GGT4 (GAMMA-GLUTAMYL TRANSPEPTIDASE 4); gamma-glutamyltransferase/ glutathione gamma-glutamylcysteinyltransferase | chr4:14400932-14403519 FORWARD	-1.527
		redox.ascorbate and glutathione.glutathione	at4g31870.1	Symbols: ATGPX7 | ATGPX7 (glutathione peroxidase 7); glutathione peroxidase | chr4:15410205-15411617 FORWARD	-1.14
		redox.ascorbate and glutathione.glutathione	at5g27380.1	Symbols: GSH2, GSHB | GSH2 (GLUTATHIONE SYNTHETASE 2); glutathione synthase | chr5:9667971-9670962 REVERSE	1.552
		redox.heme	at2g16060.1	Symbols: GLB1, AHB1, ARATH GLB1, NSHB1, ATGLB1 | AHB1 (ARABIDOPSIS HEMOGLOBIN 1); oxygen binding / oxygen transporter | chr2:6982531-6983631 REVERSE	2.886
		redox.glutaredoxins	at1g28480.1	Symbols: GRX480 | GRX480; electron carrier/ protein disulfide oxidoreductase | chr1:10013474-10014073 REVERSE	-2.644
		redox.glutaredoxins	at2g30540.1	glutaredoxin family protein | chr2:13011105-13011784 REVERSE	-1.146
		redox.glutaredoxins	at3g11920.1	glutaredoxin-related | chr3:3772311-3774887 FORWARD	-1.336
		redox.glutaredoxins	at3g62960.1	glutaredoxin family protein | chr3:23268710-23269324 FORWARD	-1.418
		redox.glutaredoxins	at4g33040.1	glutaredoxin family protein | chr4:15940561-15941330 REVERSE	-2.441
		redox.peroxiredoxin	at3g06050.1	Symbols: PRXIIF, ATPRXIIF | PRXIIF (PEROXIREDOXIN IIF); antioxidant/ peroxidase | chr3:1826073-1827861 REVERSE	-1.157
		redox.peroxiredoxin	at3g26060.1	Symbols: ATPRX Q | ATPRX Q; antioxidant/ peroxiredoxin | chr3:9524733-9526374 FORWARD	-2.172
		redox.peroxiredoxin	at3g52960.1	peroxiredoxin type 2, putative | chr3:19639668-19640619 FORWARD	-1.725
		redox.peroxiredoxin.BAS1	at5g06290.1	Symbols: 2-Cys Prx B | 2-Cys Prx B (2-Cysteine peroxiredoxin B); antioxidant/ peroxiredoxin | chr5:1919213-1921425 FORWARD	-1.27
		redox.dismutases and catalases	at2g28190.1	Symbols: CSD2, CZSOD2 | CSD2 (COPPER/ZINC SUPEROXIDE DISMUTASE 2); superoxide dismutase | chr2:12014498-12016569 FORWARD	-1.013
		redox.dismutases and catalases	at4g35090.1	Symbols: CAT2 | CAT2 (CATALASE 2); catalase | chr4:16700596-16703325 REVERSE	-2.424
		redox.dismutases and catalases	at4g35090.2	Symbols: CAT2 | CAT2 (CATALASE 2); catalase | chr4:16700596-16703325 REVERSE	-1.608
		redox.misc	at1g31170.1	Symbols: ATSRX, SRX | SRX (SULFIREDOXIN); DNA binding / oxidoreductase, acting on sulfur group of donors | chr1:11133485-11134405 FORWARD	-1.753
Table S3. Annotation and expression statistics of DEGs related to stress response at asymptomatic and symptomatic stages
